# Supplementary material for: Seedless mutant ‘Wuzi Ougan’ (Citrus suavissima Hort. ex Tanaka ‘seedless’) and the wild type were compared by iTRAQ-based quantitative proteomics and integratedly analyzed with transcriptome to improve understanding of male sterility
Source: BMC Genet. 2018 Nov 20;19:106. doi: 10.1186/s12863-018-0693-9 (PMC6245639; doi:10.1186/s12863-018-0693-9)
Supplement: Supplementary file 2 — Table S2. Annotated DEPs and their expression ratio (N/Y). “N” and “Y” indicate MT and WT, respectively. (XLS 181 kb) [file 12863_2018_693_MOESM2_ESM.xls]

## Sheet: 487 proteins
Additional file 2 Table S2
Annotated DEPs and their expression ratio (N/Y). "N" and "Y" indicate MT and WT, respectively.
Accession	（FC）N1/Y1	(FC)N2/Y2	(FC)N3/Y3	COG_class	COG_class_annotation	Swiss-Prot_annotation	eggNOG_class_annotation	NR_annotation
Ciclev10029626m	3.8436	1.04248	1.09607	[J]	Translation, ribosomal structure and biogenesis	40S ribosomal protein S25 GN=RPS25 OS=Solanum lycopersicum (Tomato) PE=3 SV=1	Translation, ribosomal structure and biogenesis	PREDICTED: 40S ribosomal protein S25-4-like [Fragaria vesca subsp. vesca]
Ciclev10004130m	2.66761	1.57855	0.880647	--	--	--	Function unknown	hypothetical protein CICLE_v10004130mg [Citrus clementina]
Ciclev10000233m	1.24866	1.24102	1.01353	--	--	SART-1 family protein DOT2 {ECO:0000305} OS=Arabidopsis thaliana (Mouse-ear cress) PE=1 SV=1	RNA processing and modification	hypothetical protein CICLE_v10000233mg [Citrus clementina]
Ciclev10016637m	1.21885	1.17905	0.798078	--	--	Photosystem I reaction center subunit XI, chloroplastic (Precursor) GN=PSAL OS=Spinacia oleracea (Spinach) PE=1 SV=1	Carbohydrate transport and metabolism	hypothetical protein CICLE_v10016637mg [Citrus clementina]
Ciclev10009377m	1.22007	1.09903	1.00166	[J]	Translation, ribosomal structure and biogenesis	60S ribosomal protein L9-1 GN=RPL9C OS=Arabidopsis thaliana (Mouse-ear cress) PE=1 SV=3	Translation, ribosomal structure and biogenesis	hypothetical protein CICLE_v10009377mg [Citrus clementina]
Ciclev10006760m	1.89459	2.81713	1.68842	--	--	Putative pentatricopeptide repeat-containing protein At3g13770, mitochondrial (Precursor) GN=PCMP-H85 OS=Arabidopsis thaliana (Mouse-ear cress) PE=3 SV=1	General function prediction only	hypothetical protein CICLE_v10006760mg [Citrus clementina]
Ciclev10004180m	1.4336	1.0255	0.932627	--	--	Methyltransferase-like protein 1 GN=EMB1691 OS=Arabidopsis thaliana (Mouse-ear cress) PE=2 SV=1	Transcription	hypothetical protein CICLE_v10004180mg [Citrus clementina]
Ciclev10012973m	1.41316	1.22736	0.988868	--	--	Outer envelope pore protein 16-3, chloroplastic/mitochondrial GN=T24P15.12 OS=Arabidopsis thaliana (Mouse-ear cress) PE=1 SV=1	Intracellular trafficking, secretion, and vesicular transport	hypothetical protein CICLE_v10012973mg [Citrus clementina]
Ciclev10015724m	1.42366	1.05943	1.06345	[QR]	Secondary metabolites biosynthesis, transport and catabolism;; General function prediction only	Isoflavone 7-O-methyltransferase GN=D7OMT OS=Glycyrrhiza echinata (Licorice) PE=1 SV=1	General function prediction only	hypothetical protein CICLE_v10015724mg [Citrus clementina]
Ciclev10028970m	1.29399	1.3889	0.972035	--	--	--	Function unknown	hypothetical protein CICLE_v10028970mg [Citrus clementina]
Ciclev10000979m	1.83135	1.09212	1.01154	--	--	--	Function unknown	hypothetical protein CICLE_v10000979mg [Citrus clementina]
Ciclev10007223m	1.26258	0.958328	0.980757	--	--	--	Function unknown	hypothetical protein CICLE_v10007223mg [Citrus clementina]
Ciclev10030909m	1.27969	1.48186	0.972784	[E]	Amino acid transport and metabolism	--	Function unknown	hypothetical protein CICLE_v10030909mg [Citrus clementina]
Ciclev10028377m	1.71255	1.36735	0.955623	--	--	3-ketoacyl-CoA synthase 12 (Precursor) GN=KCS12 OS=Arabidopsis thaliana (Mouse-ear cress) PE=2 SV=1	General function prediction only	hypothetical protein CICLE_v10028377mg [Citrus clementina]
Ciclev10013139m	1.34443	1.46247	0.919645	--	--	Non-specific lipid-transfer protein (Precursor) OS=Gossypium hirsutum (Upland cotton) PE=2 SV=1	Signal transduction mechanisms	hypothetical protein CICLE_v10013139mg [Citrus clementina]
Ciclev10004340m	1.703	2.17761	1.13401	[LKJ]	Replication, recombination and repair;; Transcription;; Translation, ribosomal structure and biogenesis	DEAD-box ATP-dependent RNA helicase 13 GN=RH13 OS=Arabidopsis thaliana (Mouse-ear cress) PE=2 SV=3	RNA processing and modification	hypothetical protein CICLE_v10004340mg [Citrus clementina]
Ciclev10028645m	1.53333	1.57767	0.855278	--	--	--	Function unknown	hypothetical protein CICLE_v10028645mg [Citrus clementina]
Ciclev10007746m	1.26679	1.22644	1.28915	--	--	Indole-3-acetic acid-amido synthetase GH3.6 GN=F24B18.13 OS=Arabidopsis thaliana (Mouse-ear cress) PE=1 SV=1	General function prediction only	hypothetical protein CICLE_v10007746mg [Citrus clementina]
Ciclev10028260m	1.20046	1.24514	0.894239
Ciclev10003275m	1.32511	1.37916	0.95984	--	--	--	General function prediction only	hypothetical protein CICLE_v10003275mg [Citrus clementina]
Ciclev10012715m	1.20688	1.88741	0.902603	[O]	Posttranslational modification, protein turnover, chaperones	--	Posttranslational modification, protein turnover, chaperones	hypothetical protein CICLE_v10012715mg [Citrus clementina]
Ciclev10019616m	1.35532	1.75859	0.919072	[Q]	Secondary metabolites biosynthesis, transport and catabolism	Cytochrome P450 86A8 GN=F4I18.5 OS=Arabidopsis thaliana (Mouse-ear cress) PE=2 SV=1	Secondary metabolites biosynthesis, transport and catabolism	hypothetical protein CICLE_v10019616mg [Citrus clementina]
Ciclev10031347m	1.24416	1.81201	0.907845	[R]	General function prediction only	--	General function prediction only	hypothetical protein CICLE_v10031347mg [Citrus clementina]
Ciclev10028463m	1.66502	0.965746	1.02504
Ciclev10008790m	1.70338	1.65882	0.977499	--	--	--	Carbohydrate transport and metabolism	hypothetical protein CICLE_v10008790mg [Citrus clementina]
Ciclev10000892m	1.24776	1.19352	1.03013
Ciclev10022269m	1.52212	1.66737	0.974279	[R]	General function prediction only	Ras-related protein RABH1b GN=F16B22.10 OS=Arabidopsis thaliana (Mouse-ear cress) PE=1 SV=1	Intracellular trafficking, secretion, and vesicular transport	hypothetical protein CICLE_v10022269mg [Citrus clementina]
Ciclev10019537m	1.22103	1.21696	0.889159	--	--	--	Lipid transport and metabolism;; Posttranslational modification, protein turnover, chaperones;; Signal transduction mechanisms	hypothetical protein CICLE_v10019537mg [Citrus clementina]
Ciclev10027743m	1.21191	1.29783	1.06368
Ciclev10027536m	1.43427	1.64171	0.977078	--	--	Protein transport protein Sec61 subunit beta GN=At2g45070 OS=Arabidopsis thaliana (Mouse-ear cress) PE=1 SV=1	Intracellular trafficking, secretion, and vesicular transport	hypothetical protein CICLE_v10027536mg [Citrus clementina]
Ciclev10028896m	1.3366	1.38175	0.96127	--	--	Isoflavone reductase homolog OS=Solanum tuberosum (Potato) PE=2 SV=1	General function prediction only	hypothetical protein CICLE_v10028896mg [Citrus clementina]
Ciclev10016242m	1.22025	3.10811	1.58625	--	--	Ribonuclease 2 (Precursor) GN=RNS2 OS=Arabidopsis thaliana (Mouse-ear cress) PE=2 SV=1	RNA processing and modification	S-like RNase [Citrus reticulata]
Ciclev10011318m	1.52919	1.51622	0.931353
Ciclev10026538m	1.26697	1.00422	0.855762	--	--	--	General function prediction only	hypothetical protein CICLE_v10026538mg [Citrus clementina]
Ciclev10015634m	1.20221	0.988645	0.857431	--	--	Protein trichome birefringence-like 39 GN=TBL39 OS=Arabidopsis thaliana (Mouse-ear cress) PE=2 SV=1	General function prediction only	hypothetical protein CICLE_v10015634mg [Citrus clementina]
Ciclev10022174m	1.30689	1.08556	0.955298	--	--	--	General function prediction only	hypothetical protein CICLE_v10022174mg [Citrus clementina]
Ciclev10008739m	1.28905	1.29198	1.00143	[E]	Amino acid transport and metabolism	Acetylglutamate kinase, chloroplastic (Precursor) GN=NAGK OS=Arabidopsis thaliana (Mouse-ear cress) PE=1 SV=1	Amino acid transport and metabolism	hypothetical protein CICLE_v10008739mg [Citrus clementina]
Ciclev10015707m	1.22839	0.923793	0.969963	--	--	GDSL esterase/lipase At5g45910 (Precursor) GN=At5g45910 OS=Arabidopsis thaliana (Mouse-ear cress) PE=2 SV=1	General function prediction only	hypothetical protein CICLE_v10015707mg [Citrus clementina]
Ciclev10010078m	1.24218	1.58384	0.964007	[C]	Energy production and conversion	12-oxophytodienoate reductase 3 GN=OPR3 OS=Solanum lycopersicum (Tomato) PE=1 SV=1	Energy production and conversion	hypothetical protein CICLE_v10010078mg [Citrus clementina]
Ciclev10030522m	1.26847	0.934943	0.952792	--	--	--	General function prediction only	hypothetical protein CICLE_v10030522mg [Citrus clementina]
Ciclev10021831m	1.25334	1.20883	0.901472	[O]	Posttranslational modification, protein turnover, chaperones	Glutathione S-transferase T1 GN=MEE6.28 OS=Arabidopsis thaliana (Mouse-ear cress) PE=2 SV=1	Posttranslational modification, protein turnover, chaperones	hypothetical protein CICLE_v10021831mg [Citrus clementina]
Ciclev10012726m	1.4618	1.14549	0.879602
Ciclev10009993m	1.61804	1.85478	0.781259	--	--	Uncharacterized protein GN=Solyc07g063540.2 OS=Solanum lycopersicum (Tomato) PE=4 SV=1	PREDICTED: Vitis vinifera uncharacterized LOC100252136 (LOC100252136), mRNA
Ciclev10008369m	1.33608	0.849127	0.957201	[HC]	--	Uncharacterized protein OS=Glycine max (Soybean) PE=4 SV=1	PREDICTED: Cicer arietinum 6-hydroxynicotinate 3-monooxygenase-like (LOC101506633), mRNA
Ciclev10001985m	1.68306	0.891891	0.974711
Ciclev10021076m	1.21232	1.07888	0.901222	--	--	Putative uncharacterized protein GN=RCOM_1347140 OS=Ricinus communis (Castor bean) PE=4 SV=1	TSA: Prunus avium Pa_01641 transcribed RNA sequence
Ciclev10007622m	1.42659	1.64311	1.04241
Ciclev10028505m	1.20966	1.36729	0.89434	[M]	Cell wall/membrane/envelope biogenesis	Putative uncharacterized protein GN=VIT_06s0080g00830 OS=Vitis vinifera (Grape) PE=4 SV=1	TSA: Jatropha curcas Unigene7930_JC-CK_1A transcribed RNA sequence
Ciclev10013049m	1.29119	1.76244	1.11508	--	--	Uncharacterized protein GN=CARUB_v10025723mg OS=Capsella rubella PE=4 SV=1	Camellia sinensis DNA, SSR marker, MSE0205
Ciclev10029469m	1.29686	1.73434	0.961158	--	--	Putative uncharacterized protein GN=RCOM_0731370 OS=Ricinus communis (Castor bean) PE=4 SV=1	TSA: Jatropha curcas CL2295.Contig1_JC-CK_1A transcribed RNA sequence
Ciclev10020392m	1.22597	1.1282	0.956025
Ciclev10021386m	1.3058	4.17932	0.909797	[PR]	--	Putative uncharacterized protein GN=VIT_18s0001g06720 OS=Vitis vinifera (Grape) PE=4 SV=1	Medicago truncatula hypothetical protein (MTR_5g008750) mRNA, complete cds
Ciclev10022219m	1.23201	0.91037	0.948879	[TZDR]	--	Calcineurin B-like protein 01 GN=CBL01 OS=Vitis vinifera (Grape) PE=2 SV=1	PREDICTED: Vitis vinifera calcineurin B-like protein 1-like (LOC100243294), mRNA
Ciclev10021949m	1.33064	1.40804	0.92716	--	--	Putative uncharacterized protein OS=Populus trichocarpa x Populus deltoides PE=2 SV=1	PREDICTED: Vitis vinifera THO complex subunit 7 homolog-like, transcript variant 3 (LOC100256436), mRNA
Ciclev10011996m	1.21586	1.19778	0.920148	--	--	Predicted protein GN=POPTRDRAFT_712863 OS=Populus trichocarpa (Western balsam poplar) PE=4 SV=1	Populus trichocarpa predicted protein, mRNA
Ciclev10017100m	1.23922	1.06301	1.0391
Ciclev10024957m	1.21712	1.96044	0.95074
Ciclev10027663m	1.29974	1.30995	1.18421	[KL]	--	Mom(Plant), putative GN=RCOM_0543920 OS=Ricinus communis (Castor bean) PE=4 SV=1	Ricinus communis mom(plant), putative, mRNA
Ciclev10009378m	1.24197	1.37762	1.0708	[O]	Posttranslational modification, protein turnover, chaperones	Uncharacterized protein OS=Glycine max (Soybean) PE=4 SV=1	Populus trichocarpa predicted protein, mRNA
Ciclev10015902m	1.25489	1.49713	0.823852
Ciclev10020515m	1.8455	1.23309	0.724669	--	--	Predicted protein GN=POPTRDRAFT_573773 OS=Populus trichocarpa (Western balsam poplar) PE=4 SV=1	TSA: Prunus avium Pa_04572 transcribed RNA sequence
Ciclev10005976m	1.32899	2.59109	1.17162
Ciclev10032086m	1.39316	0.998491	0.801183	--	--	Polygalacturonase-inhibitor protein GN=PGIP1 OS=Citrus hybrid cultivar PE=4 SV=1	C.sinensis mRNA for polygalacturonase-inhibiting protein
Ciclev10031286m	1.32364	1.25619	0.89905	[Q]	Secondary metabolites biosynthesis, transport and catabolism	Predicted protein GN=POPTRDRAFT_765198 OS=Populus trichocarpa (Western balsam poplar) PE=3 SV=1	PREDICTED: Fragaria vesca subsp. vesca cytochrome P450 77A3-like (LOC101306375), mRNA
Ciclev10010143m	1.21002	0.964759	1.01861
Ciclev10014787m	1.23338	1.18508	0.927771	--	--	Pectinesterase GN=RCOM_0905530 OS=Ricinus communis (Castor bean) PE=3 SV=1	Ricinus communis Pectinesterase precursor, putative, mRNA
Ciclev10031329m	1.2178	1.04913	1.04458	--	--	3-ketoacyl-CoA synthase GN=POPTRDRAFT_566626 OS=Populus trichocarpa (Western balsam poplar) PE=2 SV=1	Populus trichocarpa predicted protein, mRNA
Ciclev10030377m	2.14359	0.980264	1.08561	--	--	Uncharacterized protein GN=PRUPE_ppa023040mg OS=Prunus persica (Peach) PE=4 SV=1	Populus trichocarpa predicted protein, mRNA
Ciclev10023734m	1.37275	1.63549	0.968022	--	--	Putative uncharacterized protein GN=VIT_07s0005g03330 OS=Vitis vinifera (Grape) PE=4 SV=1	PREDICTED: Vitis vinifera uncharacterized LOC100265201 (LOC100265201), mRNA
Ciclev10021407m	1.20189	1.40927	1.04225
Ciclev10019456m	1.47393	1.48605	0.866883
Ciclev10029536m	1.69424	1.59264	0.956501	--	--	Predicted protein GN=POPTRDRAFT_571046 OS=Populus trichocarpa (Western balsam poplar) PE=2 SV=1	Populus trichocarpa predicted protein, mRNA
Ciclev10002355m	1.61301	1.41907	0.976305	--	--	Predicted protein GN=POPTRDRAFT_1071809 OS=Populus trichocarpa (Western balsam poplar) PE=4 SV=1	Populus trichocarpa predicted protein, mRNA
Ciclev10017916m	1.32647	1.69696	0.940697	--	--	Uncharacterized protein GN=At2g34580 OS=Arabidopsis thaliana (Mouse-ear cress) PE=4 SV=1	Populus trichocarpa predicted protein, mRNA
Ciclev10026789m	1.23444	1.15064	0.966553
Ciclev10015017m	1.20563	1.02536	0.897238	[E]	Amino acid transport and metabolism	Glutamate decarboxylase OS=Citrus sinensis (Sweet orange) PE=2 SV=1	Citrus sinensis glutamate decarboxylase mRNA, complete cds
Ciclev10021353m	1.39352	1.25611	0.820942
Ciclev10008944m	1.34817	1.11642	1.10042	--	--	Uncharacterized protein GN=PRUPE_ppa008397mg OS=Prunus persica (Peach) PE=4 SV=1	PREDICTED: Vitis vinifera prostaglandin E synthase 2-like (LOC100266342), mRNA
Ciclev10020640m	1.34465	1.48695	0.92053	--	--	Zinc finger protein, putative GN=RCOM_0610860 OS=Ricinus communis (Castor bean) PE=4 SV=1	Populus trichocarpa predicted protein, mRNA
Ciclev10009818m	1.2413	1.58694	0.92534
Ciclev10013191m	1.27923	0.783489	0.622849	--	--	Predicted protein GN=POPTRDRAFT_714062 OS=Populus trichocarpa (Western balsam poplar) PE=4 SV=1	--
Ciclev10014179m	2.87218	0.930533	1.08211	--	--	Uncharacterized protein GN=PRUPE_ppa000980mg OS=Prunus persica (Peach) PE=4 SV=1	PREDICTED: Vitis vinifera small RNA 2'-O-methyltransferase-like (LOC100259382), mRNA
Ciclev10009409m	1.21953	2.52294	1.08602
Ciclev10011520m	1.31687	2.07553	0.697136	[Q]	Secondary metabolites biosynthesis, transport and catabolism	CYP98A22 OS=Ruta graveolens (Common rue) PE=2 SV=1	Ruta graveolens CYP98A22 mRNA, complete cds
Ciclev10022378m	1.20687	1.10593	1.03344
Ciclev10029280m	1.20916	1.52596	0.950822	--	--	Uncharacterized protein GN=PRUPE_ppa011537mg OS=Prunus persica (Peach) PE=4 SV=1	TSA: Prunus avium Pa_11333 transcribed RNA sequence
Ciclev10012854m	1.55757	1.46705	0.914337
Ciclev10015268m	1.33476	1.52289	0.826082	[I]	Lipid transport and metabolism	Acyl-CoA thioesterase, putative GN=RCOM_0101390 OS=Ricinus communis (Castor bean) PE=4 SV=1	Populus trichocarpa predicted protein, mRNA
Ciclev10019301m	1.27989	1.15392	1.06069	--	--	Predicted protein GN=GH9C1 OS=Populus trichocarpa (Western balsam poplar) PE=2 SV=1	Dimocarpus longan endo-1,4-beta-glucanase (EG1) mRNA, complete cds
Ciclev10027796m	1.3414	1.72825	0.762213	--	--	Uncharacterized protein (Fragment) GN=CARUB_v10028073mg OS=Capsella rubella PE=4 SV=1	TSA: Prunus avium Pa_07023 transcribed RNA sequence
Ciclev10019180m	0.802913	0.815666	0.950685
Ciclev10018022m	0.769845	1.05822	1.02501	[Q]	Secondary metabolites biosynthesis, transport and catabolism	Cytochrome P450 GN=CYP728D2 OS=Populus trichocarpa (Western balsam poplar) PE=3 SV=1	Populus trichocarpa cytochrome P450 (CYP728D4), mRNA
Ciclev10004097m	0.825229	0.894411	0.962847	[E]	Amino acid transport and metabolism	Putative uncharacterized protein GN=VIT_12s0035g00760 OS=Vitis vinifera (Grape) PE=4 SV=1	TSA: Jatropha curcas Unigene2620_JC-CK_1A transcribed RNA sequence
Ciclev10030887m	0.809964	0.856078	0.950693	[M]	Cell wall/membrane/envelope biogenesis	Uncharacterized protein GN=PRUPE_ppa002417mg OS=Prunus persica (Peach) PE=4 SV=1	PREDICTED: Fragaria vesca subsp. vesca probable rhamnose biosynthetic enzyme 1-like (LOC101302674), mRNA
Ciclev10004154m	0.689411	0.988431	1.05465	[H]	Coenzyme transport and metabolism	Magnesium-chelatase subunit H, putative GN=RCOM_0373990 OS=Ricinus communis (Castor bean) PE=4 SV=1	TSA: Jatropha curcas CL2272.Contig2_JC-CK_1A transcribed RNA sequence
Ciclev10025718m	0.820033	0.95932	0.99491
Ciclev10007633m	0.829693	0.861581	1.06295	[O]	Posttranslational modification, protein turnover, chaperones	--	Citrus sinensis clone a Hsp90 (hsp90) mRNA, complete cds
Ciclev10004755m	0.782438	0.982162	1.01247	[Z]	Cytoskeleton	Uncharacterized protein GN=PRUPE_ppa005698mg OS=Prunus persica (Peach) PE=4 SV=1	TSA: Prunus avium Pa_03238 transcribed RNA sequence
Ciclev10015535m	0.766289	0.750572	0.987657	[Q]	Secondary metabolites biosynthesis, transport and catabolism	Chalcone synthase OS=Citrus sinensis (Sweet orange) PE=3 SV=1	Citrus sinensis mRNA for chalcone synthase, complete cds, clone CitCHS2
Ciclev10026889m	0.760346	0.735804	0.898697
Ciclev10012464m	0.779624	0.880045	0.994368	--	--	Putative uncharacterized protein GN=VIT_08s0040g00440 OS=Vitis vinifera (Grape) PE=4 SV=1	PREDICTED: Vitis vinifera dihydrofolate reductase-like (LOC100261951), mRNA
Ciclev10006006m	0.565904	0.728782	1.11073	--	--	ELIP (Fragment) GN=ELIP OS=Citrus sinensis (Sweet orange) PE=2 SV=1	Citrus sinensis ELIP (ELIP) mRNA, partial cds
Ciclev10029287m	0.807039	0.945571	0.822763	--	--	Putative uncharacterized protein GN=VIT_03s0180g00170 OS=Vitis vinifera (Grape) PE=4 SV=1	PREDICTED: Vitis vinifera reticulon family protein-like (LOC100255583), mRNA
Ciclev10025088m	0.802572	0.873525	0.956298	[C]	Energy production and conversion	--	PREDICTED: Glycine max phosphoenolpyruvate carboxykinase [ATP]-like (LOC100786257), mRNA
Ciclev10020809m	0.762838	0.812593	0.940898	[R]	General function prediction only	Predicted protein GN=POPTRDRAFT_568826 OS=Populus trichocarpa (Western balsam poplar) PE=2 SV=1	Populus trichocarpa predicted protein, mRNA
Ciclev10019294m	0.750668	0.847178	0.951912	[R]	General function prediction only	Kinesin light chain, putative GN=RCOM_0463540 OS=Ricinus communis (Castor bean) PE=4 SV=1	TSA: Jatropha curcas Unigene5312_JC-CK_1A transcribed RNA sequence
Ciclev10025342m	0.776526	0.867591	0.995362	[E]	Amino acid transport and metabolism	--	Vitis vinifera clone SS0AFA26YG21
Ciclev10032021m	0.832549	0.855514	1.01941	[G]	Carbohydrate transport and metabolism	Predicted protein GN=POPTRDRAFT_659896 OS=Populus trichocarpa (Western balsam poplar) PE=2 SV=1	Populus trichocarpa predicted protein, mRNA
Ciclev10012929m	0.771349	0.672872	0.598062	--	--	--	TSA: Jatropha curcas Unigene6703_JC-CK_1A transcribed RNA sequence
Ciclev10011768m	0.812824	0.774171	0.962009	--	--	Putative uncharacterized protein GN=VIT_08s0058g00640 OS=Vitis vinifera (Grape) PE=4 SV=1	TSA: Prunus avium Pa_22170 transcribed RNA sequence
Ciclev10006207m	0.737468	0.788075	1.24422
Ciclev10011842m	0.81592	0.830602	0.927817	--	--	Magnesium-protoporphyrin IX monomethyl ester [oxidative] cyclase, chloroplast, putative GN=RCOM_1272340 OS=Ricinus communis (Castor bean) PE=3 SV=1	Glycine max cDNA, clone: GMFL01-01-H08
Ciclev10027912m	0.709911	0.751378	0.891466	[E]	Amino acid transport and metabolism	Phenylalanine ammonia-lyase GN=VIT_06s0004g02620 OS=Vitis vinifera (Grape) PE=3 SV=1	Ricinus communis Phenylalanine ammonia-lyase, putative, mRNA
Ciclev10011175m	0.756629	0.781601	0.951193	[E]	Amino acid transport and metabolism	Phenylalanine ammonia-lyase GN=pal2 OS=Citrus clementina x Citrus reticulata PE=2 SV=1	Citrus clementina X Citrus reticulata mRNA for phenylalanine-ammonia lyase, clone Fpal2
Ciclev10019941m	0.754176	1.29188	1.38312	[M]	Cell wall/membrane/envelope biogenesis	Polygalacturonase, putative GN=RCOM_1688080 OS=Ricinus communis (Castor bean) PE=4 SV=1	Populus trichocarpa predicted protein, mRNA
Ciclev10027683m	0.805898	0.927461	0.962603	--	--	Putative uncharacterized protein GN=RCOM_0731250 OS=Ricinus communis (Castor bean) PE=4 SV=1	Ricinus communis hypothetical protein, mRNA
Ciclev10016111m	0.802875	0.841712	0.982636	--	--	Uncharacterized protein GN=PRUPE_ppa009378mg OS=Prunus persica (Peach) PE=4 SV=1	TSA: Jatropha curcas Unigene4219_JC-CK_1A transcribed RNA sequence
Ciclev10031748m	0.830284	0.843372	0.989172	[QR]	--	24-sterol C-methyltransferase GN=SMT1 OS=Gossypium hirsutum (Upland cotton) PE=2 SV=1	Lotus japonicus clone JCVI-FLLj-7H13 unknown mRNA
Ciclev10000848m	0.829905	0.902129	0.949066	[Q]	Secondary metabolites biosynthesis, transport and catabolism	p-coumaryl-CoA 3'-hydroxylase OS=Populus alba x Populus grandidentata PE=2 SV=1	Papaver somniferum clone contig8 cytochrome P450 mRNA, complete cds
Ciclev10025933m	0.78063	1.0081	1.04965	[R]	General function prediction only	--	TSA: Prunus avium Pa_04461 transcribed RNA sequence
Ciclev10023731m	0.504969	0.597964	0.922472	[G]	Carbohydrate transport and metabolism	Trehalose-6-phosphate synthase, putative GN=RCOM_0719150 OS=Ricinus communis (Castor bean) PE=4 SV=1	Ricinus communis trehalose-6-phosphate synthase, putative, mRNA
Ciclev10011049m	0.688866	0.678862	1.07876
Ciclev10025418m	0.821422	0.758728	0.98354	[RTKL]	--	--	PREDICTED: Solanum lycopersicum calcium-dependent protein kinase SK5-like (LOC101260223), mRNA
Ciclev10022328m	0.808047	0.79373	1.05212	[C]	Energy production and conversion	ATP synthase delta subunit 2 OS=Gossypium hirsutum (Upland cotton) PE=2 SV=1	Ricinus communis ATP synthase delta chain, mitochondrial, putative, mRNA
Ciclev10028718m	0.824361	0.878179	0.894471
Ciclev10019417m	0.815846	0.910677	0.982943
Ciclev10010838m	1.01336	1.25405	1.17504	--	--	Putative uncharacterized protein GN=VIT_04s0044g01700 OS=Vitis vinifera (Grape) PE=4 SV=1	TSA: Jatropha curcas Unigene2821_JC-CK_1A transcribed RNA sequence
Ciclev10010861m	1.18173	1.50484	0.980137	--	--	Putative uncharacterized protein GN=VIT_00s0207g00010 OS=Vitis vinifera (Grape) PE=2 SV=1	Populus trichocarpa predicted protein, mRNA
Ciclev10015345m	1.1489	1.29474	1.00941	--	--	26S proteasome regulatory subunit S3, putative GN=RCOM_1678560 OS=Ricinus communis (Castor bean) PE=4 SV=1	Ricinus communis 26S proteasome regulatory subunit S3, putative, mRNA
Ciclev10030694m	0.990912	2.06828	1.08025	--	--	Putative uncharacterized protein GN=VIT_13s0067g03760 OS=Vitis vinifera (Grape) PE=4 SV=1	PREDICTED: Vitis vinifera U4/U6 small nuclear ribonucleoprotein Prp3-like (LOC100248403), mRNA
Ciclev10012492m	1.07016	1.20798	1.01469
Ciclev10008796m	1.08047	1.24801	0.972686	[R]	General function prediction only	Serine-threonine kinase receptor-associated protein, putative GN=RCOM_0826280 OS=Ricinus communis (Castor bean) PE=4 SV=1	TSA: Prunus avium Pa_11080 transcribed RNA sequence
Ciclev10009345m	1.29827	1.39143	0.838938
Ciclev10028076m	1.10289	1.39566	0.969826	[F]	Nucleotide transport and metabolism	Amidophosphoribosyltransferase GN=POPTRDRAFT_1076823 OS=Populus trichocarpa (Western balsam poplar) PE=3 SV=1	Populus trichocarpa predicted protein, mRNA
Ciclev10028832m	1.13643	1.44232	0.878279	[I]	Lipid transport and metabolism	Predicted protein GN=POPTRDRAFT_649024 OS=Populus trichocarpa (Western balsam poplar) PE=4 SV=1	TSA: Jatropha curcas Unigene7390_JC-CK_1A transcribed RNA sequence
Ciclev10006560m	1.0859	1.23846	0.944874	--	--	Predicted protein GN=POPTRDRAFT_824886 OS=Populus trichocarpa (Western balsam poplar) PE=4 SV=1	Populus trichocarpa predicted protein, mRNA
Ciclev10032562m	1.09194	1.39438	0.910186	--	--	Uncharacterized protein GN=PRUPE_ppa024312mg OS=Prunus persica (Peach) PE=4 SV=1	PREDICTED: Vitis vinifera random slug protein 5-like (LOC100247551), mRNA
Ciclev10011816m	1.09498	1.6134	0.886104
Ciclev10030725m	1.15321	1.5538	0.89632	--	--	Putative uncharacterized protein GN=VIT_13s0067g00670 OS=Vitis vinifera (Grape) PE=4 SV=1	Ricinus communis conserved hypothetical protein, mRNA
Ciclev10023146m	1.19582	1.36031	1.01521
Ciclev10007953m	1.16506	1.25206	0.943958	--	--	3-ketoacyl-CoA synthase GN=FDH OS=Gossypium hirsutum (Upland cotton) PE=2 SV=1	TSA: Prunus avium Pa_01742 transcribed RNA sequence
Ciclev10014949m	1.15199	1.31063	1.05399	[R]	General function prediction only	Uncharacterized protein GN=PRUPE_ppa004203mg OS=Prunus persica (Peach) PE=4 SV=1	PREDICTED: Vitis vinifera U3 small nucleolar RNA-interacting protein 2-like, transcript variant 2 (LOC100248133), mRNA
Ciclev10025975m	1.38847	2.09445	1.09065	[R]	General function prediction only	Predicted protein GN=POPTRDRAFT_830674 OS=Populus trichocarpa (Western balsam poplar) PE=2 SV=1	Populus trichocarpa predicted protein, mRNA
Ciclev10004465m	1.08198	1.32086	0.971525
Ciclev10032370m	1.12991	1.35647	0.918807
Ciclev10028768m	1.26944	1.29142	0.927977	[MG]	--	Dtdp-glucose 4-6-dehydratase, putative GN=RCOM_0983160 OS=Ricinus communis (Castor bean) PE=4 SV=1	Ricinus communis dtdp-glucose 4-6-dehydratase, putative, mRNA
Ciclev10025780m	1.25306	1.32802	1.01109	[R]	General function prediction only	--	TSA: Jatropha curcas Unigene7866_JC-CK_1A transcribed RNA sequence
Ciclev10004282m	1.19206	1.40497	0.947545	[P]	Inorganic ion transport and metabolism	Autoinhibited calcium ATPase GN=POPTRDRAFT_835400 OS=Populus trichocarpa (Western balsam poplar) PE=3 SV=1	Ricinus communis cation-transporting atpase plant, putative, mRNA
Ciclev10000484m		1.77517	0.892601	--	--	Uncharacterized protein GN=PRUPE_ppa002078mg OS=Prunus persica (Peach) PE=4 SV=1	Ricinus communis conserved hypothetical protein, mRNA
Ciclev10014202m	1.18631	1.24043	0.862186	--	--	Lipoxygenase GN=POPTRDRAFT_750772 OS=Populus trichocarpa (Western balsam poplar) PE=3 SV=1	Citrus jambhiri mRNA for lipoxygenase, complete cds
Ciclev10012341m	1.12622	1.40285	1.05376
Ciclev10024547m	1.09624	1.33009	1.01587	[R]	General function prediction only	Putative uncharacterized protein GN=VIT_05s0094g00070 OS=Vitis vinifera (Grape) PE=4 SV=1	Ricinus communis conserved hypothetical protein, mRNA
Ciclev10000395m	1.08237	1.31659	1.02494	[U]	Intracellular trafficking, secretion, and vesicular transport	Putative uncharacterized protein GN=VIT_03s0097g00670 OS=Vitis vinifera (Grape) PE=4 SV=1	TSA: Prunus avium Pa_01107 transcribed RNA sequence
Ciclev10020078m	1.04824	1.50458	1.04243	[O]	Posttranslational modification, protein turnover, chaperones	Predicted protein GN=POPTRDRAFT_728506 OS=Populus trichocarpa (Western balsam poplar) PE=2 SV=1	Populus trichocarpa predicted protein, mRNA
Ciclev10016829m	1.09657	1.30563	1.02865	--	--	Putative uncharacterized protein OS=Populus trichocarpa (Western balsam poplar) PE=2 SV=1	PREDICTED: Fragaria vesca subsp. vesca uncharacterized LOC101312417 (LOC101312417), mRNA
Ciclev10009063m	1.20794	1.30323	0.989787	[R]	General function prediction only	Ribonucleoprotein, chloroplast, putative GN=RCOM_1339680 OS=Ricinus communis (Castor bean) PE=4 SV=1	Ricinus communis ribonucleoprotein, chloroplast, putative, mRNA
Ciclev10002673m	1.0869	1.33411	0.936676
Ciclev10032525m	1.22198	1.35646	0.912998	--	--	Putative uncharacterized protein GN=RCOM_1328320 OS=Ricinus communis (Castor bean) PE=4 SV=1	Populus trichocarpa predicted protein, mRNA
Ciclev10025628m	1.00159	1.22458	0.844998
Ciclev10001209m	1.07121	1.50518	0.976191
Ciclev10004853m	1.15734	1.40311	1.00072	[R]	General function prediction only	Putative uncharacterized protein GN=VIT_05s0077g02310 OS=Vitis vinifera (Grape) PE=4 SV=1	Populus trichocarpa predicted protein, mRNA
Ciclev10007273m	1.0725	1.46754	0.899779
Ciclev10001672m	1.03667	1.21397	0.951078	[RTKL]	--	Serine/threonine-protein kinase ASK1, putative GN=RCOM_0321490 OS=Ricinus communis (Castor bean) PE=4 SV=1	Ricinus communis Serine/threonine-protein kinase ASK1, putative, mRNA
Ciclev10015090m	0.924551	1.25701	0.979679	[R]	General function prediction only	Putative uncharacterized protein GN=VIT_14s0066g01100 OS=Vitis vinifera (Grape) PE=4 SV=1	TSA: Jatropha curcas CL449.Contig1_JC-CK_1A transcribed RNA sequence
Ciclev10004654m	1.19047	1.20779	0.91618	[R]	General function prediction only	Anaphase promoting complex subunit, putative GN=RCOM_0680300 OS=Ricinus communis (Castor bean) PE=4 SV=1	PREDICTED: Vitis vinifera anaphase-promoting complex subunit 7-like (LOC100242558), mRNA
Ciclev10008100m	1.17974	1.533	0.870743	[C]	Energy production and conversion	NADP-dependent glyceraldehyde-3-phosphate dehydrogenase, putative GN=RCOM_0921710 OS=Ricinus communis (Castor bean) PE=3 SV=1	Citrus maxima NADP-dependent glyceraldehyde-3-phosphate dehydrogenase mRNA, partial cds
Ciclev10012408m	1.14187	1.83922	1.01869	--	--	2,4-dienoyl-CoA reductase, putative GN=RCOM_1636080 OS=Ricinus communis (Castor bean) PE=3 SV=1	Jatropha curcas clone N1502 2,4-dienoyl-CoA reductase mRNA, complete cds
Ciclev10021790m	1.22441	1.78889	0.907758
Ciclev10013690m	2.06551	2.0766	1.27939	[J]	Translation, ribosomal structure and biogenesis	40S ribosomal protein S5B GN=RPS5B OS=Hevea brasiliensis (Para rubber tree) PE=2 SV=1	Glycine max cDNA, clone: GMFL01-17-J06
Ciclev10011484m	1.10022	1.21614	1.01414
Ciclev10015394m	1.32463	1.49591	1.0241	[G]	Carbohydrate transport and metabolism	Uncharacterized protein GN=PRUPE_ppa005783mg OS=Prunus persica (Peach) PE=4 SV=1	Populus trichocarpa predicted protein, mRNA
Ciclev10032849m	1.05296	1.35977	0.924529	--	--	Putative uncharacterized protein GN=VIT_00s0261g00010 OS=Vitis vinifera (Grape) PE=2 SV=1	PREDICTED: Fragaria vesca subsp. vesca uncharacterized LOC101305986 (LOC101305986), mRNA
Ciclev10022649m	1.10615	1.5443	1.02898	--	--	Putative uncharacterized protein GN=VIT_15s0048g01290 OS=Vitis vinifera (Grape) PE=4 SV=1	PREDICTED: Vitis vinifera histone deacetylase complex subunit-like (LOC100250532), mRNA
Ciclev10028056m	1.03087	1.26962	0.960182	--	--	ABC transporter GCN1 GN=GCN1 OS=Hevea brasiliensis (Para rubber tree) PE=2 SV=1	PREDICTED: Vitis vinifera ABC transporter F family member 1-like, transcript variant 1 (LOC100251610), mRNA
Ciclev10027981m	1.07195	1.4027	0.970275	[O]	Posttranslational modification, protein turnover, chaperones	70 kDa heat shock cognate protein 1 OS=Vigna radiata (Mung bean) PE=1 SV=1	PREDICTED: Vitis vinifera heat shock cognate 70 kDa protein 2-like, transcript variant 1 (LOC100265651), mRNA
Ciclev10004820m	1.13868	1.50751	0.955258	[RTKL]	--	Predicted protein GN=POPTRDRAFT_596054 OS=Populus trichocarpa (Western balsam poplar) PE=3 SV=1	Populus trichocarpa predicted protein, mRNA
Ciclev10005909m	1.11876	1.24551	1.11382	[J]	Translation, ribosomal structure and biogenesis	Ribosomal protein L19 GN=VIT_05s0077g01840 OS=Vitis vinifera (Grape) PE=3 SV=1	Ricinus communis 60S ribosomal protein L19, putative, mRNA
Ciclev10020508m	1.18728	2.26404	0.86278
Ciclev10015906m	1.24338	1.44913	1.0069	--	--	Putative uncharacterized protein OS=Populus trichocarpa (Western balsam poplar) PE=2 SV=1	TSA: Prunus avium Pa_15505 transcribed RNA sequence
Ciclev10011609m	1.00337	1.2262	1.05729	[D]	Cell cycle control, cell division, chromosome partitioning	Cell division protein ftsZ, putative GN=RCOM_0516940 OS=Ricinus communis (Castor bean) PE=3 SV=1	PREDICTED: Vitis vinifera cell division protein ftsZ homolog 2-1, chloroplastic-like (LOC100251032), mRNA
Ciclev10032556m	1.13142	1.37165	1.04649	[R]	General function prediction only	Predicted protein GN=POPTRDRAFT_589960 OS=Populus trichocarpa (Western balsam poplar) PE=4 SV=1	Populus trichocarpa predicted protein, mRNA
Ciclev10025131m	1.17547	1.4691	1.08213	--	--	Putative uncharacterized protein GN=RCOM_0897990 OS=Ricinus communis (Castor bean) PE=4 SV=1	Populus trichocarpa predicted protein, mRNA
Ciclev10015214m	1.07542	1.3149	0.925056
Ciclev10011522m	1.123	1.24474	0.896534	--	--	Predicted protein GN=POPTRDRAFT_670180 OS=Populus trichocarpa (Western balsam poplar) PE=3 SV=1	Linum usitatissimum UDP-glycosyltransferase 1 (UGT71A25) gene, complete cds
Ciclev10004445m	1.13715	1.53042	0.988487	[R]	General function prediction only	WD-repeat protein, putative GN=RCOM_1452660 OS=Ricinus communis (Castor bean) PE=4 SV=1	Ricinus communis WD-repeat protein, putative, mRNA
Ciclev10023239m	1.13177	2.02713	1.01813	--	--	Putative uncharacterized protein GN=RCOM_0856130 OS=Ricinus communis (Castor bean) PE=4 SV=1	PREDICTED: Fragaria vesca subsp. vesca uncharacterized LOC101302268, transcript variant 2 (LOC101302268), mRNA
Ciclev10025711m	1.01319	1.20706	0.967138
Ciclev10027798m	1.03436	1.45857	0.980196	[J]	Translation, ribosomal structure and biogenesis	Predicted protein GN=POPTRDRAFT_833322 OS=Populus trichocarpa (Western balsam poplar) PE=4 SV=1	PREDICTED: Glycine max zinc finger CCCH domain-containing protein 24-like (LOC100816103), mRNA
Ciclev10019146m	1.13407	1.45632	0.961936	--	--	JHL05D22.8 protein GN=JHL05D22.8 OS=Jatropha curcas PE=4 SV=1	Populus trichocarpa glycosyltransferase, mRNA
Ciclev10001501m	1.0972	1.31267	0.885991
Ciclev10028000m	1.16448	1.47784	0.9559	--	--	RNA polymerase-associated protein RTF1, putative GN=RCOM_0935630 OS=Ricinus communis (Castor bean) PE=4 SV=1	Ricinus communis RNA polymerase-associated protein RTF1, putative, mRNA
Ciclev10031153m	1.14943	1.30281	1.12309	--	--	Putative uncharacterized protein GN=RCOM_1438000 OS=Ricinus communis (Castor bean) PE=4 SV=1	Populus trichocarpa predicted protein, mRNA
Ciclev10001370m	1.08108	1.34749	0.952226	--	--	Progesterone 5-beta-reductase GN=MTR_061s1005 OS=Medicago truncatula (Barrel medic) PE=4 SV=1	TSA: Prunus avium Pa_01412 transcribed RNA sequence
Ciclev10025201m	1.01698	1.21843	1.08184	[LKJ]	--	--	PREDICTED: Vitis vinifera DEAD-box ATP-dependent RNA helicase 16-like (LOC100263736), partial mRNA
Ciclev10025386m	1.10428	1.68101	0.931424	[RTKL]	--	Putative uncharacterized protein GN=VIT_06s0009g01800 OS=Vitis vinifera (Grape) PE=4 SV=1	PREDICTED: Vitis vinifera cyclin-dependent kinase C-1-like (LOC100263383), mRNA
Ciclev10021294m	1.09251	1.24991	0.919273
Ciclev10014585m	1.11434	1.21155	0.952441	[F]	Nucleotide transport and metabolism	10-formyltetrahydrofolate synthetase GN=FTHFS2 OS=Populus trichocarpa (Western balsam poplar) PE=3 SV=1	Populus trichocarpa 10-formyltetrahydrofolate synthetase (FTHFS2), mRNA
Ciclev10025415m	1.18608	1.20589	0.852753	[G]	Carbohydrate transport and metabolism	Putative uncharacterized protein GN=VIT_00s0895g00010 OS=Vitis vinifera (Grape) PE=4 SV=1	Populus trichocarpa predicted protein, mRNA
Ciclev10005521m	1.04975	1.24116	1.11394	--	--	Putative uncharacterized protein GN=VIT_16s0022g01800 OS=Vitis vinifera (Grape) PE=2 SV=1	TSA: Jatropha curcas Unigene1983_JC-CK_1A transcribed RNA sequence
Ciclev10014540m	1.05653	1.33996	0.970212	--	--	Endosomal P24A protein, putative GN=RCOM_1211460 OS=Ricinus communis (Castor bean) PE=4 SV=1	TSA: Jatropha curcas Unigene4749_JC-CK_1A transcribed RNA sequence
Ciclev10001212m	1.1785	1.20536	0.917812	--	--	Aspartic proteinase nepenthesin-1, putative GN=RCOM_1452350 OS=Ricinus communis (Castor bean) PE=4 SV=1	PREDICTED: Glycine max aspartic proteinase nepenthesin-1-like (LOC100775446), mRNA
Ciclev10020553m	1.23982	1.35943	1.35501	[H]	Coenzyme transport and metabolism	Putative uncharacterized protein GN=VIT_05s0102g00090 OS=Vitis vinifera (Grape) PE=3 SV=1	PREDICTED: Vitis vinifera biotin synthase-like (LOC100255986), mRNA
Ciclev10019420m	1.31835	1.37657	0.926259	[R]	General function prediction only	Kinesin light chain, putative GN=RCOM_1312260 OS=Ricinus communis (Castor bean) PE=4 SV=1	TSA: Jatropha curcas Unigene2489_JC-CK_1A transcribed RNA sequence
Ciclev10016657m	1.19381	1.41549	0.936879
Ciclev10009186m	1.12263	1.49396	0.869884	[P]	Inorganic ion transport and metabolism	Phosphate abc transporter, putative GN=RCOM_1381510 OS=Ricinus communis (Castor bean) PE=3 SV=1	Ricinus communis phosphate abc transporter, putative, mRNA
Ciclev10012527m	1.30293	2.54114	1.15175
Ciclev10003406m	0.977808	1.65292	1.06629	[Q]	Secondary metabolites biosynthesis, transport and catabolism	Cytochrome P450 GN=CYP89A18 OS=Populus trichocarpa (Western balsam poplar) PE=3 SV=1	Populus trichocarpa cytochrome P450 (CYP89A18), mRNA
Ciclev10012766m	0.997475	1.44439	0.974115	--	--	Predicted protein GN=POPTRDRAFT_831908 OS=Populus trichocarpa (Western balsam poplar) PE=4 SV=1	Populus trichocarpa predicted protein, mRNA
Ciclev10008669m		1.9028	1.02964	--	--	Uncharacterized protein GN=CARUB_v10005044mg OS=Capsella rubella PE=4 SV=1	Populus trichocarpa predicted protein, mRNA
Ciclev10026297m	1.15618	1.42444	1.08556
Ciclev10007222m	0.99752	1.2572	1.03614
Ciclev10010146m	1.20768	1.37647	0.884239	[R]	General function prediction only	Putative uncharacterized protein GN=VIT_11s0016g02640 OS=Vitis vinifera (Grape) PE=3 SV=1	Ricinus communis Mitochondrial-processing peptidase subunit beta, mitochondrial precursor, putative, mRNA
Ciclev10026386m	1.01007	1.30337	0.891966
Ciclev10027864m	1.00697	1.252	0.960735	--	--	Uncharacterized protein OS=Glycine max (Soybean) PE=4 SV=1	PREDICTED: Vitis vinifera KH domain-containing protein At4g18375-like (LOC100252230), mRNA
Ciclev10029115m	1.09177	1.23989	0.94762	[G]	Carbohydrate transport and metabolism	Triosephosphate isomerase OS=Dimocarpus longan PE=2 SV=2	Dimocarpus longan triosphosphate isomerase-like protein type I mRNA, complete cds
Ciclev10013041m	1.3178	1.45336	0.978675
Ciclev10029753m	1.13418	1.32239	1.01661	--	--	Putative uncharacterized protein OS=Picea sitchensis (Sitka spruce) PE=2 SV=1	PREDICTED: Fragaria vesca subsp. vesca uncharacterized LOC101312225 (LOC101312225), mRNA
Ciclev10012944m	1.08673	1.34385	0.950637	[H]	Coenzyme transport and metabolism	Predicted protein GN=POPTRDRAFT_738638 OS=Populus trichocarpa (Western balsam poplar) PE=2 SV=1	TSA: Jatropha curcas Unigene1965_JC-CK_1A transcribed RNA sequence
Ciclev10025283m	1.05669	1.21951	0.995694
Ciclev10026679m	1.41556	1.94107	0.949677	[J]	Translation, ribosomal structure and biogenesis	--	Populus trichocarpa predicted protein, mRNA
Ciclev10030299m	0.930812	1.35136	1.03273	[F]	Nucleotide transport and metabolism	Amidophosphoribosyltransferase GN=POPTRDRAFT_1076823 OS=Populus trichocarpa (Western balsam poplar) PE=3 SV=1	Arabidopsis lyrata subsp. lyrata amidophosphoribosyltransferase, mRNA
Ciclev10025565m	1.2744	1.46669	0.849122	--	--	--	Populus trichocarpa predicted protein, mRNA
Ciclev10002950m	1.19047	1.20454	1.03862	[K]	Transcription	Predicted protein GN=POPTRDRAFT_831544 OS=Populus trichocarpa (Western balsam poplar) PE=4 SV=1	PREDICTED: Vitis vinifera U6 snRNA-associated Sm-like protein LSm3-like, transcript variant 1 (LOC100253870), mRNA
Ciclev10028628m	1.11142	1.32821	1.009	--	--	Ankyrin repeat domain protein, putative GN=RCOM_1431980 OS=Ricinus communis (Castor bean) PE=4 SV=1	PREDICTED: Fragaria vesca subsp. vesca signal recognition particle 43 kDa protein, chloroplastic-like (LOC101299641), mRNA
Ciclev10017021m	1.29366	1.46522	1.07915	[O]	Posttranslational modification, protein turnover, chaperones	Putative uncharacterized protein GN=VIT_01s0011g05630 OS=Vitis vinifera (Grape) PE=4 SV=1	Vitis vinifera clone SS0AEB30YL12
Ciclev10019939m	1.0419	1.28472	0.930611	[P]	Inorganic ion transport and metabolism	Uncharacterized protein GN=PRUPE_ppa005546mg OS=Prunus persica (Peach) PE=4 SV=1	Populus trichocarpa predicted protein, mRNA
Ciclev10021424m	1.07432	1.27941	0.928636
Ciclev10018800m	1.34717	1.65187	0.939918
Ciclev10002113m	1.18154	1.49323	1.06707	--	--	Protein binding protein, putative GN=RCOM_0561500 OS=Ricinus communis (Castor bean) PE=4 SV=1	Populus trichocarpa predicted protein, mRNA
Ciclev10028578m	1.11311	1.35076	0.950889	--	--	Uncharacterized protein GN=PGSC0003DMG400025885 OS=Solanum tuberosum (Potato) PE=4 SV=1	PREDICTED: Vitis vinifera PI-PLC X domain-containing protein At5g67130-like (LOC100252205), partial mRNA
Ciclev10010808m	1.23158	1.55687	0.897261	[T]	Signal transduction mechanisms	Predicted protein GN=POPTRDRAFT_561028 OS=Populus trichocarpa (Western balsam poplar) PE=2 SV=1	TSA: Jatropha curcas Unigene7449_JC-CK_1A transcribed RNA sequence
Ciclev10011843m	1.16793	1.38837	0.886696	[MI]	--	Putative uncharacterized protein GN=VIT_08s0056g00120 OS=Vitis vinifera (Grape) PE=2 SV=1	PREDICTED: Vitis vinifera Ethanolamine-phosphate cytidylyltransferase, transcript variant 1 (LOC100265603), mRNA
Ciclev10014068m	1.26794	1.80075	0.865094	[T]	Signal transduction mechanisms	Histidine kinase cytokinin receptor GN=POPTRDRAFT_775135 OS=Populus trichocarpa (Western balsam poplar) PE=4 SV=1	Betula pendula histidine kinase 2 (HK2) mRNA, partial cds
Ciclev10021838m	1.15566	1.49924	0.862037	[S]	Function unknown	Putative uncharacterized protein GN=VIT_17s0000g01530 OS=Vitis vinifera (Grape) PE=3 SV=1	PREDICTED: Vitis vinifera uncharacterized LOC100247416 (LOC100247416), mRNA
Ciclev10021239m	1.07224	1.24012	1.00284	[D]	Cell cycle control, cell division, chromosome partitioning	Structural maintenance of chromosomes domain-containing protein GN=SMC OS=Citrus sinensis (Sweet orange) PE=2 SV=1	Citrus sinensis structural maintenance of chromosomes domain-containing protein (SMC) mRNA, complete cds
Ciclev10012075m	1.05579	1.2461	0.921442
Ciclev10031893m	1.01278	1.36315	1.07093	[O]	Posttranslational modification, protein turnover, chaperones	Putative uncharacterized protein GN=VIT_13s0064g00580 OS=Vitis vinifera (Grape) PE=4 SV=1	PREDICTED: Vitis vinifera 42 kDa peptidyl-prolyl isomerase-like, transcript variant 1 (LOC100253308), mRNA
Ciclev10032081m	1.19478	1.55089	0.893047	--	--	Predicted protein (Fragment) GN=POPTRDRAFT_218070 OS=Populus trichocarpa (Western balsam poplar) PE=2 SV=1	Populus trichocarpa predicted protein, mRNA
Ciclev10028585m	1.01706	1.23739	1.02608
Ciclev10032179m	1.01623	1.46713	0.921942
Ciclev10002018m	1.05286	1.56283	1.08773
Ciclev10004319m	1.06392	1.3387	1.00817
Ciclev10014383m	1.10916	1.46868	0.899224	[O]	Posttranslational modification, protein turnover, chaperones	Predicted protein GN=POPTRDRAFT_1074835 OS=Populus trichocarpa (Western balsam poplar) PE=3 SV=1	Populus trichocarpa predicted protein, mRNA
Ciclev10015390m	1.09	1.23185	0.92	--	--	Uncharacterized protein GN=PRUPE_ppa023306mg OS=Prunus persica (Peach) PE=4 SV=1	PREDICTED: Vitis vinifera tetratricopeptide repeat protein 5-like, transcript variant 1 (LOC100257758), mRNA
Ciclev10018691m	1.17	1.23814	1	[KAD]	--	Cell division control protein, putative GN=RCOM_0609050 OS=Ricinus communis (Castor bean) PE=4 SV=1	PREDICTED: Fragaria vesca subsp. vesca cell division cycle 5-like protein-like, transcript variant 2 (LOC101291540), mRNA
Ciclev10028314m	0.98	1.41161	0.94
Ciclev10001075m	1.05	1.22634	0.93	--	--	Putative uncharacterized protein GN=RCOM_0172960 OS=Ricinus communis (Castor bean) PE=4 SV=1	TSA: Jatropha curcas Unigene7548_JC-CK_1A transcribed RNA sequence
Ciclev10033216m	1.13	2.01195	0.84	--	--	Fiber protein Fb14 OS=Gossypium barbadense (Sea-island cotton) PE=4 SV=1	PREDICTED: Fragaria vesca subsp. vesca pre-mRNA-splicing factor SF2-like (LOC101306778), mRNA
Ciclev10018887m	1.16	1.25834	1	[O]	Posttranslational modification, protein turnover, chaperones	Putative uncharacterized protein GN=VIT_17s0000g08890 OS=Vitis vinifera (Grape) PE=2 SV=1	Populus trichocarpa predicted protein, mRNA
Ciclev10030068m	0.98	1.41229	1.07	[G]	Carbohydrate transport and metabolism	Uncharacterized protein GN=PRUPE_ppa000532mg OS=Prunus persica (Peach) PE=4 SV=1	Ricinus communis beta-galactosidase, putative, mRNA
Ciclev10002590m	1.16	1.44775	1.06
Ciclev10007272m	1.07	1.37895	0.89
Ciclev10021365m	1.12	1.49269	0.93	--	--	Uncharacterized protein GN=PRUPE_ppa009303mg OS=Prunus persica (Peach) PE=4 SV=1	Populus trichocarpa predicted protein, mRNA
Ciclev10001917m	1.15	1.28868	1.03
Ciclev10000650m	1.07	1.69104	1.43
Ciclev10021337m		1.26579	0.97	[F]	Nucleotide transport and metabolism	Uncharacterized protein GN=PGSC0003DMG400013933 OS=Solanum tuberosum (Potato) PE=3 SV=1	Populus trichocarpa predicted protein, mRNA
Ciclev10009347m	1.13	1.3917	0.9
Ciclev10029104m	1.14	1.2662	0.91	--	--	Putative uncharacterized protein GN=VIT_06s0004g07800 OS=Vitis vinifera (Grape) PE=4 SV=1	TSA: Jatropha curcas CL2574.Contig1_JC-CK_1A transcribed RNA sequence
Ciclev10019136m	1.18	1.2936	0.96
Ciclev10014514m	1.05	2.19604	1.04	[R]	General function prediction only	GTP-binding protein enga, putative GN=RCOM_1577670 OS=Ricinus communis (Castor bean) PE=3 SV=1	Populus trichocarpa predicted protein, mRNA
Ciclev10026014m		1.78119	1.01	--	--	Putative uncharacterized protein GN=VIT_18s0122g00700 OS=Vitis vinifera (Grape) PE=2 SV=1	TSA: Jatropha curcas CL3629.Contig1_JC-CK_1A transcribed RNA sequence
Ciclev10007240m	1.18	1.34184	0.95
Ciclev10019655m	1.31	2.04712	0.86	[I]	Lipid transport and metabolism	Predicted protein (Fragment) GN=POPTRDRAFT_258022 OS=Populus trichocarpa (Western balsam poplar) PE=4 SV=1	Populus trichocarpa predicted protein, mRNA
Ciclev10010323m	1.12	1.3105	0.97	[O]	Posttranslational modification, protein turnover, chaperones	Proteasome subunit alpha type GN=RCOM_0711430 OS=Ricinus communis (Castor bean) PE=3 SV=1	Gossypium hirsutum clone Spot49 20S proteasome subunit alpha-1 mRNA, complete cds
Ciclev10011619m	1.19	1.60106	0.93
Ciclev10011305m	1.27	1.59282	1	[R]	General function prediction only	Uncharacterized protein OS=Glycine max (Soybean) PE=4 SV=1	PREDICTED: Vitis vinifera peptidyl-prolyl isomerase PASTICCINO1-like (LOC100249394), mRNA
Ciclev10011982m	1.19	1.25576	1.05	[K]	Transcription	Putative uncharacterized protein GN=VIT_08s0058g01410 OS=Vitis vinifera (Grape) PE=4 SV=1	Populus trichocarpa clone Pop1-24F1, complete sequence
Ciclev10011082m	1.01	1.30804	0.9
Ciclev10028065m	1.16	1.21806	0.95	[EH]	--	Anthranilate synthase alpha subunit (Precursor) OS=Ruta graveolens (Common rue) PE=2 SV=1	Ruta graveolens anthranilate synthase alpha-subunit mRNA, complete cds
Ciclev10006199m	1.08	1.23835	1.02
Ciclev10007659m	1.04	1.33198	0.89	[R]	General function prediction only	Predicted protein GN=POPTRDRAFT_659917 OS=Populus trichocarpa (Western balsam poplar) PE=3 SV=1	Populus trichocarpa predicted protein, mRNA
Ciclev10006181m	0.97	1.24646	1.06	[O]	Posttranslational modification, protein turnover, chaperones	Uncharacterized protein GN=MTR_2g020930 OS=Medicago truncatula (Barrel medic) PE=2 SV=1	PREDICTED: Cicer arietinum peptide methionine sulfoxide reductase B3, chloroplastic-like (LOC101507845), mRNA
Ciclev10019765m	0.94	1.57009	0.97	[J]	Translation, ribosomal structure and biogenesis	Predicted protein GN=POPTRDRAFT_552617 OS=Populus trichocarpa (Western balsam poplar) PE=3 SV=1	Populus trichocarpa predicted protein, mRNA
Ciclev10022624m	1.09	1.20623	1.08	[J]	Translation, ribosomal structure and biogenesis	Translation initiation factor OS=Carica papaya (Papaya) PE=2 SV=1	PREDICTED: Vitis vinifera eukaryotic translation initiation factor 5A-2-like (LOC100852874), mRNA
Ciclev10018663m	0.9	1.20385	0.98	[J]	Translation, ribosomal structure and biogenesis	Uncharacterized protein GN=PRUPE_ppa000701mg OS=Prunus persica (Peach) PE=4 SV=1	TSA: Jatropha curcas CL1111.Contig1_JC-CK_1A transcribed RNA sequence
Ciclev10011629m	0.98	1.24193	0.92
Ciclev10005215m	1.03	1.22509	0.91	[T]	Signal transduction mechanisms	Uncharacterized protein OS=Glycine max (Soybean) PE=4 SV=1	TSA: Jatropha curcas Unigene4312_JC-CK_1A transcribed RNA sequence
Ciclev10013932m	0.98	1.23244	0.94
Ciclev10004218m	1.1	1.34822	0.91	[T]	Signal transduction mechanisms	Phytochrome GN=POPTRDRAFT_832686 OS=Populus trichocarpa (Western balsam poplar) PE=2 SV=1	PREDICTED: Vitis vinifera phytochrome B-like (LOC100261882), mRNA
Ciclev10004759m	1.06	1.25906	0.96
Ciclev10007631m	1.07	1.53421	1.05	--	--	Predicted protein GN=POPTRDRAFT_835729 OS=Populus trichocarpa (Western balsam poplar) PE=4 SV=1	PREDICTED: Vitis vinifera protein arginine N-methyltransferase 1.5-like, transcript variant 2 (LOC100242249), mRNA
Ciclev10013058m	1.17	1.27174	1.1	[J]	Translation, ribosomal structure and biogenesis	40S ribosomal protein S17 GN=MTR_011s1006 OS=Medicago truncatula (Barrel medic) PE=3 SV=1	TSA: Prunus avium Pa_09562 transcribed RNA sequence
Ciclev10031766m	1.1	1.22881	0.95	[R]	General function prediction only	Uncharacterized protein OS=Glycine max (Soybean) PE=4 SV=1	TSA: Jatropha curcas CL849.Contig1_JC-CK_1A transcribed RNA sequence
Ciclev10007305m	1.08	1.51542	1.16	[R]	General function prediction only	Uncharacterized protein GN=PRUPE_ppa008676mg OS=Prunus persica (Peach) PE=4 SV=1	Prunus persica mRNA for epoxide hydrolase 1 (eh1 gene)
Ciclev10012179m	1.4	1.47768	0.89	--	--	Class III peroxidase GN=POX9 OS=Gossypium hirsutum (Upland cotton) PE=2 SV=1	TSA: Prunus avium Pa_04444 transcribed RNA sequence
Ciclev10005806m	1.32	1.37645	1
Ciclev10007232m	1.15	1.42693	0.89	[R]	General function prediction only	Eukaryotic translation initiation factor 3 subunit, putative GN=RCOM_1404940 OS=Ricinus communis (Castor bean) PE=4 SV=1	TSA: Jatropha curcas CL4643.Contig1_JC-CK_1A transcribed RNA sequence
Ciclev10009841m	1.03	2.18621	1.1
Ciclev10031445m	1.01	1.24792	1.02	[C]	Energy production and conversion	Glycerol-3-phosphate dehydrogenase, putative GN=RCOM_1454000 OS=Ricinus communis (Castor bean) PE=3 SV=1	Populus trichocarpa predicted protein, mRNA
Ciclev10029219m	1.12	1.29215	1.07	[J]	Translation, ribosomal structure and biogenesis	Putative uncharacterized protein GN=VIT_06s0061g00770 OS=Vitis vinifera (Grape) PE=3 SV=1	PREDICTED: Vitis vinifera 50S ribosomal protein L9, chloroplastic-like (LOC100251697), mRNA
Ciclev10014057m	1.45	1.63695	1.12	--	--	Putative uncharacterized protein GN=RCOM_0942390 OS=Ricinus communis (Castor bean) PE=4 SV=1	PREDICTED: Vitis vinifera uncharacterized LOC100261025 (LOC100261025), mRNA
Ciclev10021034m	1.03	1.42274	0.95	--	--	Uncharacterized protein GN=PRUPE_ppa006106mg OS=Prunus persica (Peach) PE=4 SV=1	PREDICTED: Vitis vinifera uncharacterized LOC100266486 (LOC100266486), mRNA
Ciclev10032480m	1.06	1.26222	1.07	[R]	General function prediction only	Predicted protein GN=POPTRDRAFT_884775 OS=Populus trichocarpa (Western balsam poplar) PE=4 SV=1	Populus trichocarpa predicted protein, mRNA
Ciclev10004277m	1.17	1.34534	0.96	--	--	Putative uncharacterized protein GN=RCOM_1129520 OS=Ricinus communis (Castor bean) PE=4 SV=1	Ricinus communis conserved hypothetical protein, mRNA
Ciclev10022699m	1.76	1.69708	1.02	--	--	Putative uncharacterized protein GN=RCOM_0723680 OS=Ricinus communis (Castor bean) PE=4 SV=1	Populus trichocarpa predicted protein, mRNA
Ciclev10015925m	1.02	1.36176	0.99	[CR]	--	Predicted protein GN=POPTRDRAFT_647716 OS=Populus trichocarpa (Western balsam poplar) PE=4 SV=1	Populus trichocarpa predicted protein, mRNA
Ciclev10000531m	1.19	1.70826	0.99	[O]	Posttranslational modification, protein turnover, chaperones	Uncharacterized protein GN=PRUPE_ppa002572mg OS=Prunus persica (Peach) PE=4 SV=1	Populus trichocarpa predicted protein, mRNA
Ciclev10015940m	1.13	1.2892	1	--	--	Uncharacterized protein GN=PRUPE_ppa008626mg OS=Prunus persica (Peach) PE=4 SV=1	PREDICTED: Vitis vinifera uncharacterized LOC100266600 (LOC100266600), mRNA
Ciclev10028507m	0.92	1.30312	1.08
Ciclev10028147m	1.12	1.56946	0.9	[PR]	--	Uncharacterized protein (Fragment) GN=PRUPE_ppa019738mg OS=Prunus persica (Peach) PE=4 SV=1	TSA: Prunus avium Pa_09057 transcribed RNA sequence
Ciclev10030896m	1	1.27286	1	[R]	General function prediction only	Predicted protein GN=POPTRDRAFT_566952 OS=Populus trichocarpa (Western balsam poplar) PE=4 SV=1	PREDICTED: Vitis vinifera probable inactive purple acid phosphatase 2-like (LOC100261141), mRNA
Ciclev10030611m		1.42027	0.87	--	--	Putative uncharacterized protein GN=VIT_13s0067g00080 OS=Vitis vinifera (Grape) PE=4 SV=1	Ricinus communis hypothetical protein, mRNA
Ciclev10018607m	1.2	1.67939	1.03	--	--	Uncharacterized protein GN=PRUPE_ppa000543mg OS=Prunus persica (Peach) PE=4 SV=1	Populus trichocarpa predicted protein, mRNA
Ciclev10018457m	1.04	1.20505	0.95
Ciclev10001069m	1.04	1.32792	0.88	[BK]	--	Chromatin remodeling complex subunit GN=CHB903 OS=Populus trichocarpa (Western balsam poplar) PE=4 SV=1	Populus trichocarpa chromatin remodeling complex subunit (CHB903), mRNA
Ciclev10005355m	1.06	1.47961	0.94
Ciclev10022578m	1.09	1.4115	0.97
Ciclev10011517m	1.09	1.23444	0.98	--	--	Putative uncharacterized protein GN=VIT_08s0007g02270 OS=Vitis vinifera (Grape) PE=4 SV=1	Populus trichocarpa predicted protein, mRNA
Ciclev10017501m	1.02	1.27374	0.95	[IQR]	--	Short-chain dehydrogenase, putative GN=RCOM_0902850 OS=Ricinus communis (Castor bean) PE=4 SV=1	Ricinus communis short-chain dehydrogenase, putative, mRNA
Ciclev10016540m	1.23	1.24148	1	--	--	Photosystem I reaction center subunit III, chloroplast, putative GN=RCOM_1426230 OS=Ricinus communis (Castor bean) PE=4 SV=1	Linum usitatissimum clone LU0018D09 mRNA sequence
Ciclev10004046m	1.05	1.28035	0.9	--	--	Pentatricopeptide repeat-containing protein, putative GN=RCOM_1076790 OS=Ricinus communis (Castor bean) PE=4 SV=1	Ricinus communis pentatricopeptide repeat-containing protein, putative, mRNA
Ciclev10027585m	0.9	0.815014	1.1	--	--	--	Populus trichocarpa DNA methyltransferase (DMT901), mRNA
Ciclev10028242m	1.09	0.750397	1.01	--	--	Leucine-rich repeat family protein OS=Poncirus trifoliata (Hardy orange) PE=2 SV=1	Citrus trifoliata clone Y3-J8 leucine-rich repeat family protein mRNA, complete cds
Ciclev10011705m	0.98	0.824466	0.93
Ciclev10004377m	0.91	0.80922	0.96
Ciclev10016930m	0.88	0.759689	0.99	--	--	Predicted protein GN=POPTRDRAFT_817678 OS=Populus trichocarpa (Western balsam poplar) PE=4 SV=1	Populus trichocarpa predicted protein, mRNA
Ciclev10015053m	0.9	0.818542	0.99	--	--	Predicted protein GN=POPTRDRAFT_1070591 OS=Populus trichocarpa (Western balsam poplar) PE=4 SV=1	TSA: Prunus avium Pa_44876 transcribed RNA sequence
Ciclev10021021m	0.9	0.81064	0.95	--	--	Putative uncharacterized protein OS=Populus trichocarpa (Western balsam poplar) PE=2 SV=1	TSA: Jatropha curcas Unigene2652_JC-CK_1A transcribed RNA sequence
Ciclev10005691m	0.87	0.780357	0.86
Ciclev10028009m	0.95	0.794716	0.96
Ciclev10033595m	0.89	0.803303	0.99	--	--	ADP,ATP carrier protein, putative GN=RCOM_0404010 OS=Ricinus communis (Castor bean) PE=3 SV=1	Litchi chinensis ATP/ADP carrier protein (AAC1) mRNA, partial cds
Ciclev10011985m	1.06	0.821499	0.94	[H]	Coenzyme transport and metabolism	Chlorophyll synthase OS=Camellia sinensis (Tea) PE=2 SV=1	PREDICTED: Vitis vinifera chlorophyll synthase, chloroplastic-like (LOC100250669), mRNA
Ciclev10026154m	0.74	0.660658	0.99	--	--	--	TSA: Jatropha curcas CL3873.Contig1_JC-CK_1A transcribed RNA sequence
Ciclev10014682m	0.85	0.78781	0.93	--	--	Uncharacterized protein GN=PRUPE_ppa003449mg OS=Prunus persica (Peach) PE=4 SV=1	Vitis vinifera contig VV78X067529.2, whole genome shotgun sequence
Ciclev10020081m	0.83	0.596217	0.81	--	--	Uncharacterized protein GN=PRUPE_ppa016463mg OS=Prunus persica (Peach) PE=4 SV=1	Populus trichocarpa predicted protein, mRNA
Ciclev10002859m	0.93	0.819739	0.94	[OC]	--	Thioredoxin OS=Citrus paradisi (Grapefruit) PE=2 SV=1	Citrus x paradisi thioredoxin H mRNA, complete cds
Ciclev10021453m	0.9	0.823294	1.05	--	--	Histone h1/h5, putative GN=RCOM_0992600 OS=Ricinus communis (Castor bean) PE=3 SV=1	PREDICTED: Cucumis sativus histone H1.2-like (LOC101219077), mRNA
Ciclev10015291m	1.1	0.813161	1
Ciclev10014950m	0.88	0.705409	0.85
Ciclev10019671m	0.89	0.819459	1.08	[R]	General function prediction only	Predicted protein GN=POPTRDRAFT_644959 OS=Populus trichocarpa (Western balsam poplar) PE=4 SV=1	Populus trichocarpa clone Pop1-18D20, complete sequence
Ciclev10009015m	0.95	0.805195	1.01	--	--	Putative uncharacterized protein GN=VIT_11s0016g02520 OS=Vitis vinifera (Grape) PE=4 SV=1	TSA: Prunus avium Pa_14988 transcribed RNA sequence
Ciclev10020821m	0.85	0.821587	1.04	[QR]	--	Catechol o-methyltransferase related GN=COMT4 OS=Populus trichocarpa (Western balsam poplar) PE=2 SV=1	Glycine max caffeic acid 3-O-methyltransferase-like (LOC100805999), mRNA >gi|255641472|gb|BT096813.1| Soybean clone JCVI-FLGm-21O23 unknown mRNA
Ciclev10005897m	0.87	0.756857	0.95	--	--	Uncharacterized protein OS=Glycine max (Soybean) PE=2 SV=1	Glycine max uncharacterized LOC100499692 (LOC100499692), mRNA >gi|255625830|gb|BT089180.1| Soybean clone JCVI-FLGm-1E20 unknown mRNA
Ciclev10005921m	0.85	0.775504	1.02	[J]	Translation, ribosomal structure and biogenesis	50S ribosomal protein L22, chloroplastic (Fragment) GN=rpl22 OS=Gnetum montanum PE=3 SV=1	Toona ciliata isolate NSW894462 clone TC_IL_BGT repeat region; chloroplast
Ciclev10023246m	0.92	0.830409	1.11	[J]	Translation, ribosomal structure and biogenesis	Putative uncharacterized protein OS=Glycine max (Soybean) PE=4 SV=1	Ricinus communis ribosome biogenesis protein nop10, putative, mRNA
Ciclev10018921m	0.96	0.817949	0.93	[E]	Amino acid transport and metabolism	5-methyltetrahydropteroyltriglutamate--homocysteine methyltransferase, putative GN=RCOM_1321820 OS=Ricinus communis (Castor bean) PE=3 SV=1	TSA: Prunus avium Pa_04772 transcribed RNA sequence
Ciclev10032302m		0.741756	0.91	[G]	Carbohydrate transport and metabolism	Plasma membrane intrinsic protein GN=PIP2-2 OS=Malus hupehensis PE=2 SV=1	TSA: Jatropha curcas CL978.Contig2_JC-CK_1A transcribed RNA sequence
Ciclev10033422m	0.97	0.82902	0.96	[G]	Carbohydrate transport and metabolism	Alpha-glucosidase, putative GN=RCOM_0030540 OS=Ricinus communis (Castor bean) PE=4 SV=1	Populus trichocarpa predicted protein, mRNA
Ciclev10021638m	0.91	0.786013	1.01
Ciclev10017754m	0.88	0.802714	0.89	--	--	Uncharacterized protein GN=PRUPE_ppa004349mg OS=Prunus persica (Peach) PE=4 SV=1	Dimocarpus longan cultivar Honghezi aspartic protease mRNA, partial cds
Ciclev10004665m	0.89	0.710095	1
Ciclev10022215m	0.89	0.649566	1.1	[K]	Transcription	Nascent polypeptide associated complex alpha subunit, putative GN=RCOM_0755870 OS=Ricinus communis (Castor bean) PE=4 SV=1	Vitis vinifera clone SS0AEB7YK11
Ciclev10029592m	1	0.831842	1.02	[J]	Translation, ribosomal structure and biogenesis	Predicted protein GN=POPTRDRAFT_724828 OS=Populus trichocarpa (Western balsam poplar) PE=2 SV=1	Ricinus communis 60S ribosomal protein L35, putative, mRNA
Ciclev10032636m	0.91	0.808274	1.07	[J]	Translation, ribosomal structure and biogenesis	60S ribosomal protein L6 GN=RCOM_1526800 OS=Ricinus communis (Castor bean) PE=3 SV=1	Vitis vinifera clone SS0AEB27YI08
Ciclev10019479m	1	0.782466	1	--	--	Uncharacterized protein GN=PRUPE_ppa003476mg OS=Prunus persica (Peach) PE=4 SV=1	Vitis vinifera contig VV78X069721.21, whole genome shotgun sequence
Ciclev10016700m	0.9	0.826236	1.02
Ciclev10028239m		0.802997	0.91	[Q]	Secondary metabolites biosynthesis, transport and catabolism	Putative ripening-related P-450 enzyme GN=gfh2 OS=Vitis vinifera (Grape) PE=2 SV=1	TSA: Jatropha curcas Unigene16870_JC-CK_1A transcribed RNA sequence
Ciclev10008695m	0.84	0.797987	0.99	--	--	Predicted protein GN=POPTRDRAFT_751926 OS=Populus trichocarpa (Western balsam poplar) PE=3 SV=1	--
Ciclev10014929m	0.97	0.747376	0.96	--	--	Beta-amylase GN=BAM5 OS=Poncirus trifoliata (Hardy orange) PE=2 SV=1	Citrus trifoliata beta-amylase 5 (BAM5) mRNA, complete cds
Ciclev10011301m		0.755766	0.93
Ciclev10015870m	0.98	0.816272	1.03	--	--	Predicted protein GN=PO1 OS=Populus trichocarpa (Western balsam poplar) PE=2 SV=1	Populus trichocarpa peroxidase (PO1) mRNA, complete cds
Ciclev10032757m	0.86	0.761968	0.98	[R]	General function prediction only	Predicted protein GN=POPTRDRAFT_827673 OS=Populus trichocarpa (Western balsam poplar) PE=2 SV=1	PREDICTED: Vitis vinifera ras-related protein RABH1b-like (LOC100242004), mRNA
Ciclev10007276m	0.92	0.765442	0.95	--	--	Putative uncharacterized protein GN=RCOM_0922580 OS=Ricinus communis (Castor bean) PE=4 SV=1	PREDICTED: Vitis vinifera trafficking protein particle complex subunit 9-like, transcript variant 2 (LOC100259475), mRNA
Ciclev10004301m	0.86	0.757648	1.08	[A]	RNA processing and modification	Uncharacterized protein GN=PRUPE_ppa001547mg OS=Prunus persica (Peach) PE=4 SV=1	TSA: Jatropha curcas CL5170.Contig1_JC-CK_1A transcribed RNA sequence
Ciclev10004815m	0.85	0.827766	0.99	[G]	Carbohydrate transport and metabolism	Galactokinase, putative GN=RCOM_1001220 OS=Ricinus communis (Castor bean) PE=3 SV=1	PREDICTED: Vitis vinifera galactokinase (LOC100244839), mRNA
Ciclev10031861m	0.92	0.707726	0.98	--	--	Reticulocalbin-2, putative GN=RCOM_1454090 OS=Ricinus communis (Castor bean) PE=4 SV=1	TSA: Jatropha curcas CL2228.Contig1_JC-CK_1A transcribed RNA sequence
Ciclev10006115m	0.81	0.730713	0.97	--	--	Putative uncharacterized protein GN=RCOM_0491950 OS=Ricinus communis (Castor bean) PE=4 SV=1	Ricinus communis conserved hypothetical protein, mRNA
Ciclev10028454m	0.87	0.8034	1.08	[R]	General function prediction only	Nuclear acid binding protein, putative GN=RCOM_0814100 OS=Ricinus communis (Castor bean) PE=4 SV=1	Ricinus communis nuclear acid binding protein, putative, mRNA
Ciclev10031041m	0.99	0.767575	0.99
Ciclev10013148m	0.95	0.802981	1.12
Ciclev10008027m	0.91	0.813395	0.91	--	--	Aspartic proteinase, putative GN=RCOM_1303660 OS=Ricinus communis (Castor bean) PE=3 SV=1	Populus trichocarpa predicted protein, mRNA
Ciclev10007993m	0.9	0.776098	0.86	--	--	Pectinesterase OS=Gossypium barbadense (Sea-island cotton) PE=2 SV=1	Gossypium barbadense pectin methylesterase 3 mRNA, complete cds
Ciclev10004868m	0.91	0.782523	0.92	--	--	1,6-rhamnosyltransferase OS=Citrus sinensis (Sweet orange) PE=2 SV=1	Citrus sinensis 1,6 rhamnosyltransferase mRNA, complete cds
Ciclev10002819m	0.93	0.800065	1.07	[J]	Translation, ribosomal structure and biogenesis	40S ribosomal protein S24 OS=Glycine max (Soybean) PE=2 SV=1	TSA: Jatropha curcas Unigene645_JC-CK_1A transcribed RNA sequence
Ciclev10013909m	0.94	0.782308	1.05	--	--	Histone H2B OS=Lotus japonicus (Lotus corniculatus var. japonicus) PE=2 SV=1	PREDICTED: Glycine max uncharacterized protein LOC100499734 (LOC100499734), mRNA
Ciclev10006034m	0.92	0.833229	1.03	[O]	Posttranslational modification, protein turnover, chaperones	SKP1 OS=Hevea brasiliensis (Para rubber tree) PE=2 SV=1	PREDICTED: Fragaria vesca subsp. vesca SKP1-like protein 4-like (LOC101306265), mRNA
Ciclev10022230m	0.88	0.787035	0.96	--	--	Putative uncharacterized protein GN=VIT_17s0000g07260 OS=Vitis vinifera (Grape) PE=4 SV=1	Ricinus communis hydrolase, hydrolyzing O-glycosyl compounds, putative, mRNA
Ciclev10021564m	0.9	0.785867	0.97	[G]	Carbohydrate transport and metabolism	Uncharacterized protein OS=Glycine max (Soybean) PE=4 SV=1	TSA: Jatropha curcas Unigene749_JC-CK_1A transcribed RNA sequence
Ciclev10009291m	0.9	0.833175	0.8	--	--	Protein P21, putative GN=RCOM_0337100 OS=Ricinus communis (Castor bean) PE=4 SV=1	PREDICTED: Vitis vinifera thaumatin-like protein-like (LOC100261232), mRNA
Ciclev10021945m	0.96	0.808536	1	--	--	Putative uncharacterized protein GN=RCOM_1679860 OS=Ricinus communis (Castor bean) PE=4 SV=1	TSA: Jatropha curcas Unigene4141_JC-CK_1A transcribed RNA sequence
Ciclev10019602m	0.89	0.81004	1.11	--	--	Predicted protein GN=GH9B12 OS=Populus trichocarpa (Western balsam poplar) PE=2 SV=1	Populus trichocarpa endo-1,4-beta-glucanase (GH9B13) mRNA, complete cds
Ciclev10032697m	0.87	0.832354	0.95	--	--	Chalcone isomerase GN=CHI OS=Citrus unshiu (Satsuma mandarin) PE=2 SV=1	Citrus sinensis mRNA for chalcone isomerase, complete cds
Ciclev10025584m	0.88	0.814586	1.05	[R]	General function prediction only	Putative uncharacterized protein GN=VIT_09s0002g08260 OS=Vitis vinifera (Grape) PE=4 SV=1	PREDICTED: Vitis vinifera COBW domain-containing protein 2-like, transcript variant 1 (LOC100249806), mRNA
Ciclev10008459m	1	0.742017	1	[E]	Amino acid transport and metabolism	Sarcosine oxidase GN=SOX1 OS=Populus trichocarpa (Western balsam poplar) PE=4 SV=1	Populus trichocarpa sarcosine oxidase (SOX1), mRNA
Ciclev10008649m	1	0.799025	0.86	[T]	Signal transduction mechanisms	Predicted protein GN=POPTRDRAFT_886614 OS=Populus trichocarpa (Western balsam poplar) PE=4 SV=1	TSA: Prunus avium Pa_14654 transcribed RNA sequence
Ciclev10000947m	0.74	0.737132	1	[V]	Defense mechanisms	Uncharacterized protein GN=PRUPE_ppa005018mg OS=Prunus persica (Peach) PE=4 SV=1	Ricinus communis multidrug resistance pump, putative, mRNA
Ciclev10031715m	0.89	0.819438	1.02
Ciclev10033083m	0.9	0.818852	1.1	[J]	Translation, ribosomal structure and biogenesis	Putative uncharacterized protein OS=Populus trichocarpa x Populus deltoides PE=2 SV=1	TSA: Jatropha curcas Unigene912_JC-CK_1A transcribed RNA sequence
Ciclev10015586m	1	0.777026	0.91	--	--	Predicted protein GN=POPTRDRAFT_815526 OS=Populus trichocarpa (Western balsam poplar) PE=4 SV=1	Ricinus communis Esterase precursor, putative, mRNA
Ciclev10022381m	1.02	0.809009	1.03	[R]	General function prediction only	Putative uncharacterized protein GN=VIT_16s0039g02240 OS=Vitis vinifera (Grape) PE=3 SV=1	TSA: Jatropha curcas CL2187.Contig2_JC-CK_1A transcribed RNA sequence
Ciclev10029231m	0.83	0.79111	1.13
Ciclev10027640m	0.88	0.813277	0.93
Ciclev10028089m	0.81	0.807813	1.07	[G]	Carbohydrate transport and metabolism	Predicted protein GN=POPTRDRAFT_878977 OS=Populus trichocarpa (Western balsam poplar) PE=4 SV=1	Populus trichocarpa predicted protein, mRNA
Ciclev10013984m	0.94	0.821123	0.9
Ciclev10031440m	0.86	0.800164	0.85	--	--	Predicted protein GN=POPTRDRAFT_586388 OS=Populus trichocarpa (Western balsam poplar) PE=3 SV=1	TSA: Jatropha curcas Unigene2330_JC-CK_1A transcribed RNA sequence
Ciclev10026034m	0.97	0.829028	0.91	--	--	--	Litchi chinensis oxygen evolving enhancer protein 1 (OEE1) mRNA, complete cds
Ciclev10029329m	0.93	0.790512	1.02
Ciclev10011572m	0.89	0.820608	1.17	--	--	Putative uncharacterized protein GN=RCOM_1678510 OS=Ricinus communis (Castor bean) PE=4 SV=1	TSA: Prunus avium Pa_10541 transcribed RNA sequence
Ciclev10022594m	0.97	0.782516	1.07	--	--	Putative uncharacterized protein GN=VIT_17s0053g00620 OS=Vitis vinifera (Grape) PE=4 SV=1	PREDICTED: Fragaria vesca subsp. vesca transcription factor BTF3-like, transcript variant 1 (LOC101309731), mRNA
Ciclev10013023m	1.02	0.688475	0.96	--	--	Histone H2A OS=Poncirus trifoliata (Hardy orange) PE=2 SV=1	Citrus trifoliata clone Y3-L22 histone H2A mRNA, complete cds
Ciclev10015574m	0.94	0.790606	0.92	--	--	Predicted protein GN=POPTRDRAFT_815526 OS=Populus trichocarpa (Western balsam poplar) PE=4 SV=1	Ricinus communis Esterase precursor, putative, mRNA
Ciclev10027684m	0.94	0.784984	0.99	[F]	Nucleotide transport and metabolism	Putative uncharacterized protein GN=VIT_06s0009g00770 OS=Vitis vinifera (Grape) PE=4 SV=1	Citrus sinensis abscisic aldehyde oxidase (AAO3) mRNA, partial cds
Ciclev10004456m	0.89	0.826544	1.04	[O]	Posttranslational modification, protein turnover, chaperones	Uncharacterized protein GN=PRUPE_ppa002187mg OS=Prunus persica (Peach) PE=4 SV=1	Populus trichocarpa predicted protein, mRNA
Ciclev10021043m	0.87	0.805291	1.03	[M]	Cell wall/membrane/envelope biogenesis	Predicted protein GN=POPTRDRAFT_715189 OS=Populus trichocarpa (Western balsam poplar) PE=3 SV=1	TSA: Jatropha curcas Unigene3624_JC-CK_1A transcribed RNA sequence
Ciclev10006919m	0.93	0.735893	1.11	--	--	Pentatricopeptide repeat-containing protein, putative GN=RCOM_0884440 OS=Ricinus communis (Castor bean) PE=4 SV=1	TSA: Prunus avium Pa_45016 transcribed RNA sequence
Ciclev10027820m	0.95	0.800679	0.93	--	--	Uncharacterized protein GN=PRUPE_ppa001342mg OS=Prunus persica (Peach) PE=4 SV=1	TSA: Jatropha curcas Unigene1988_JC-CK_1A transcribed RNA sequence
Ciclev10033434m	1.03	0.833073	1.06	--	--	Predicted protein GN=POPTRDRAFT_780605 OS=Populus trichocarpa (Western balsam poplar) PE=4 SV=1	Vitis vinifera clone SS0AP1YA05
Ciclev10017186m	0.97	0.813746	1.02	[R]	General function prediction only	Uncharacterized protein OS=Medicago truncatula (Barrel medic) PE=2 SV=1	PREDICTED: Fragaria vesca subsp. vesca pre-mRNA branch site p14-like protein-like (LOC101311749), mRNA
Ciclev10029515m	0.83	0.742277	0.97	--	--	Putative uncharacterized protein GN=RCOM_1282260 OS=Ricinus communis (Castor bean) PE=4 SV=1	TSA: Prunus avium Pa_23483 transcribed RNA sequence
Ciclev10001681m	1.08	0.832824	1.16
Ciclev10031390m	1.07	0.831425	0.93	[M]	Cell wall/membrane/envelope biogenesis	UDP-glucose 6-dehydrogenase GN=VIT_01s0011g00690 OS=Vitis vinifera (Grape) PE=2 SV=1	TSA: Jatropha curcas CL2503.Contig3_JC-CK_1A transcribed RNA sequence
Ciclev10000372m	0.9	0.799163	1.08
Ciclev10026708m	0.89	0.81123	0.96	--	--	Putative uncharacterized protein GN=RCOM_0899500 OS=Ricinus communis (Castor bean) PE=4 SV=1	TSA: Jatropha curcas Unigene5676_JC-CK_1A transcribed RNA sequence
Ciclev10031951m	1.18	0.784286	0.64	[QR]	--	O-methyltransferase OS=Citrus sinensis x Citrus reticulata PE=2 SV=1	Citrus sinensis x Citrus reticulata O-methyltransferase mRNA, complete cds
Ciclev10021761m	0.96	0.798868	1.1
Ciclev10024925m	0.91	0.819129	1	--	--	Vacuolar sorting protein, putative GN=RCOM_0363260 OS=Ricinus communis (Castor bean) PE=4 SV=1	Ricinus communis vacuolar sorting protein, putative, mRNA
Ciclev10032678m	0.95	0.783518	0.93
Ciclev10032973m	0.95	0.832727	0.97	--	--	Uncharacterized protein GN=PRUPE_ppa012809mg OS=Prunus persica (Peach) PE=4 SV=1	Ricinus communis Major latex protein, putative, mRNA
Ciclev10028759m	0.92	0.738587	0.96	--	--	Uncharacterized protein GN=Solyc12g096140.1 OS=Solanum lycopersicum (Tomato) PE=4 SV=1	Populus trichocarpa predicted protein, mRNA
Ciclev10015824m	0.89	0.753561	1.07	[R]	General function prediction only	Pak inhibitor skb15, putative GN=RCOM_0229960 OS=Ricinus communis (Castor bean) PE=4 SV=1	Populus trichocarpa predicted protein, mRNA
Ciclev10032989m	0.9	0.790505	1.04	--	--	Uncharacterized protein OS=Glycine max (Soybean) PE=2 SV=1	TSA: Jatropha curcas CL2231.Contig1_JC-CK_1A transcribed RNA sequence
Ciclev10005578m	0.98	0.744961	1.13	[O]	Posttranslational modification, protein turnover, chaperones	Putative uncharacterized protein GN=VIT_08s0007g07960 OS=Vitis vinifera (Grape) PE=4 SV=1	PREDICTED: Vitis vinifera chaperone protein dnaJ 6-like (LOC100265910), mRNA
Ciclev10004927m	0.93	0.91	1.22667	[P]	Inorganic ion transport and metabolism	Sulfate adenylyltransferase, putative GN=RCOM_0910820 OS=Ricinus communis (Castor bean) PE=4 SV=1	TSA: Prunus avium Pa_02526 transcribed RNA sequence
Ciclev10014267m	1.02	1.02	1.21102
Ciclev10009882m	0.97	1.02	1.20525	--	--	Putative uncharacterized protein GN=RCOM_0924420 OS=Ricinus communis (Castor bean) PE=4 SV=1	TSA: Jatropha curcas Unigene4600_JC-CK_1A transcribed RNA sequence
Ciclev10022972m	0.91	0.87	1.2027
Ciclev10022757m	1.07	1.21	1.20398	[K]	Transcription	--	Populus trichocarpa predicted protein, mRNA
Ciclev10000537m	0.97	0.91	1.20351	[R]	General function prediction only	Predicted protein GN=POPTRDRAFT_816470 OS=Populus trichocarpa (Western balsam poplar) PE=2 SV=1	Populus trichocarpa predicted protein, mRNA
Ciclev10026709m	1.02	0.81	1.2838
Ciclev10017243m	0.89	0.9	1.25045	[J]	Translation, ribosomal structure and biogenesis	Predicted protein GN=POPTRDRAFT_813962 OS=Populus trichocarpa (Western balsam poplar) PE=4 SV=1	Populus trichocarpa predicted protein, mRNA
Ciclev10026595m	1.14	1.23	1.22113	--	--	--	TSA: Prunus avium Pa_11160 transcribed RNA sequence
Ciclev10020977m	0.93	0.9	1.32233
Ciclev10018143m	1.29	4.82	1.9882	--	--	Uncharacterized protein (Fragment) GN=PRUPE_ppb017543mg OS=Prunus persica (Peach) PE=4 SV=1	Citrus grandis x Poncirus trifoliata USDA17-47 putative citrus disease resistance protein Pt19 gene, partial cds
Ciclev10023028m		0.93	1.35793
Ciclev10018407m	1	1.13	1.26532	[R]	General function prediction only	Putative uncharacterized protein GN=VIT_10s0003g00550 OS=Vitis vinifera (Grape) PE=3 SV=1	Ricinus communis protein with unknown function, mRNA
Ciclev10008708m	0.97	0.9	1.22557
Ciclev10018760m	1.11	1.25	1.22332	[RTKL]	--	Predicted protein GN=POPTRDRAFT_1111007 OS=Populus trichocarpa (Western balsam poplar) PE=4 SV=1	Populus trichocarpa predicted protein, mRNA
Ciclev10006264m	0.99	0.98	1.2667	--	--	Predicted protein GN=POPTRDRAFT_822212 OS=Populus trichocarpa (Western balsam poplar) PE=4 SV=1	PREDICTED: Vitis vinifera huntingtin-interacting protein K-like (LOC100251666), mRNA
Ciclev10000578m	1.26	1.17	1.59173
Ciclev10005932m	0.93	0.88	1.2081	--	--	Uncharacterized protein OS=Glycine max (Soybean) PE=4 SV=1	PREDICTED: Vitis vinifera uncharacterized LOC100240916 (LOC100240916), mRNA
Ciclev10029696m	0.92	1.1	1.23488	--	--	Cyclin-dependent kinases regulatory subunit, putative GN=RCOM_0475440 OS=Ricinus communis (Castor bean) PE=4 SV=1	PREDICTED: Vitis vinifera cyclin-dependent kinases regulatory subunit 2-like, transcript variant 1 (LOC100261930), mRNA
Ciclev10025072m	1.22	1.98	1.25949	--	--	--	TSA: Prunus avium Pa_04133 transcribed RNA sequence
Ciclev10002945m	0.89	0.98	1.28535	--	--	Putative uncharacterized protein GN=VIT_18s0001g03580 OS=Vitis vinifera (Grape) PE=4 SV=1	PREDICTED: Vitis vinifera ubiquitin-fold modifier 1-like (LOC100264401), mRNA
Ciclev10018003m	0.81	1.21	1.26827	[S]	Function unknown	Rhicadhesin receptor, putative GN=RCOM_1336550 OS=Ricinus communis (Castor bean) PE=4 SV=1	--
Ciclev10022528m	1.02	1.04	1.24366	--	--	Uncharacterized protein GN=PGSC0003DMG400024653 OS=Solanum tuberosum (Potato) PE=4 SV=1	--
Ciclev10033068m	1.14	1.68	1.28383
Ciclev10001489m	0.95	1.03	0.814558	--	--	JHL23J11.3 protein GN=JHL23J11.3 OS=Jatropha curcas PE=4 SV=1	TSA: Jatropha curcas CL5110.Contig2_JC-CK_1A transcribed RNA sequence
Ciclev10012695m	1.1	1.52	0.797308	--	--	Predicted protein GN=POPTRDRAFT_826341 OS=Populus trichocarpa (Western balsam poplar) PE=2 SV=1	TSA: Prunus avium Pa_17535 transcribed RNA sequence
Ciclev10006307m	1.26	6.25	0.139536	--	--	MEN-8 protein, putative GN=RCOM_1496810 OS=Ricinus communis (Castor bean) PE=4 SV=1	--
Ciclev10013131m	1.26	1.5	0.782838	[J]	Translation, ribosomal structure and biogenesis	Uncharacterized protein OS=Glycine max (Soybean) PE=2 SV=1	Vitis vinifera clone SS0AEB20YL05
Ciclev10016599m	1.04	1.09	0.766789	--	--	Putative uncharacterized protein GN=VIT_10s0116g01260 OS=Vitis vinifera (Grape) PE=4 SV=1	PREDICTED: Vitis vinifera uncharacterized LOC100854630 (LOC100854630), miscRNA
Ciclev10009654m	1.05	0.95	0.754522
Ciclev10006373m	1.16	1.39	0.677072
Ciclev10002349m	0.86	0.71	0.792764	--	--	Dehydrin OS=Citrus paradisi (Grapefruit) PE=2 SV=1	Citrus x paradisi dehydrin mRNA, complete cds
Ciclev10015790m	0.81	0.71	0.810463	--	--	Peroxidase GN=POD1 OS=Citrus maxima (Pomelo) PE=2 SV=1	Citrus maxima peroxidase (POD1) mRNA, complete cds
Ciclev10012438m	0.78	0.8	0.687805
Ciclev10015508m	1.18	0.93	0.79561	[S]	Function unknown	Uncharacterized protein OS=Glycine max (Soybean) PE=2 SV=1	TSA: Thlaspi arvense Contig80 transcribed RNA sequence
Ciclev10029102m	1.12	0.9	0.773344	[R]	General function prediction only	Serine/arginine rich splicing factor, putative GN=RCOM_0460560 OS=Ricinus communis (Castor bean) PE=4 SV=1	Ricinus communis serine/arginine rich splicing factor, putative, mRNA
Ciclev10016371m	0.95	0.92	0.82152	[R]	General function prediction only	Serine/arginine rich splicing factor, putative GN=RCOM_1360340 OS=Ricinus communis (Castor bean) PE=4 SV=1	TSA: Jatropha curcas CL4794.Contig1_JC-CK_1A transcribed RNA sequence
Ciclev10000891m	0.9	1.01	0.818323	--	--	Ptm1, putative GN=RCOM_1411850 OS=Ricinus communis (Castor bean) PE=4 SV=1	Ricinus communis ptm1, putative, mRNA
Ciclev10019766m	0.9	1.01	0.538681	[J]	Translation, ribosomal structure and biogenesis	Uncharacterized protein GN=Solyc01g098030.2 OS=Solanum lycopersicum (Tomato) PE=4 SV=1	TSA: Jatropha curcas Unigene2767_JC-CK_1A transcribed RNA sequence
Ciclev10012224m	0.95	1.08	0.826164	--	--	--	TSA: Jatropha curcas Unigene7962_JC-CK_1A transcribed RNA sequence
Ciclev10012297m	1.28	1.56	0.715031
Ciclev10033134m	1.26	1.15	0.551477
Ciclev10029158m	0.98	0.89	0.812024	[R]	General function prediction only	Caffeoyl-CoA O-methyltransferase GN=CCoAOMT OS=Eriobotrya japonica PE=2 SV=1	Dimocarpus longan caffeoyl-CoA 3-O-methyltransferase (CCoAOMT) mRNA, complete cds
Ciclev10016366m	0.99	1.16	0.798594	[R]	General function prediction only	Uncharacterized protein OS=Glycine max (Soybean) PE=4 SV=1	Ricinus communis rhythmically-expressed protein 2 protein, putative, mRNA
Ciclev10031887m	0.95	0.96	0.821403
Ciclev10007809m	1.19	0.97	0.826803	--	--	Predicted protein GN=POPTRDRAFT_707778 OS=Populus trichocarpa (Western balsam poplar) PE=4 SV=1	TSA: Jatropha curcas CL4383.Contig1_JC-CK_1A transcribed RNA sequence
Ciclev10019092m	0.93	1.05	0.813008
Ciclev10025864m	1	1.24	0.753246
Ciclev10031983m	1.12	1.12	0.803347	[MG]	--	Dtdp-glucose 4-6-dehydratase, putative GN=RCOM_0464520 OS=Ricinus communis (Castor bean) PE=4 SV=1	Ricinus communis dtdp-glucose 4-6-dehydratase, putative, mRNA
Ciclev10008734m	1.93	1.18	0.826125
Ciclev10001726m	1.01	1.02	0.803086	[P]	Inorganic ion transport and metabolism	Peroxidase 4 OS=Litchi chinensis (Lychee) PE=2 SV=1	Litchi chinensis peroxidase 4 mRNA, complete cds
Ciclev10031133m	1	1.14	0.345898	[IQ]	--	Putative uncharacterized protein GN=VIT_01s0010g03720 OS=Vitis vinifera (Grape) PE=4 SV=1	Populus trichocarpa acyl:coa ligase (ACLL14), mRNA
Ciclev10021801m	0.89	0.77	0.817873	--	--	Putative uncharacterized protein GN=RCOM_1689400 OS=Ricinus communis (Castor bean) PE=4 SV=1	Populus trichocarpa predicted protein, mRNA
Ciclev10029027m	1	1.16	0.830089	[R]	General function prediction only	Uncharacterized protein GN=Solyc01g107700.2 OS=Solanum lycopersicum (Tomato) PE=4 SV=1	PREDICTED: Fragaria vesca subsp. vesca kynurenine formamidase-like (LOC101309752), mRNA
Ciclev10016019m	1.14	1.45	0.678846
Ciclev10019099m	1.06	1.33	0.774685
Ciclev10021644m	0.96	0.81	0.827732
Ciclev10033452m	1.15	1.14	0.806006	[R]	General function prediction only	Putative uncharacterized protein GN=VIT_01s0011g00870 OS=Vitis vinifera (Grape) PE=4 SV=1	PREDICTED: Vitis vinifera protein GDAP2 homolog-like (LOC100247494), mRNA
Ciclev10028909m	0.8	0.66	0.654009	--	--	Predicted protein GN=POPTRDRAFT_549850 OS=Populus trichocarpa (Western balsam poplar) PE=4 SV=1	TSA: Camelina sativa comp37962_c2_seq1 transcribed RNA sequence
Ciclev10028834m	1.13	1.36	0.285526	[MG]	--	Putative uncharacterized protein GN=VIT_03s0038g04220 OS=Vitis vinifera (Grape) PE=4 SV=1	Ricinus communis cinnamoyl-CoA reductase, putative, mRNA
Ciclev10017286m	0.91	0.9	0.801435
Ciclev10014796m	1.15	1.29	0.811225	--	--	Putative uncharacterized protein GN=RCOM_1578640 OS=Ricinus communis (Castor bean) PE=4 SV=1	PREDICTED: Vitis vinifera set1/Ash2 histone methyltransferase complex subunit ASH2-like (LOC100255238), mRNA
Ciclev10033075m	1.34	1.47	0.759678	--	--	Putative uncharacterized protein GN=VIT_15s0107g00240 OS=Vitis vinifera (Grape) PE=4 SV=1	TSA: Prunus avium Pa_13874 transcribed RNA sequence
Ciclev10010223m	1.05	1.09	0.622386	[V]	Defense mechanisms	--	Ricinus communis ATP-binding cassette transporter, putative, mRNA
Ciclev10002262m	1	0.91	0.783434
Ciclev10004828m	0.96	1.14	0.67777
Ciclev10010274m	1.04	1.13	0.674468	[Q]	Secondary metabolites biosynthesis, transport and catabolism	Uncharacterized protein GN=PRUPE_ppa004298mg OS=Prunus persica (Peach) PE=4 SV=1	Populus trichocarpa cytochrome P450 (CYP704B3), mRNA
Ciclev10006456m	1.33	1.51	0.630597	--	--	Putative uncharacterized protein GN=RCOM_1215700 OS=Ricinus communis (Castor bean) PE=4 SV=1	PREDICTED: Vitis vinifera RRP12-like protein-like (LOC100265754), mRNA
Ciclev10016701m			0.824858
Ciclev10008932m	0.95	0.93	0.827533	[QR]	--	Putative uncharacterized protein GN=VIT_11s0016g05250 OS=Vitis vinifera (Grape) PE=4 SV=1	TSA: Jatropha curcas Unigene7565_JC-CK_1A transcribed RNA sequence
Ciclev10025845m	1.4	1.6	0.783907	[RTKL]	--	Mitogen-activated protein kinase kinase OS=Gossypium hirsutum (Upland cotton) PE=2 SV=1	TSA: Jatropha curcas Unigene3126_JC-CK_1A transcribed RNA sequence
Ciclev10019376m	1.2	1.05	0.794511	--	--	Uncharacterized protein GN=PRUPE_ppa003047mg OS=Prunus persica (Peach) PE=4 SV=1	PREDICTED: Glycine max probable pectinesterase/pectinesterase inhibitor 34-like (LOC100776752), mRNA
Ciclev10006123m	1	1.35	0.818862
Ciclev10013151m	1.12	0.8	0.60477
Ciclev10022566m	0.94	0.83	0.89
