# Supplementary material for: Seedless mutant ‘Wuzi Ougan’ (Citrus suavissima Hort. ex Tanaka ‘seedless’) and the wild type were compared by iTRAQ-based quantitative proteomics and integratedly analyzed with transcriptome to improve understanding of male sterility
Source: BMC Genet. 2018 Nov 20;19:106. doi: 10.1186/s12863-018-0693-9 (PMC6245639; doi:10.1186/s12863-018-0693-9)
Supplement: Supplementary file 3 — Table S3. GO term of DEPs. (XLS 127 kb) [file 12863_2018_693_MOESM3_ESM.xls]

## Sheet: stage1
GO ID	Term	GO Group	#Seqs	Sequences
GO:0071704	organic substance metabolic process	BP	36	Ciclev10009377m, Ciclev10010143m, Ciclev10028463m, Ciclev10011996m, Ciclev10014787m, Ciclev10019301m, Ciclev10027796m, Ciclev10025088m, Ciclev10019941m, Ciclev10023731m, Ciclev10012715m, Ciclev10015634m, Ciclev10007633m, Ciclev10027743m, Ciclev10015902m, Ciclev10025418m, Ciclev10028377m, Ciclev10019537m, Ciclev10010078m, Ciclev10031329m, Ciclev10018022m, Ciclev10031748m, Ciclev10000233m, Ciclev10…
GO:0065007	biological regulation	BP	4	Ciclev10022269m, Ciclev10027743m, Ciclev10025418m, Ciclev10008944m
GO:0042592	homeostatic process	BP	1	Ciclev10008944m
GO:0009056	catabolic process	BP	5	Ciclev10014787m, Ciclev10021407m, Ciclev10019301m, Ciclev10027912m, Ciclev10011175m
GO:0051234	establishment of localization	BP	8	Ciclev10013139m, Ciclev10022269m, Ciclev10027536m, Ciclev10009409m, Ciclev10011768m, Ciclev10006207m, Ciclev10016111m, Ciclev10022328m
GO:0006629	lipid metabolic process	BP	6	Ciclev10028377m, Ciclev10019537m, Ciclev10010078m, Ciclev10031329m, Ciclev10018022m, Ciclev10031748m
GO:0051716	cellular response to stimulus	BP	3	Ciclev10022269m, Ciclev10027743m, Ciclev10025418m
GO:0005975	carbohydrate metabolic process	BP	8	Ciclev10028463m, Ciclev10011996m, Ciclev10014787m, Ciclev10019301m, Ciclev10027796m, Ciclev10025088m, Ciclev10019941m, Ciclev10023731m
GO:0065008	regulation of biological quality	BP	1	Ciclev10008944m
GO:0044763	single-organism cellular process	BP	4	Ciclev10022269m, Ciclev10027743m, Ciclev10025418m, Ciclev10008944m
GO:0019748	secondary metabolic process	BP	8	Ciclev10031286m, Ciclev10011520m, Ciclev10019180m, Ciclev10030887m, Ciclev10027912m, Ciclev10011175m, Ciclev10000848m, Ciclev10028718m
GO:0044260	cellular macromolecule metabolic process	BP	5	Ciclev10009377m, Ciclev10010143m, Ciclev10027743m, Ciclev10015902m, Ciclev10025418m
GO:0044699	single-organism process	BP	6	Ciclev10022269m, Ciclev10027743m, Ciclev10025418m, Ciclev10008944m, Ciclev10000233m, Ciclev10018022m
GO:0019538	protein metabolic process	BP	8	Ciclev10009377m, Ciclev10010143m, Ciclev10012715m, Ciclev10015634m, Ciclev10007633m, Ciclev10027743m, Ciclev10015902m, Ciclev10025418m
GO:0009059	macromolecule biosynthetic process	BP	2	Ciclev10009377m, Ciclev10010143m
GO:1901576	organic substance biosynthetic process	BP	2	Ciclev10009377m, Ciclev10010143m
GO:0050896	response to stimulus	BP	6	Ciclev10027743m, Ciclev10025418m, Ciclev10022269m, Ciclev10029536m, Ciclev10007633m, Ciclev10026889m
GO:0032502	developmental process	BP	2	Ciclev10000233m, Ciclev10018022m
GO:0009605	response to external stimulus	BP	2	Ciclev10029536m, Ciclev10026889m
GO:0044707	single-multicellular organism process	BP	2	Ciclev10000233m, Ciclev10018022m
GO:0036211	protein modification process	BP	3	Ciclev10027743m, Ciclev10015902m, Ciclev10025418m
GO:0032501	multicellular organismal process	BP	2	Ciclev10000233m, Ciclev10018022m
GO:0009607	response to biotic stimulus	BP	2	Ciclev10029536m, Ciclev10026889m
GO:0044249	cellular biosynthetic process	BP	2	Ciclev10009377m, Ciclev10010143m
GO:0009719	response to endogenous stimulus	BP	2	Ciclev10027743m, Ciclev10025418m
GO:0034645	cellular macromolecule biosynthetic process	BP	2	Ciclev10009377m, Ciclev10010143m
GO:0006725	cellular aromatic compound metabolic process	BP	15	Ciclev10000233m, Ciclev10004180m, Ciclev10030909m, Ciclev10016242m, Ciclev10030522m, Ciclev10021949m, Ciclev10011996m, Ciclev10009818m, Ciclev10014179m, Ciclev10022378m, Ciclev10019180m, Ciclev10030887m, Ciclev10032021m, Ciclev10006207m, Ciclev10022328m
GO:0043412	macromolecule modification	BP	3	Ciclev10027743m, Ciclev10015902m, Ciclev10025418m
GO:0007275	multicellular organismal development	BP	2	Ciclev10000233m, Ciclev10018022m
GO:0006139	nucleobase-containing compound metabolic process	BP	15	Ciclev10000233m, Ciclev10004180m, Ciclev10030909m, Ciclev10016242m, Ciclev10030522m, Ciclev10021949m, Ciclev10011996m, Ciclev10009818m, Ciclev10014179m, Ciclev10022378m, Ciclev10019180m, Ciclev10030887m, Ciclev10032021m, Ciclev10006207m, Ciclev10022328m
GO:0006950	response to stress	BP	3	Ciclev10029536m, Ciclev10007633m, Ciclev10026889m
GO:0006464	cellular protein modification process	BP	3	Ciclev10027743m, Ciclev10015902m, Ciclev10025418m
GO:0009058	biosynthetic process	BP	33	Ciclev10009377m, Ciclev10010143m, Ciclev10030909m, Ciclev10028377m, Ciclev10000892m, Ciclev10015634m, Ciclev10008739m, Ciclev10010078m, Ciclev10030522m, Ciclev10011996m, Ciclev10031286m, Ciclev10031329m, Ciclev10021407m, Ciclev10009818m, Ciclev10011520m, Ciclev10022378m, Ciclev10019180m, Ciclev10018022m, Ciclev10004097m, Ciclev10030887m, Ciclev10004154m, Ciclev10015535m, Ciclev10025088m, Ciclev10…
GO:0046483	heterocycle metabolic process	BP	15	Ciclev10000233m, Ciclev10004180m, Ciclev10030909m, Ciclev10016242m, Ciclev10030522m, Ciclev10021949m, Ciclev10011996m, Ciclev10009818m, Ciclev10014179m, Ciclev10022378m, Ciclev10019180m, Ciclev10030887m, Ciclev10032021m, Ciclev10006207m, Ciclev10022328m
GO:0044237	cellular metabolic process	BP	23	Ciclev10016637m, Ciclev10011842m, Ciclev10025088m, Ciclev10006207m, Ciclev10022328m, Ciclev10009377m, Ciclev10010143m, Ciclev10027743m, Ciclev10015902m, Ciclev10025418m, Ciclev10000233m, Ciclev10004180m, Ciclev10030909m, Ciclev10016242m, Ciclev10030522m, Ciclev10021949m, Ciclev10011996m, Ciclev10009818m, Ciclev10014179m, Ciclev10022378m, Ciclev10019180m, Ciclev10030887m, Ciclev10032021m
GO:0034641	cellular nitrogen compound metabolic process	BP	15	Ciclev10000233m, Ciclev10004180m, Ciclev10030909m, Ciclev10016242m, Ciclev10030522m, Ciclev10021949m, Ciclev10011996m, Ciclev10009818m, Ciclev10014179m, Ciclev10022378m, Ciclev10019180m, Ciclev10030887m, Ciclev10032021m, Ciclev10006207m, Ciclev10022328m
GO:0006810	transport	BP	8	Ciclev10013139m, Ciclev10022269m, Ciclev10027536m, Ciclev10009409m, Ciclev10011768m, Ciclev10006207m, Ciclev10016111m, Ciclev10022328m
GO:0010467	gene expression	BP	2	Ciclev10009377m, Ciclev10010143m
GO:0050794	regulation of cellular process	BP	3	Ciclev10022269m, Ciclev10027743m, Ciclev10025418m
GO:0044267	cellular protein metabolic process	BP	5	Ciclev10009377m, Ciclev10010143m, Ciclev10027743m, Ciclev10015902m, Ciclev10025418m
GO:0007165	signal transduction	BP	3	Ciclev10022269m, Ciclev10027743m, Ciclev10025418m
GO:0071840	cellular component organization or biogenesis	BP	4	Ciclev10000233m, Ciclev10017100m, Ciclev10014787m, Ciclev10019941m
GO:0006807	nitrogen compound metabolic process	BP	15	Ciclev10000233m, Ciclev10004180m, Ciclev10030909m, Ciclev10016242m, Ciclev10030522m, Ciclev10021949m, Ciclev10011996m, Ciclev10009818m, Ciclev10014179m, Ciclev10022378m, Ciclev10019180m, Ciclev10030887m, Ciclev10032021m, Ciclev10006207m, Ciclev10022328m
GO:0009987	cellular process	BP	51	Ciclev10016637m, Ciclev10011842m, Ciclev10025088m, Ciclev10006207m, Ciclev10022328m, Ciclev10009377m, Ciclev10010143m, Ciclev10022269m, Ciclev10027743m, Ciclev10025418m, Ciclev10008944m, Ciclev10030909m, Ciclev10028377m, Ciclev10000892m, Ciclev10015634m, Ciclev10008739m, Ciclev10010078m, Ciclev10021386m, Ciclev10011996m, Ciclev10017100m, Ciclev10014787m, Ciclev10031329m, Ciclev10021407m, Ciclev10…
GO:0051179	localization	BP	8	Ciclev10013139m, Ciclev10022269m, Ciclev10027536m, Ciclev10009409m, Ciclev10011768m, Ciclev10006207m, Ciclev10016111m, Ciclev10022328m
GO:0008152	metabolic process	BP	75	Ciclev10016637m, Ciclev10011842m, Ciclev10025088m, Ciclev10006207m, Ciclev10022328m, Ciclev10004180m, Ciclev10015724m, Ciclev10030909m, Ciclev10004340m, Ciclev10028260m, Ciclev10019616m, Ciclev10031347m, Ciclev10000892m, Ciclev10022269m, Ciclev10011318m, Ciclev10008739m, Ciclev10015707m, Ciclev10010078m, Ciclev10008369m, Ciclev10001985m, Ciclev10021386m, Ciclev10024957m, Ciclev10020515m, Ciclev10…
GO:0044710	single-organism metabolic process	BP	14	Ciclev10028377m, Ciclev10019537m, Ciclev10010078m, Ciclev10031329m, Ciclev10018022m, Ciclev10031748m, Ciclev10031286m, Ciclev10011520m, Ciclev10019180m, Ciclev10030887m, Ciclev10027912m, Ciclev10011175m, Ciclev10000848m, Ciclev10028718m
GO:0043170	macromolecule metabolic process	BP	8	Ciclev10009377m, Ciclev10010143m, Ciclev10012715m, Ciclev10015634m, Ciclev10007633m, Ciclev10027743m, Ciclev10015902m, Ciclev10025418m
GO:0019725	cellular homeostasis	BP	1	Ciclev10008944m
GO:0044700	single organism signaling	BP	3	Ciclev10022269m, Ciclev10027743m, Ciclev10025418m
GO:0006412	translation	BP	2	Ciclev10009377m, Ciclev10010143m
GO:0016043	cellular component organization	BP	4	Ciclev10000233m, Ciclev10017100m, Ciclev10014787m, Ciclev10019941m
GO:0044238	primary metabolic process	BP	36	Ciclev10009377m, Ciclev10010143m, Ciclev10028463m, Ciclev10011996m, Ciclev10014787m, Ciclev10019301m, Ciclev10027796m, Ciclev10025088m, Ciclev10019941m, Ciclev10023731m, Ciclev10012715m, Ciclev10015634m, Ciclev10007633m, Ciclev10027743m, Ciclev10015902m, Ciclev10025418m, Ciclev10028377m, Ciclev10019537m, Ciclev10010078m, Ciclev10031329m, Ciclev10018022m, Ciclev10031748m, Ciclev10000233m, Ciclev10…
GO:0023052	signaling	BP	3	Ciclev10022269m, Ciclev10027743m, Ciclev10025418m
GO:0015979	photosynthesis	BP	2	Ciclev10016637m, Ciclev10011842m
GO:0007154	cell communication	BP	3	Ciclev10022269m, Ciclev10027743m, Ciclev10025418m
GO:0050789	regulation of biological process	BP	3	Ciclev10022269m, Ciclev10027743m, Ciclev10025418m
GO:1901360	organic cyclic compound metabolic process	BP	15	Ciclev10000233m, Ciclev10004180m, Ciclev10030909m, Ciclev10016242m, Ciclev10030522m, Ciclev10021949m, Ciclev10011996m, Ciclev10009818m, Ciclev10014179m, Ciclev10022378m, Ciclev10019180m, Ciclev10030887m, Ciclev10032021m, Ciclev10006207m, Ciclev10022328m
GO:0006091	generation of precursor metabolites and energy	BP	3	Ciclev10025088m, Ciclev10006207m, Ciclev10022328m
GO:0016788	hydrolase activity, acting on ester bonds	MF	1	Ciclev10016242m
GO:0016301	kinase activity	MF	5	Ciclev10000892m, Ciclev10008739m, Ciclev10015902m, Ciclev10032021m, Ciclev10025418m
GO:0016772	transferase activity, transferring phosphorus-containing groups	MF	5	Ciclev10000892m, Ciclev10008739m, Ciclev10015902m, Ciclev10032021m, Ciclev10025418m
GO:0036094	small molecule binding	MF	14	Ciclev10004340m, Ciclev10031347m, Ciclev10022269m, Ciclev10011318m, Ciclev10010078m, Ciclev10008369m, Ciclev10015902m, Ciclev10019456m, Ciclev10027796m, Ciclev10025718m, Ciclev10007633m, Ciclev10004755m, Ciclev10025088m, Ciclev10025418m
GO:0003723	RNA binding	MF	2	Ciclev10009377m, Ciclev10016242m
GO:0003676	nucleic acid binding	MF	9	Ciclev10009377m, Ciclev10016242m, Ciclev10002355m, Ciclev10009818m, Ciclev10004180m, Ciclev10004340m, Ciclev10011318m, Ciclev10027796m, Ciclev10025718m
GO:0016787	hydrolase activity	MF	21	Ciclev10016242m, Ciclev10004340m, Ciclev10012715m, Ciclev10031347m, Ciclev10028463m, Ciclev10022269m, Ciclev10019537m, Ciclev10027743m, Ciclev10011318m, Ciclev10015707m, Ciclev10024957m, Ciclev10020515m, Ciclev10014787m, Ciclev10021353m, Ciclev10020640m, Ciclev10019301m, Ciclev10027796m, Ciclev10004755m, Ciclev10019941m, Ciclev10023731m, Ciclev10022328m
GO:0030246	carbohydrate binding	MF	1	Ciclev10019301m
GO:0005198	structural molecule activity	MF	4	Ciclev10009377m, Ciclev10029469m, Ciclev10010143m, Ciclev10004755m
GO:0003824	catalytic activity	MF	67	Ciclev10030909m, Ciclev10028260m, Ciclev10019616m, Ciclev10010078m, Ciclev10008369m, Ciclev10001985m, Ciclev10021386m, Ciclev10011996m, Ciclev10031286m, Ciclev10021407m, Ciclev10019456m, Ciclev10015017m, Ciclev10008944m, Ciclev10011520m, Ciclev10029280m, Ciclev10015268m, Ciclev10019180m, Ciclev10018022m, Ciclev10030887m, Ciclev10004154m, Ciclev10025088m, Ciclev10006207m, Ciclev10011842m, Ciclev10…
GO:0097159	organic cyclic compound binding	MF	19	Ciclev10009377m, Ciclev10016242m, Ciclev10004340m, Ciclev10031347m, Ciclev10022269m, Ciclev10011318m, Ciclev10010078m, Ciclev10008369m, Ciclev10015902m, Ciclev10019456m, Ciclev10027796m, Ciclev10025718m, Ciclev10007633m, Ciclev10004755m, Ciclev10025088m, Ciclev10025418m, Ciclev10002355m, Ciclev10009818m, Ciclev10004180m
GO:0005488	binding	MF	53	Ciclev10013139m, Ciclev10019301m, Ciclev10009377m, Ciclev10016242m, Ciclev10004340m, Ciclev10031347m, Ciclev10022269m, Ciclev10011318m, Ciclev10010078m, Ciclev10008369m, Ciclev10015902m, Ciclev10019456m, Ciclev10027796m, Ciclev10025718m, Ciclev10007633m, Ciclev10004755m, Ciclev10025088m, Ciclev10025418m, Ciclev10006760m, Ciclev10019616m, Ciclev10008739m, Ciclev10030522m, Ciclev10001985m, Ciclev10…
GO:0003677	DNA binding	MF	2	Ciclev10002355m, Ciclev10009818m
GO:0004518	nuclease activity	MF	1	Ciclev10016242m
GO:0030234	enzyme regulator activity	MF	2	Ciclev10014787m, Ciclev10022378m
GO:0000166	nucleotide binding	MF	14	Ciclev10004340m, Ciclev10031347m, Ciclev10022269m, Ciclev10011318m, Ciclev10010078m, Ciclev10008369m, Ciclev10015902m, Ciclev10019456m, Ciclev10027796m, Ciclev10025718m, Ciclev10007633m, Ciclev10004755m, Ciclev10025088m, Ciclev10025418m
GO:1901265	nucleoside phosphate binding	MF	14	Ciclev10004340m, Ciclev10031347m, Ciclev10022269m, Ciclev10011318m, Ciclev10010078m, Ciclev10008369m, Ciclev10015902m, Ciclev10019456m, Ciclev10027796m, Ciclev10025718m, Ciclev10007633m, Ciclev10004755m, Ciclev10025088m, Ciclev10025418m
GO:0005515	protein binding	MF	16	Ciclev10004130m, Ciclev10015724m, Ciclev10027743m, Ciclev10026538m, Ciclev10021831m, Ciclev10007622m, Ciclev10009378m, Ciclev10015902m, Ciclev10032086m, Ciclev10008944m, Ciclev10009409m, Ciclev10007633m, Ciclev10019294m, Ciclev10027683m, Ciclev10025418m, Ciclev10019417m
GO:0005215	transporter activity	MF	2	Ciclev10016111m, Ciclev10022328m
GO:0008289	lipid binding	MF	1	Ciclev10013139m
GO:0016740	transferase activity	MF	19	Ciclev10000892m, Ciclev10008739m, Ciclev10015902m, Ciclev10032021m, Ciclev10025418m, Ciclev10004180m, Ciclev10015724m, Ciclev10030909m, Ciclev10028377m, Ciclev10015634m, Ciclev10021831m, Ciclev10031329m, Ciclev10009818m, Ciclev10014179m, Ciclev10004097m, Ciclev10015535m, Ciclev10020809m, Ciclev10025342m, Ciclev10031748m
GO:1901363	heterocyclic compound binding	MF	19	Ciclev10009377m, Ciclev10016242m, Ciclev10004340m, Ciclev10031347m, Ciclev10022269m, Ciclev10011318m, Ciclev10010078m, Ciclev10008369m, Ciclev10015902m, Ciclev10019456m, Ciclev10027796m, Ciclev10025718m, Ciclev10007633m, Ciclev10004755m, Ciclev10025088m, Ciclev10025418m, Ciclev10002355m, Ciclev10009818m, Ciclev10004180m
GO:0005737	cytoplasm	CC	30	Ciclev10028970m, Ciclev10030909m, Ciclev10012715m, Ciclev10022269m, Ciclev10011996m, Ciclev10021407m, Ciclev10027536m, Ciclev10029287m, Ciclev10029626m, Ciclev10009377m, Ciclev10013049m, Ciclev10029469m, Ciclev10010143m, Ciclev10010078m, Ciclev10015268m, Ciclev10028463m, Ciclev10012973m, Ciclev10023734m, Ciclev10022378m, Ciclev10004154m, Ciclev10017100m, Ciclev10006207m, Ciclev10022328m, Ciclev10…
GO:0005730	nucleolus	CC	1	Ciclev10009818m
GO:0005856	cytoskeleton	CC	1	Ciclev10004755m
GO:0043226	organelle	CC	26	Ciclev10004755m, Ciclev10027536m, Ciclev10029287m, Ciclev10029626m, Ciclev10009377m, Ciclev10013049m, Ciclev10029469m, Ciclev10010143m, Ciclev10010078m, Ciclev10015268m, Ciclev10028463m, Ciclev10022269m, Ciclev10012973m, Ciclev10023734m, Ciclev10022378m, Ciclev10004154m, Ciclev10017100m, Ciclev10006207m, Ciclev10022328m, Ciclev10009818m, Ciclev10015634m, Ciclev10011996m, Ciclev10000233m, Ciclev10…
GO:0005840	ribosome	CC	5	Ciclev10029626m, Ciclev10009377m, Ciclev10013049m, Ciclev10029469m, Ciclev10010143m
GO:0005768	endosome	CC	1	Ciclev10022269m
GO:0005773	vacuole	CC	2	Ciclev10028463m, Ciclev10022269m
GO:0043227	membrane-bounded organelle	CC	22	Ciclev10027536m, Ciclev10029287m, Ciclev10010078m, Ciclev10015268m, Ciclev10028463m, Ciclev10022269m, Ciclev10012973m, Ciclev10023734m, Ciclev10022378m, Ciclev10004154m, Ciclev10029469m, Ciclev10017100m, Ciclev10006207m, Ciclev10022328m, Ciclev10009818m, Ciclev10015634m, Ciclev10011996m, Ciclev10004755m, Ciclev10000233m, Ciclev10021949m, Ciclev10009409m, Ciclev10025418m
GO:0005794	Golgi apparatus	CC	4	Ciclev10022269m, Ciclev10015634m, Ciclev10011996m, Ciclev10004755m
GO:0070013	intracellular organelle lumen	CC	1	Ciclev10009818m
GO:0005622	intracellular	CC	36	Ciclev10028970m, Ciclev10030909m, Ciclev10012715m, Ciclev10022269m, Ciclev10011996m, Ciclev10021407m, Ciclev10004755m, Ciclev10027536m, Ciclev10029287m, Ciclev10009378m, Ciclev10023734m, Ciclev10016637m, Ciclev10029626m, Ciclev10009377m, Ciclev10013049m, Ciclev10029469m, Ciclev10010143m, Ciclev10010078m, Ciclev10015268m, Ciclev10028463m, Ciclev10012973m, Ciclev10022378m, Ciclev10004154m, Ciclev10…
GO:0005777	peroxisome	CC	2	Ciclev10010078m, Ciclev10015268m
GO:0005886	plasma membrane	CC	4	Ciclev10022269m, Ciclev10027796m, Ciclev10012929m, Ciclev10025418m
GO:0043232	intracellular non-membrane-bounded organelle	CC	7	Ciclev10004755m, Ciclev10029626m, Ciclev10009377m, Ciclev10013049m, Ciclev10029469m, Ciclev10010143m, Ciclev10009818m
GO:0043233	organelle lumen	CC	1	Ciclev10009818m
GO:0044428	nuclear part	CC	1	Ciclev10009818m
GO:0005618	cell wall	CC	1	Ciclev10014787m
GO:0005623	cell	CC	40	Ciclev10028970m, Ciclev10030909m, Ciclev10012715m, Ciclev10022269m, Ciclev10011996m, Ciclev10021407m, Ciclev10004755m, Ciclev10027796m, Ciclev10012929m, Ciclev10025418m, Ciclev10027536m, Ciclev10029287m, Ciclev10008944m, Ciclev10009378m, Ciclev10023734m, Ciclev10016637m, Ciclev10029626m, Ciclev10009377m, Ciclev10013049m, Ciclev10029469m, Ciclev10010143m, Ciclev10010078m, Ciclev10015268m, Ciclev10…
GO:0043228	non-membrane-bounded organelle	CC	7	Ciclev10004755m, Ciclev10029626m, Ciclev10009377m, Ciclev10013049m, Ciclev10029469m, Ciclev10010143m, Ciclev10009818m
GO:0043231	intracellular membrane-bounded organelle	CC	22	Ciclev10027536m, Ciclev10029287m, Ciclev10010078m, Ciclev10015268m, Ciclev10028463m, Ciclev10022269m, Ciclev10012973m, Ciclev10023734m, Ciclev10022378m, Ciclev10004154m, Ciclev10029469m, Ciclev10017100m, Ciclev10006207m, Ciclev10022328m, Ciclev10009818m, Ciclev10015634m, Ciclev10011996m, Ciclev10004755m, Ciclev10000233m, Ciclev10021949m, Ciclev10009409m, Ciclev10025418m
GO:0044444	cytoplasmic part	CC	25	Ciclev10028970m, Ciclev10030909m, Ciclev10012715m, Ciclev10022269m, Ciclev10011996m, Ciclev10021407m, Ciclev10027536m, Ciclev10029287m, Ciclev10029626m, Ciclev10009377m, Ciclev10013049m, Ciclev10029469m, Ciclev10010143m, Ciclev10010078m, Ciclev10015268m, Ciclev10028463m, Ciclev10012973m, Ciclev10023734m, Ciclev10022378m, Ciclev10004154m, Ciclev10017100m, Ciclev10006207m, Ciclev10022328m, Ciclev10…
GO:0044464	cell part	CC	39	Ciclev10028970m, Ciclev10030909m, Ciclev10012715m, Ciclev10022269m, Ciclev10011996m, Ciclev10021407m, Ciclev10004755m, Ciclev10027796m, Ciclev10012929m, Ciclev10025418m, Ciclev10027536m, Ciclev10029287m, Ciclev10009378m, Ciclev10023734m, Ciclev10016637m, Ciclev10029626m, Ciclev10009377m, Ciclev10013049m, Ciclev10029469m, Ciclev10010143m, Ciclev10010078m, Ciclev10015268m, Ciclev10028463m, Ciclev10…
GO:0043229	intracellular organelle	CC	26	Ciclev10004755m, Ciclev10027536m, Ciclev10029287m, Ciclev10029626m, Ciclev10009377m, Ciclev10013049m, Ciclev10029469m, Ciclev10010143m, Ciclev10010078m, Ciclev10015268m, Ciclev10028463m, Ciclev10022269m, Ciclev10012973m, Ciclev10023734m, Ciclev10022378m, Ciclev10004154m, Ciclev10017100m, Ciclev10006207m, Ciclev10022328m, Ciclev10009818m, Ciclev10015634m, Ciclev10011996m, Ciclev10000233m, Ciclev10…
GO:0031974	membrane-enclosed lumen	CC	1	Ciclev10009818m
GO:0005576	extracellular region	CC	2	Ciclev10014787m, Ciclev10019941m
GO:0030529	ribonucleoprotein complex	CC	5	Ciclev10029626m, Ciclev10009377m, Ciclev10013049m, Ciclev10029469m, Ciclev10010143m
GO:0009579	thylakoid	CC	1	Ciclev10016637m
GO:0042579	microbody	CC	2	Ciclev10010078m, Ciclev10015268m
GO:0016020	membrane	CC	31	Ciclev10022269m, Ciclev10027796m, Ciclev10012929m, Ciclev10025418m, Ciclev10016637m, Ciclev10012973m, Ciclev10000979m, Ciclev10028377m, Ciclev10028645m, Ciclev10028463m, Ciclev10008790m, Ciclev10027536m, Ciclev10010078m, Ciclev10001985m, Ciclev10021076m, Ciclev10017100m, Ciclev10015902m, Ciclev10031286m, Ciclev10014787m, Ciclev10031329m, Ciclev10011520m, Ciclev10018022m, Ciclev10004755m, Ciclev10…
GO:0005634	nucleus	CC	5	Ciclev10009818m, Ciclev10000233m, Ciclev10021949m, Ciclev10009409m, Ciclev10025418m
GO:0030312	external encapsulating structure	CC	1	Ciclev10014787m
GO:0005829	cytosol	CC	6	Ciclev10028970m, Ciclev10030909m, Ciclev10012715m, Ciclev10022269m, Ciclev10011996m, Ciclev10021407m
GO:0005783	endoplasmic reticulum	CC	2	Ciclev10027536m, Ciclev10029287m
GO:0032991	macromolecular complex	CC	5	Ciclev10029626m, Ciclev10009377m, Ciclev10013049m, Ciclev10029469m, Ciclev10010143m
GO:0009536	plastid	CC	4	Ciclev10012973m, Ciclev10023734m, Ciclev10022378m, Ciclev10004154m
GO:0044446	intracellular organelle part	CC	1	Ciclev10009818m
GO:0005739	mitochondrion	CC	5	Ciclev10012973m, Ciclev10029469m, Ciclev10017100m, Ciclev10006207m, Ciclev10022328m
GO:0031981	nuclear lumen	CC	1	Ciclev10009818m
GO:0071944	cell periphery	CC	5	Ciclev10022269m, Ciclev10027796m, Ciclev10012929m, Ciclev10025418m, Ciclev10014787m
GO:0044422	organelle part	CC	1	Ciclev10009818m
GO:0044424	intracellular part	CC	35	Ciclev10028970m, Ciclev10030909m, Ciclev10012715m, Ciclev10022269m, Ciclev10011996m, Ciclev10021407m, Ciclev10004755m, Ciclev10027536m, Ciclev10029287m, Ciclev10016637m, Ciclev10029626m, Ciclev10009377m, Ciclev10013049m, Ciclev10029469m, Ciclev10010143m, Ciclev10010078m, Ciclev10015268m, Ciclev10028463m, Ciclev10012973m, Ciclev10023734m, Ciclev10022378m, Ciclev10004154m, Ciclev10017100m, Ciclev10…

## Sheet: stage2
GO ID	Term	GO Group	#Seqs	Sequences
GO:0009987	cellular process	BP	129	Ciclev10032370m, Ciclev10013690m, Ciclev10005909m, Ciclev10026679m, Ciclev10006199m, Ciclev10019765m, Ciclev10022624m, Ciclev10018663m, Ciclev10013058m, Ciclev10007232m, Ciclev10029219m, Ciclev10005921m, Ciclev10029592m, Ciclev10032636m, Ciclev10002819m, Ciclev10033083m, Ciclev10012341m, Ciclev10001672m, Ciclev10004820m, Ciclev10028000m, Ciclev10025386m, Ciclev10007222m, Ciclev10018800m, Ciclev10…
GO:0006412	translation	BP	16	Ciclev10032370m, Ciclev10013690m, Ciclev10005909m, Ciclev10026679m, Ciclev10006199m, Ciclev10019765m, Ciclev10022624m, Ciclev10018663m, Ciclev10013058m, Ciclev10007232m, Ciclev10029219m, Ciclev10005921m, Ciclev10029592m, Ciclev10032636m, Ciclev10002819m, Ciclev10033083m
GO:0065008	regulation of biological quality	BP	2	Ciclev10005806m, Ciclev10002859m
GO:0051179	localization	BP	21	Ciclev10011816m, Ciclev10004282m, Ciclev10000395m, Ciclev10002673m, Ciclev10015906m, Ciclev10013139m, Ciclev10027536m, Ciclev10028628m, Ciclev10019136m, Ciclev10013932m, Ciclev10007305m, Ciclev10005806m, Ciclev10015053m, Ciclev10033595m, Ciclev10032302m, Ciclev10011768m, Ciclev10022328m, Ciclev10000947m, Ciclev10013984m, Ciclev10026708m, Ciclev10024925m
GO:0050896	response to stimulus	BP	26	Ciclev10009063m, Ciclev10002673m, Ciclev10008669m, Ciclev10018800m, Ciclev10014068m, Ciclev10022757m, Ciclev10027743m, Ciclev10004853m, Ciclev10032973m, Ciclev10004218m, Ciclev10022649m, Ciclev10032081m, Ciclev10006181m, Ciclev10012179m, Ciclev10026889m, Ciclev10002349m, Ciclev10016700m, Ciclev10015870m, Ciclev10015790m, Ciclev10029231m, Ciclev10004456m, Ciclev10032757m, Ciclev10022381m, Ciclev10…
GO:0071704	organic substance metabolic process	BP	112	Ciclev10032370m, Ciclev10013690m, Ciclev10005909m, Ciclev10026679m, Ciclev10006199m, Ciclev10019765m, Ciclev10022624m, Ciclev10018663m, Ciclev10013058m, Ciclev10007232m, Ciclev10029219m, Ciclev10005921m, Ciclev10029592m, Ciclev10032636m, Ciclev10002819m, Ciclev10033083m, Ciclev10012341m, Ciclev10001672m, Ciclev10004820m, Ciclev10028000m, Ciclev10025386m, Ciclev10007222m, Ciclev10018800m, Ciclev10…
GO:0006810	transport	BP	21	Ciclev10011816m, Ciclev10004282m, Ciclev10000395m, Ciclev10002673m, Ciclev10015906m, Ciclev10013139m, Ciclev10027536m, Ciclev10028628m, Ciclev10019136m, Ciclev10013932m, Ciclev10007305m, Ciclev10005806m, Ciclev10015053m, Ciclev10033595m, Ciclev10032302m, Ciclev10011768m, Ciclev10022328m, Ciclev10000947m, Ciclev10013984m, Ciclev10026708m, Ciclev10024925m
GO:0048869	cellular developmental process	BP	3	Ciclev10032525m, Ciclev10009347m, Ciclev10011305m
GO:0061458	reproductive system development	BP	1	Ciclev10020553m
GO:0048731	system development	BP	1	Ciclev10020553m
GO:0006629	lipid metabolic process	BP	15	Ciclev10007953m, Ciclev10000891m, Ciclev10028377m, Ciclev10022649m, Ciclev10020553m, Ciclev10029115m, Ciclev10028578m, Ciclev10009347m, Ciclev10011305m, Ciclev10031445m, Ciclev10016019m, Ciclev10011705m, Ciclev10017754m, Ciclev10019479m, Ciclev10008027m
GO:0009056	catabolic process	BP	15	Ciclev10008100m, Ciclev10022649m, Ciclev10011609m, Ciclev10015214m, Ciclev10031347m, Ciclev10008669m, Ciclev10029115m, Ciclev10001917m, Ciclev10009347m, Ciclev10010323m, Ciclev10007659m, Ciclev10031445m, Ciclev10026154m, Ciclev10014929m, Ciclev10027912m
GO:0044249	cellular biosynthetic process	BP	16	Ciclev10032370m, Ciclev10013690m, Ciclev10005909m, Ciclev10026679m, Ciclev10006199m, Ciclev10019765m, Ciclev10022624m, Ciclev10018663m, Ciclev10013058m, Ciclev10007232m, Ciclev10029219m, Ciclev10005921m, Ciclev10029592m, Ciclev10032636m, Ciclev10002819m, Ciclev10033083m
GO:1901576	organic substance biosynthetic process	BP	16	Ciclev10032370m, Ciclev10013690m, Ciclev10005909m, Ciclev10026679m, Ciclev10006199m, Ciclev10019765m, Ciclev10022624m, Ciclev10018663m, Ciclev10013058m, Ciclev10007232m, Ciclev10029219m, Ciclev10005921m, Ciclev10029592m, Ciclev10032636m, Ciclev10002819m, Ciclev10033083m
GO:0044703	multi-organism reproductive process	BP	3	Ciclev10002673m, Ciclev10032525m, Ciclev10009347m
GO:0050789	regulation of biological process	BP	8	Ciclev10009063m, Ciclev10004853m, Ciclev10018800m, Ciclev10014068m, Ciclev10027743m, Ciclev10004218m, Ciclev10032757m, Ciclev10022381m
GO:0044238	primary metabolic process	BP	112	Ciclev10032370m, Ciclev10013690m, Ciclev10005909m, Ciclev10026679m, Ciclev10006199m, Ciclev10019765m, Ciclev10022624m, Ciclev10018663m, Ciclev10013058m, Ciclev10007232m, Ciclev10029219m, Ciclev10005921m, Ciclev10029592m, Ciclev10032636m, Ciclev10002819m, Ciclev10033083m, Ciclev10012341m, Ciclev10001672m, Ciclev10004820m, Ciclev10028000m, Ciclev10025386m, Ciclev10007222m, Ciclev10018800m, Ciclev10…
GO:0016049	cell growth	BP	2	Ciclev10032525m, Ciclev10009347m
GO:0044763	single-organism cellular process	BP	13	Ciclev10009063m, Ciclev10004853m, Ciclev10018800m, Ciclev10014068m, Ciclev10027743m, Ciclev10004218m, Ciclev10032757m, Ciclev10022381m, Ciclev10032525m, Ciclev10009347m, Ciclev10005806m, Ciclev10002859m, Ciclev10011305m
GO:0044267	cellular protein metabolic process	BP	29	Ciclev10032370m, Ciclev10013690m, Ciclev10005909m, Ciclev10026679m, Ciclev10006199m, Ciclev10019765m, Ciclev10022624m, Ciclev10018663m, Ciclev10013058m, Ciclev10007232m, Ciclev10029219m, Ciclev10005921m, Ciclev10029592m, Ciclev10032636m, Ciclev10002819m, Ciclev10033083m, Ciclev10012341m, Ciclev10001672m, Ciclev10004820m, Ciclev10028000m, Ciclev10025386m, Ciclev10007222m, Ciclev10018800m, Ciclev10…
GO:0044710	single-organism metabolic process	BP	17	Ciclev10019180m, Ciclev10027912m, Ciclev10007953m, Ciclev10000891m, Ciclev10028377m, Ciclev10022649m, Ciclev10020553m, Ciclev10029115m, Ciclev10028578m, Ciclev10009347m, Ciclev10011305m, Ciclev10031445m, Ciclev10016019m, Ciclev10011705m, Ciclev10017754m, Ciclev10019479m, Ciclev10008027m
GO:0006259	DNA metabolic process	BP	4	Ciclev10021453m, Ciclev10013909m, Ciclev10013023m, Ciclev10021761m
GO:0048856	anatomical structure development	BP	3	Ciclev10020553m, Ciclev10032525m, Ciclev10009347m
GO:0034645	cellular macromolecule biosynthetic process	BP	16	Ciclev10032370m, Ciclev10013690m, Ciclev10005909m, Ciclev10026679m, Ciclev10006199m, Ciclev10019765m, Ciclev10022624m, Ciclev10018663m, Ciclev10013058m, Ciclev10007232m, Ciclev10029219m, Ciclev10005921m, Ciclev10029592m, Ciclev10032636m, Ciclev10002819m, Ciclev10033083m
GO:0009856	pollination	BP	3	Ciclev10002673m, Ciclev10032525m, Ciclev10009347m
GO:0044260	cellular macromolecule metabolic process	BP	33	Ciclev10032370m, Ciclev10013690m, Ciclev10005909m, Ciclev10026679m, Ciclev10006199m, Ciclev10019765m, Ciclev10022624m, Ciclev10018663m, Ciclev10013058m, Ciclev10007232m, Ciclev10029219m, Ciclev10005921m, Ciclev10029592m, Ciclev10032636m, Ciclev10002819m, Ciclev10033083m, Ciclev10012341m, Ciclev10001672m, Ciclev10004820m, Ciclev10028000m, Ciclev10025386m, Ciclev10007222m, Ciclev10018800m, Ciclev10…
GO:0009719	response to endogenous stimulus	BP	7	Ciclev10009063m, Ciclev10002673m, Ciclev10008669m, Ciclev10018800m, Ciclev10014068m, Ciclev10022757m, Ciclev10027743m
GO:0009628	response to abiotic stimulus	BP	10	Ciclev10022649m, Ciclev10015906m, Ciclev10008669m, Ciclev10028628m, Ciclev10014068m, Ciclev10022757m, Ciclev10004218m, Ciclev10002349m, Ciclev10029231m, Ciclev10006006m
GO:0071840	cellular component organization or biogenesis	BP	17	Ciclev10032525m, Ciclev10011609m, Ciclev10028000m, Ciclev10025415m, Ciclev10020553m, Ciclev10026679m, Ciclev10028628m, Ciclev10012075m, Ciclev10009347m, Ciclev10022624m, Ciclev10004759m, Ciclev10005806m, Ciclev10021453m, Ciclev10007993m, Ciclev10013909m, Ciclev10013023m, Ciclev10021761m
GO:0051704	multi-organism process	BP	3	Ciclev10002673m, Ciclev10032525m, Ciclev10009347m
GO:0046483	heterocycle metabolic process	BP	39	Ciclev10021453m, Ciclev10013909m, Ciclev10013023m, Ciclev10021761m, Ciclev10030694m, Ciclev10009818m, Ciclev10028076m, Ciclev10012695m, Ciclev10020508m, Ciclev10011609m, Ciclev10027798m, Ciclev10019146m, Ciclev10028000m, Ciclev10031347m, Ciclev10012944m, Ciclev10030299m, Ciclev10032179m, Ciclev10022757m, Ciclev10021337m, Ciclev10009347m, Ciclev10007240m, Ciclev10011982m, Ciclev10019765m, Ciclev10…
GO:0009058	biosynthetic process	BP	64	Ciclev10032370m, Ciclev10013690m, Ciclev10005909m, Ciclev10026679m, Ciclev10006199m, Ciclev10019765m, Ciclev10022624m, Ciclev10018663m, Ciclev10013058m, Ciclev10007232m, Ciclev10029219m, Ciclev10005921m, Ciclev10029592m, Ciclev10032636m, Ciclev10002819m, Ciclev10033083m, Ciclev10009818m, Ciclev10028076m, Ciclev10012695m, Ciclev10007953m, Ciclev10009063m, Ciclev10000891m, Ciclev10028377m, Ciclev10…
GO:0040007	growth	BP	3	Ciclev10020553m, Ciclev10032525m, Ciclev10009347m
GO:0044700	single organism signaling	BP	8	Ciclev10009063m, Ciclev10004853m, Ciclev10018800m, Ciclev10014068m, Ciclev10027743m, Ciclev10004218m, Ciclev10032757m, Ciclev10022381m
GO:0006091	generation of precursor metabolites and energy	BP	5	Ciclev10008100m, Ciclev10029115m, Ciclev10013932m, Ciclev10022328m, Ciclev10026034m
GO:0048367	shoot system development	BP	1	Ciclev10020553m
GO:0019748	secondary metabolic process	BP	2	Ciclev10019180m, Ciclev10027912m
GO:0009908	flower development	BP	1	Ciclev10020553m
GO:0090304	nucleic acid metabolic process	BP	4	Ciclev10021453m, Ciclev10013909m, Ciclev10013023m, Ciclev10021761m
GO:0005975	carbohydrate metabolic process	BP	27	Ciclev10004465m, Ciclev10008100m, Ciclev10015394m, Ciclev10027796m, Ciclev10019146m, Ciclev10025415m, Ciclev10008669m, Ciclev10029115m, Ciclev10030068m, Ciclev10009347m, Ciclev10031445m, Ciclev10018457m, Ciclev10019180m, Ciclev10026154m, Ciclev10023731m, Ciclev10033422m, Ciclev10019479m, Ciclev10008695m, Ciclev10014929m, Ciclev10004815m, Ciclev10007993m, Ciclev10021564m, Ciclev10019602m, Ciclev10…
GO:0044699	single-organism process	BP	17	Ciclev10020553m, Ciclev10004853m, Ciclev10014068m, Ciclev10009347m, Ciclev10026014m, Ciclev10011305m, Ciclev10019671m, Ciclev10009063m, Ciclev10018800m, Ciclev10027743m, Ciclev10004218m, Ciclev10032757m, Ciclev10022381m, Ciclev10032525m, Ciclev10005806m, Ciclev10002859m, Ciclev10015906m
GO:0019725	cellular homeostasis	BP	2	Ciclev10005806m, Ciclev10002859m
GO:0000003	reproduction	BP	6	Ciclev10020553m, Ciclev10004853m, Ciclev10015906m, Ciclev10002673m, Ciclev10032525m, Ciclev10009347m
GO:0043170	macromolecule metabolic process	BP	50	Ciclev10032370m, Ciclev10013690m, Ciclev10005909m, Ciclev10026679m, Ciclev10006199m, Ciclev10019765m, Ciclev10022624m, Ciclev10018663m, Ciclev10013058m, Ciclev10007232m, Ciclev10029219m, Ciclev10005921m, Ciclev10029592m, Ciclev10032636m, Ciclev10002819m, Ciclev10033083m, Ciclev10012341m, Ciclev10001672m, Ciclev10004820m, Ciclev10028000m, Ciclev10025386m, Ciclev10007222m, Ciclev10018800m, Ciclev10…
GO:0006464	cellular protein modification process	BP	14	Ciclev10012341m, Ciclev10001672m, Ciclev10004820m, Ciclev10028000m, Ciclev10025386m, Ciclev10007222m, Ciclev10018800m, Ciclev10000650m, Ciclev10027743m, Ciclev10022624m, Ciclev10004218m, Ciclev10004759m, Ciclev10007631m, Ciclev10004665m
GO:0042592	homeostatic process	BP	2	Ciclev10005806m, Ciclev10002859m
GO:0034641	cellular nitrogen compound metabolic process	BP	39	Ciclev10021453m, Ciclev10013909m, Ciclev10013023m, Ciclev10021761m, Ciclev10030694m, Ciclev10009818m, Ciclev10028076m, Ciclev10012695m, Ciclev10020508m, Ciclev10011609m, Ciclev10027798m, Ciclev10019146m, Ciclev10028000m, Ciclev10031347m, Ciclev10012944m, Ciclev10030299m, Ciclev10032179m, Ciclev10022757m, Ciclev10021337m, Ciclev10009347m, Ciclev10007240m, Ciclev10011982m, Ciclev10019765m, Ciclev10…
GO:0023052	signaling	BP	8	Ciclev10009063m, Ciclev10004853m, Ciclev10018800m, Ciclev10014068m, Ciclev10027743m, Ciclev10004218m, Ciclev10032757m, Ciclev10022381m
GO:0044706	multi-multicellular organism process	BP	3	Ciclev10002673m, Ciclev10032525m, Ciclev10009347m
GO:0044767	single-organism developmental process	BP	1	Ciclev10020553m
GO:0019538	protein metabolic process	BP	46	Ciclev10032370m, Ciclev10013690m, Ciclev10005909m, Ciclev10026679m, Ciclev10006199m, Ciclev10019765m, Ciclev10022624m, Ciclev10018663m, Ciclev10013058m, Ciclev10007232m, Ciclev10029219m, Ciclev10005921m, Ciclev10029592m, Ciclev10032636m, Ciclev10002819m, Ciclev10033083m, Ciclev10012341m, Ciclev10001672m, Ciclev10004820m, Ciclev10028000m, Ciclev10025386m, Ciclev10007222m, Ciclev10018800m, Ciclev10…
GO:1901360	organic cyclic compound metabolic process	BP	39	Ciclev10021453m, Ciclev10013909m, Ciclev10013023m, Ciclev10021761m, Ciclev10030694m, Ciclev10009818m, Ciclev10028076m, Ciclev10012695m, Ciclev10020508m, Ciclev10011609m, Ciclev10027798m, Ciclev10019146m, Ciclev10028000m, Ciclev10031347m, Ciclev10012944m, Ciclev10030299m, Ciclev10032179m, Ciclev10022757m, Ciclev10021337m, Ciclev10009347m, Ciclev10007240m, Ciclev10011982m, Ciclev10019765m, Ciclev10…
GO:0032501	multicellular organismal process	BP	10	Ciclev10020553m, Ciclev10004853m, Ciclev10014068m, Ciclev10009347m, Ciclev10026014m, Ciclev10011305m, Ciclev10019671m, Ciclev10002673m, Ciclev10032525m, Ciclev10015906m
GO:0009059	macromolecule biosynthetic process	BP	16	Ciclev10032370m, Ciclev10013690m, Ciclev10005909m, Ciclev10026679m, Ciclev10006199m, Ciclev10019765m, Ciclev10022624m, Ciclev10018663m, Ciclev10013058m, Ciclev10007232m, Ciclev10029219m, Ciclev10005921m, Ciclev10029592m, Ciclev10032636m, Ciclev10002819m, Ciclev10033083m
GO:0030154	cell differentiation	BP	3	Ciclev10032525m, Ciclev10009347m, Ciclev10011305m
GO:0009791	post-embryonic development	BP	2	Ciclev10020553m, Ciclev10015906m
GO:0065007	biological regulation	BP	10	Ciclev10009063m, Ciclev10004853m, Ciclev10018800m, Ciclev10014068m, Ciclev10027743m, Ciclev10004218m, Ciclev10032757m, Ciclev10022381m, Ciclev10005806m, Ciclev10002859m
GO:0006139	nucleobase-containing compound metabolic process	BP	39	Ciclev10021453m, Ciclev10013909m, Ciclev10013023m, Ciclev10021761m, Ciclev10030694m, Ciclev10009818m, Ciclev10028076m, Ciclev10012695m, Ciclev10020508m, Ciclev10011609m, Ciclev10027798m, Ciclev10019146m, Ciclev10028000m, Ciclev10031347m, Ciclev10012944m, Ciclev10030299m, Ciclev10032179m, Ciclev10022757m, Ciclev10021337m, Ciclev10009347m, Ciclev10007240m, Ciclev10011982m, Ciclev10019765m, Ciclev10…
GO:0006807	nitrogen compound metabolic process	BP	39	Ciclev10021453m, Ciclev10013909m, Ciclev10013023m, Ciclev10021761m, Ciclev10030694m, Ciclev10009818m, Ciclev10028076m, Ciclev10012695m, Ciclev10020508m, Ciclev10011609m, Ciclev10027798m, Ciclev10019146m, Ciclev10028000m, Ciclev10031347m, Ciclev10012944m, Ciclev10030299m, Ciclev10032179m, Ciclev10022757m, Ciclev10021337m, Ciclev10009347m, Ciclev10007240m, Ciclev10011982m, Ciclev10019765m, Ciclev10…
GO:0051234	establishment of localization	BP	21	Ciclev10011816m, Ciclev10004282m, Ciclev10000395m, Ciclev10002673m, Ciclev10015906m, Ciclev10013139m, Ciclev10027536m, Ciclev10028628m, Ciclev10019136m, Ciclev10013932m, Ciclev10007305m, Ciclev10005806m, Ciclev10015053m, Ciclev10033595m, Ciclev10032302m, Ciclev10011768m, Ciclev10022328m, Ciclev10000947m, Ciclev10013984m, Ciclev10026708m, Ciclev10024925m
GO:0050794	regulation of cellular process	BP	8	Ciclev10009063m, Ciclev10004853m, Ciclev10018800m, Ciclev10014068m, Ciclev10027743m, Ciclev10004218m, Ciclev10032757m, Ciclev10022381m
GO:0007165	signal transduction	BP	8	Ciclev10009063m, Ciclev10004853m, Ciclev10018800m, Ciclev10014068m, Ciclev10027743m, Ciclev10004218m, Ciclev10032757m, Ciclev10022381m
GO:0048608	reproductive structure development	BP	1	Ciclev10020553m
GO:0008152	metabolic process	BP	173	Ciclev10032370m, Ciclev10013690m, Ciclev10005909m, Ciclev10026679m, Ciclev10006199m, Ciclev10019765m, Ciclev10022624m, Ciclev10018663m, Ciclev10013058m, Ciclev10007232m, Ciclev10029219m, Ciclev10005921m, Ciclev10029592m, Ciclev10032636m, Ciclev10002819m, Ciclev10033083m, Ciclev10012341m, Ciclev10001672m, Ciclev10004820m, Ciclev10028000m, Ciclev10025386m, Ciclev10007222m, Ciclev10018800m, Ciclev10…
GO:0006725	cellular aromatic compound metabolic process	BP	39	Ciclev10021453m, Ciclev10013909m, Ciclev10013023m, Ciclev10021761m, Ciclev10030694m, Ciclev10009818m, Ciclev10028076m, Ciclev10012695m, Ciclev10020508m, Ciclev10011609m, Ciclev10027798m, Ciclev10019146m, Ciclev10028000m, Ciclev10031347m, Ciclev10012944m, Ciclev10030299m, Ciclev10032179m, Ciclev10022757m, Ciclev10021337m, Ciclev10009347m, Ciclev10007240m, Ciclev10011982m, Ciclev10019765m, Ciclev10…
GO:0015979	photosynthesis	BP	3	Ciclev10016540m, Ciclev10011842m, Ciclev10026034m
GO:0007275	multicellular organismal development	BP	8	Ciclev10020553m, Ciclev10004853m, Ciclev10014068m, Ciclev10009347m, Ciclev10026014m, Ciclev10011305m, Ciclev10019671m, Ciclev10015906m
GO:0009653	anatomical structure morphogenesis	BP	2	Ciclev10032525m, Ciclev10009347m
GO:0007154	cell communication	BP	8	Ciclev10009063m, Ciclev10004853m, Ciclev10018800m, Ciclev10014068m, Ciclev10027743m, Ciclev10004218m, Ciclev10032757m, Ciclev10022381m
GO:0003006	developmental process involved in reproduction	BP	1	Ciclev10020553m
GO:0022414	reproductive process	BP	4	Ciclev10020553m, Ciclev10002673m, Ciclev10032525m, Ciclev10009347m
GO:0010467	gene expression	BP	16	Ciclev10032370m, Ciclev10013690m, Ciclev10005909m, Ciclev10026679m, Ciclev10006199m, Ciclev10019765m, Ciclev10022624m, Ciclev10018663m, Ciclev10013058m, Ciclev10007232m, Ciclev10029219m, Ciclev10005921m, Ciclev10029592m, Ciclev10032636m, Ciclev10002819m, Ciclev10033083m
GO:0016043	cellular component organization	BP	17	Ciclev10032525m, Ciclev10011609m, Ciclev10028000m, Ciclev10025415m, Ciclev10020553m, Ciclev10026679m, Ciclev10028628m, Ciclev10012075m, Ciclev10009347m, Ciclev10022624m, Ciclev10004759m, Ciclev10005806m, Ciclev10021453m, Ciclev10007993m, Ciclev10013909m, Ciclev10013023m, Ciclev10021761m
GO:0043412	macromolecule modification	BP	14	Ciclev10012341m, Ciclev10001672m, Ciclev10004820m, Ciclev10028000m, Ciclev10025386m, Ciclev10007222m, Ciclev10018800m, Ciclev10000650m, Ciclev10027743m, Ciclev10022624m, Ciclev10004218m, Ciclev10004759m, Ciclev10007631m, Ciclev10004665m
GO:0044237	cellular metabolic process	BP	70	Ciclev10032370m, Ciclev10013690m, Ciclev10005909m, Ciclev10026679m, Ciclev10006199m, Ciclev10019765m, Ciclev10022624m, Ciclev10018663m, Ciclev10013058m, Ciclev10007232m, Ciclev10029219m, Ciclev10005921m, Ciclev10029592m, Ciclev10032636m, Ciclev10002819m, Ciclev10033083m, Ciclev10012341m, Ciclev10001672m, Ciclev10004820m, Ciclev10028000m, Ciclev10025386m, Ciclev10007222m, Ciclev10018800m, Ciclev10…
GO:0051716	cellular response to stimulus	BP	8	Ciclev10009063m, Ciclev10004853m, Ciclev10018800m, Ciclev10014068m, Ciclev10027743m, Ciclev10004218m, Ciclev10032757m, Ciclev10022381m
GO:0032502	developmental process	BP	9	Ciclev10020553m, Ciclev10004853m, Ciclev10014068m, Ciclev10009347m, Ciclev10026014m, Ciclev10011305m, Ciclev10019671m, Ciclev10032525m, Ciclev10015906m
GO:0006950	response to stress	BP	16	Ciclev10004853m, Ciclev10022649m, Ciclev10008669m, Ciclev10014068m, Ciclev10032081m, Ciclev10022757m, Ciclev10006181m, Ciclev10012179m, Ciclev10026889m, Ciclev10002349m, Ciclev10016700m, Ciclev10015870m, Ciclev10015790m, Ciclev10029231m, Ciclev10004456m, Ciclev10032973m
GO:0009607	response to biotic stimulus	BP	2	Ciclev10004853m, Ciclev10032973m
GO:0044707	single-multicellular organism process	BP	8	Ciclev10020553m, Ciclev10004853m, Ciclev10014068m, Ciclev10009347m, Ciclev10026014m, Ciclev10011305m, Ciclev10019671m, Ciclev10015906m
GO:0009605	response to external stimulus	BP	2	Ciclev10004853m, Ciclev10004218m
GO:0036211	protein modification process	BP	14	Ciclev10012341m, Ciclev10001672m, Ciclev10004820m, Ciclev10028000m, Ciclev10025386m, Ciclev10007222m, Ciclev10018800m, Ciclev10000650m, Ciclev10027743m, Ciclev10022624m, Ciclev10004218m, Ciclev10004759m, Ciclev10007631m, Ciclev10004665m
GO:0016788	hydrolase activity, acting on ester bonds	MF	3	Ciclev10016242m, Ciclev10032179m, Ciclev10007240m
GO:0016301	kinase activity	MF	11	Ciclev10008796m, Ciclev10012341m, Ciclev10001672m, Ciclev10004820m, Ciclev10025386m, Ciclev10008739m, Ciclev10014068m, Ciclev10021337m, Ciclev10004218m, Ciclev10004665m, Ciclev10004815m
GO:0016772	transferase activity, transferring phosphorus-containing groups	MF	11	Ciclev10008796m, Ciclev10012341m, Ciclev10001672m, Ciclev10004820m, Ciclev10025386m, Ciclev10008739m, Ciclev10014068m, Ciclev10021337m, Ciclev10004218m, Ciclev10004665m, Ciclev10004815m
GO:0003723	RNA binding	MF	12	Ciclev10016242m, Ciclev10021790m, Ciclev10013690m, Ciclev10011484m, Ciclev10027864m, Ciclev10015291m, Ciclev10023246m, Ciclev10004301m, Ciclev10027820m, Ciclev10022624m, Ciclev10018663m, Ciclev10007232m
GO:0036094	small molecule binding	MF	48	Ciclev10012492m, Ciclev10010078m, Ciclev10019456m, Ciclev10004282m, Ciclev10012341m, Ciclev10020078m, Ciclev10004340m, Ciclev10025628m, Ciclev10001209m, Ciclev10001672m, Ciclev10015090m, Ciclev10011318m, Ciclev10028056m, Ciclev10004820m, Ciclev10011609m, Ciclev10027796m, Ciclev10027798m, Ciclev10025201m, Ciclev10025386m, Ciclev10014585m, Ciclev10009186m, Ciclev10012527m, Ciclev10031347m, Ciclev10…
GO:0003700	sequence-specific DNA binding transcription factor activity	MF	1	Ciclev10018607m
GO:0003676	nucleic acid binding	MF	38	Ciclev10016242m, Ciclev10021790m, Ciclev10013690m, Ciclev10011484m, Ciclev10027864m, Ciclev10015291m, Ciclev10023246m, Ciclev10004301m, Ciclev10027820m, Ciclev10022624m, Ciclev10018663m, Ciclev10007232m, Ciclev10009818m, Ciclev10002355m, Ciclev10028000m, Ciclev10022757m, Ciclev10018691m, Ciclev10026014m, Ciclev10007240m, Ciclev10011982m, Ciclev10001069m, Ciclev10014682m, Ciclev10021453m, Ciclev10…
GO:0004871	signal transducer activity	MF	2	Ciclev10014068m, Ciclev10004218m
GO:0016787	hydrolase activity	MF	51	Ciclev10016242m, Ciclev10032179m, Ciclev10007240m, Ciclev10028832m, Ciclev10024957m, Ciclev10004465m, Ciclev10025780m, Ciclev10004282m, Ciclev10020078m, Ciclev10021353m, Ciclev10015394m, Ciclev10028056m, Ciclev10011609m, Ciclev10032556m, Ciclev10015214m, Ciclev10027796m, Ciclev10025201m, Ciclev10012715m, Ciclev10025415m, Ciclev10001212m, Ciclev10009186m, Ciclev10031347m, Ciclev10008669m, Ciclev10…
GO:0004872	receptor activity	MF	2	Ciclev10014068m, Ciclev10004218m
GO:0030246	carbohydrate binding	MF	3	Ciclev10026386m, Ciclev10033422m, Ciclev10021043m
GO:0005198	structural molecule activity	MF	12	Ciclev10032370m, Ciclev10013690m, Ciclev10005909m, Ciclev10026679m, Ciclev10006199m, Ciclev10013058m, Ciclev10029219m, Ciclev10005921m, Ciclev10029592m, Ciclev10032636m, Ciclev10002819m, Ciclev10033083m
GO:0003824	catalytic activity	MF	146	Ciclev10016242m, Ciclev10032179m, Ciclev10007240m, Ciclev10008796m, Ciclev10012341m, Ciclev10001672m, Ciclev10004820m, Ciclev10025386m, Ciclev10008739m, Ciclev10014068m, Ciclev10021337m, Ciclev10004218m, Ciclev10004665m, Ciclev10004815m, Ciclev10010861m, Ciclev10009818m, Ciclev10028076m, Ciclev10007953m, Ciclev10009063m, Ciclev10028377m, Ciclev10011522m, Ciclev10027798m, Ciclev10019146m, Ciclev10…
GO:0097159	organic cyclic compound binding	MF	71	Ciclev10012492m, Ciclev10010078m, Ciclev10019456m, Ciclev10004282m, Ciclev10012341m, Ciclev10020078m, Ciclev10004340m, Ciclev10025628m, Ciclev10001209m, Ciclev10001672m, Ciclev10015090m, Ciclev10011318m, Ciclev10028056m, Ciclev10004820m, Ciclev10011609m, Ciclev10027796m, Ciclev10027798m, Ciclev10025201m, Ciclev10025386m, Ciclev10014585m, Ciclev10009186m, Ciclev10012527m, Ciclev10031347m, Ciclev10…
GO:0005488	binding	MF	151	Ciclev10015345m, Ciclev10008796m, Ciclev10030725m, Ciclev10023146m, Ciclev10014949m, Ciclev10025975m, Ciclev10014202m, Ciclev10004853m, Ciclev10007273m, Ciclev10004654m, Ciclev10025131m, Ciclev10015214m, Ciclev10004445m, Ciclev10025415m, Ciclev10019420m, Ciclev10007222m, Ciclev10028628m, Ciclev10018800m, Ciclev10002113m, Ciclev10010808m, Ciclev10014068m, Ciclev10012075m, Ciclev10004130m, Ciclev10…
GO:0003677	DNA binding	MF	14	Ciclev10009818m, Ciclev10002355m, Ciclev10028000m, Ciclev10022757m, Ciclev10018691m, Ciclev10026014m, Ciclev10007240m, Ciclev10011982m, Ciclev10001069m, Ciclev10014682m, Ciclev10021453m, Ciclev10013909m, Ciclev10011572m, Ciclev10013023m
GO:0004518	nuclease activity	MF	3	Ciclev10016242m, Ciclev10032179m, Ciclev10007240m
GO:0000166	nucleotide binding	MF	48	Ciclev10012492m, Ciclev10010078m, Ciclev10019456m, Ciclev10004282m, Ciclev10012341m, Ciclev10020078m, Ciclev10004340m, Ciclev10025628m, Ciclev10001209m, Ciclev10001672m, Ciclev10015090m, Ciclev10011318m, Ciclev10028056m, Ciclev10004820m, Ciclev10011609m, Ciclev10027796m, Ciclev10027798m, Ciclev10025201m, Ciclev10025386m, Ciclev10014585m, Ciclev10009186m, Ciclev10012527m, Ciclev10031347m, Ciclev10…
GO:0030234	enzyme regulator activity	MF	2	Ciclev10012944m, Ciclev10007993m
GO:1901265	nucleoside phosphate binding	MF	48	Ciclev10012492m, Ciclev10010078m, Ciclev10019456m, Ciclev10004282m, Ciclev10012341m, Ciclev10020078m, Ciclev10004340m, Ciclev10025628m, Ciclev10001209m, Ciclev10001672m, Ciclev10015090m, Ciclev10011318m, Ciclev10028056m, Ciclev10004820m, Ciclev10011609m, Ciclev10027796m, Ciclev10027798m, Ciclev10025201m, Ciclev10025386m, Ciclev10014585m, Ciclev10009186m, Ciclev10012527m, Ciclev10031347m, Ciclev10…
GO:0001071	nucleic acid binding transcription factor activity	MF	1	Ciclev10018607m
GO:0005515	protein binding	MF	54	Ciclev10015345m, Ciclev10008796m, Ciclev10030725m, Ciclev10023146m, Ciclev10014949m, Ciclev10025975m, Ciclev10014202m, Ciclev10004853m, Ciclev10007273m, Ciclev10004654m, Ciclev10025131m, Ciclev10015214m, Ciclev10004445m, Ciclev10025415m, Ciclev10019420m, Ciclev10007222m, Ciclev10028628m, Ciclev10018800m, Ciclev10002113m, Ciclev10010808m, Ciclev10014068m, Ciclev10012075m, Ciclev10004130m, Ciclev10…
GO:0060089	molecular transducer activity	MF	2	Ciclev10014068m, Ciclev10004218m
GO:0003682	chromatin binding	MF	2	Ciclev10001069m, Ciclev10027585m
GO:0005215	transporter activity	MF	10	Ciclev10004282m, Ciclev10002673m, Ciclev10013932m, Ciclev10007305m, Ciclev10033595m, Ciclev10032302m, Ciclev10022328m, Ciclev10000947m, Ciclev10013984m, Ciclev10024925m
GO:0008289	lipid binding	MF	1	Ciclev10013139m
GO:0016740	transferase activity	MF	42	Ciclev10008796m, Ciclev10012341m, Ciclev10001672m, Ciclev10004820m, Ciclev10025386m, Ciclev10008739m, Ciclev10014068m, Ciclev10021337m, Ciclev10004218m, Ciclev10004665m, Ciclev10004815m, Ciclev10010861m, Ciclev10009818m, Ciclev10028076m, Ciclev10007953m, Ciclev10009063m, Ciclev10028377m, Ciclev10011522m, Ciclev10027798m, Ciclev10019146m, Ciclev10020553m, Ciclev10030909m, Ciclev10007222m, Ciclev10…
GO:0008135	translation factor activity, nucleic acid binding	MF	3	Ciclev10022624m, Ciclev10018663m, Ciclev10007232m
GO:1901363	heterocyclic compound binding	MF	71	Ciclev10012492m, Ciclev10010078m, Ciclev10019456m, Ciclev10004282m, Ciclev10012341m, Ciclev10020078m, Ciclev10004340m, Ciclev10025628m, Ciclev10001209m, Ciclev10001672m, Ciclev10015090m, Ciclev10011318m, Ciclev10028056m, Ciclev10004820m, Ciclev10011609m, Ciclev10027796m, Ciclev10027798m, Ciclev10025201m, Ciclev10025386m, Ciclev10014585m, Ciclev10009186m, Ciclev10012527m, Ciclev10031347m, Ciclev10…
GO:0005737	cytoplasm	CC	51	Ciclev10008649m, Ciclev10032370m, Ciclev10013690m, Ciclev10005909m, Ciclev10026679m, Ciclev10006199m, Ciclev10022624m, Ciclev10018663m, Ciclev10013058m, Ciclev10007232m, Ciclev10029219m, Ciclev10005921m, Ciclev10029592m, Ciclev10032636m, Ciclev10002819m, Ciclev10033083m, Ciclev10028260m, Ciclev10011843m, Ciclev10033216m, Ciclev10009347m, Ciclev10033595m, Ciclev10000395m, Ciclev10009063m, Ciclev10…
GO:0005730	nucleolus	CC	4	Ciclev10009818m, Ciclev10022649m, Ciclev10022757m, Ciclev10019671m
GO:0043226	organelle	CC	51	Ciclev10008649m, Ciclev10012695m, Ciclev10028000m, Ciclev10032370m, Ciclev10013690m, Ciclev10005909m, Ciclev10026679m, Ciclev10006199m, Ciclev10022624m, Ciclev10018663m, Ciclev10013058m, Ciclev10007232m, Ciclev10029219m, Ciclev10005921m, Ciclev10029592m, Ciclev10032636m, Ciclev10002819m, Ciclev10033083m, Ciclev10028260m, Ciclev10011843m, Ciclev10033216m, Ciclev10009347m, Ciclev10033595m, Ciclev10…
GO:0005840	ribosome	CC	15	Ciclev10032370m, Ciclev10013690m, Ciclev10005909m, Ciclev10026679m, Ciclev10006199m, Ciclev10022624m, Ciclev10018663m, Ciclev10013058m, Ciclev10007232m, Ciclev10029219m, Ciclev10005921m, Ciclev10029592m, Ciclev10032636m, Ciclev10002819m, Ciclev10033083m
GO:0005773	vacuole	CC	1	Ciclev10008649m
GO:0043227	membrane-bounded organelle	CC	39	Ciclev10008649m, Ciclev10012695m, Ciclev10028000m, Ciclev10028260m, Ciclev10011843m, Ciclev10033216m, Ciclev10009347m, Ciclev10033595m, Ciclev10009818m, Ciclev10022649m, Ciclev10022757m, Ciclev10019671m, Ciclev10030694m, Ciclev10032525m, Ciclev10011982m, Ciclev10018607m, Ciclev10001069m, Ciclev10021453m, Ciclev10015291m, Ciclev10031041m, Ciclev10013909m, Ciclev10013023m, Ciclev10021761m, Ciclev10…
GO:0005654	nucleoplasm	CC	2	Ciclev10012695m, Ciclev10028000m
GO:0070013	intracellular organelle lumen	CC	6	Ciclev10012695m, Ciclev10028000m, Ciclev10009818m, Ciclev10022649m, Ciclev10022757m, Ciclev10019671m
GO:0005622	intracellular	CC	77	Ciclev10008649m, Ciclev10015214m, Ciclev10026679m, Ciclev10016540m, Ciclev10013984m, Ciclev10026034m, Ciclev10012695m, Ciclev10028000m, Ciclev10032370m, Ciclev10013690m, Ciclev10005909m, Ciclev10006199m, Ciclev10022624m, Ciclev10018663m, Ciclev10013058m, Ciclev10007232m, Ciclev10029219m, Ciclev10005921m, Ciclev10029592m, Ciclev10032636m, Ciclev10002819m, Ciclev10033083m, Ciclev10028260m, Ciclev10…
GO:0005886	plasma membrane	CC	8	Ciclev10014585m, Ciclev10018800m, Ciclev10001917m, Ciclev10005806m, Ciclev10018457m, Ciclev10031861m, Ciclev10008649m, Ciclev10013984m
GO:0043232	intracellular non-membrane-bounded organelle	CC	19	Ciclev10032370m, Ciclev10013690m, Ciclev10005909m, Ciclev10026679m, Ciclev10006199m, Ciclev10022624m, Ciclev10018663m, Ciclev10013058m, Ciclev10007232m, Ciclev10029219m, Ciclev10005921m, Ciclev10029592m, Ciclev10032636m, Ciclev10002819m, Ciclev10033083m, Ciclev10009818m, Ciclev10022649m, Ciclev10022757m, Ciclev10019671m
GO:0043233	organelle lumen	CC	6	Ciclev10012695m, Ciclev10028000m, Ciclev10009818m, Ciclev10022649m, Ciclev10022757m, Ciclev10019671m
GO:0044428	nuclear part	CC	6	Ciclev10012695m, Ciclev10028000m, Ciclev10009818m, Ciclev10022649m, Ciclev10022757m, Ciclev10019671m
GO:0005618	cell wall	CC	3	Ciclev10008669m, Ciclev10033422m, Ciclev10007993m
GO:0005623	cell	CC	85	Ciclev10008669m, Ciclev10033422m, Ciclev10007993m, Ciclev10008649m, Ciclev10015214m, Ciclev10026679m, Ciclev10016540m, Ciclev10013984m, Ciclev10026034m, Ciclev10012695m, Ciclev10028000m, Ciclev10032370m, Ciclev10013690m, Ciclev10005909m, Ciclev10006199m, Ciclev10022624m, Ciclev10018663m, Ciclev10013058m, Ciclev10007232m, Ciclev10029219m, Ciclev10005921m, Ciclev10029592m, Ciclev10032636m, Ciclev10…
GO:0043228	non-membrane-bounded organelle	CC	19	Ciclev10032370m, Ciclev10013690m, Ciclev10005909m, Ciclev10026679m, Ciclev10006199m, Ciclev10022624m, Ciclev10018663m, Ciclev10013058m, Ciclev10007232m, Ciclev10029219m, Ciclev10005921m, Ciclev10029592m, Ciclev10032636m, Ciclev10002819m, Ciclev10033083m, Ciclev10009818m, Ciclev10022649m, Ciclev10022757m, Ciclev10019671m
GO:0043231	intracellular membrane-bounded organelle	CC	39	Ciclev10008649m, Ciclev10012695m, Ciclev10028000m, Ciclev10028260m, Ciclev10011843m, Ciclev10033216m, Ciclev10009347m, Ciclev10033595m, Ciclev10009818m, Ciclev10022649m, Ciclev10022757m, Ciclev10019671m, Ciclev10030694m, Ciclev10032525m, Ciclev10011982m, Ciclev10018607m, Ciclev10001069m, Ciclev10021453m, Ciclev10015291m, Ciclev10031041m, Ciclev10013909m, Ciclev10013023m, Ciclev10021761m, Ciclev10…
GO:0044444	cytoplasmic part	CC	39	Ciclev10008649m, Ciclev10032370m, Ciclev10013690m, Ciclev10005909m, Ciclev10026679m, Ciclev10006199m, Ciclev10022624m, Ciclev10018663m, Ciclev10013058m, Ciclev10007232m, Ciclev10029219m, Ciclev10005921m, Ciclev10029592m, Ciclev10032636m, Ciclev10002819m, Ciclev10033083m, Ciclev10028260m, Ciclev10011843m, Ciclev10033216m, Ciclev10009347m, Ciclev10033595m, Ciclev10032525m, Ciclev10012715m, Ciclev10…
GO:0044464	cell part	CC	84	Ciclev10008669m, Ciclev10033422m, Ciclev10007993m, Ciclev10008649m, Ciclev10015214m, Ciclev10026679m, Ciclev10016540m, Ciclev10013984m, Ciclev10026034m, Ciclev10012695m, Ciclev10028000m, Ciclev10032370m, Ciclev10013690m, Ciclev10005909m, Ciclev10006199m, Ciclev10022624m, Ciclev10018663m, Ciclev10013058m, Ciclev10007232m, Ciclev10029219m, Ciclev10005921m, Ciclev10029592m, Ciclev10032636m, Ciclev10…
GO:0043229	intracellular organelle	CC	51	Ciclev10008649m, Ciclev10012695m, Ciclev10028000m, Ciclev10032370m, Ciclev10013690m, Ciclev10005909m, Ciclev10026679m, Ciclev10006199m, Ciclev10022624m, Ciclev10018663m, Ciclev10013058m, Ciclev10007232m, Ciclev10029219m, Ciclev10005921m, Ciclev10029592m, Ciclev10032636m, Ciclev10002819m, Ciclev10033083m, Ciclev10028260m, Ciclev10011843m, Ciclev10033216m, Ciclev10009347m, Ciclev10033595m, Ciclev10…
GO:0031974	membrane-enclosed lumen	CC	6	Ciclev10012695m, Ciclev10028000m, Ciclev10009818m, Ciclev10022649m, Ciclev10022757m, Ciclev10019671m
GO:0005576	extracellular region	CC	2	Ciclev10014585m, Ciclev10008649m
GO:0030529	ribonucleoprotein complex	CC	15	Ciclev10032370m, Ciclev10013690m, Ciclev10005909m, Ciclev10026679m, Ciclev10006199m, Ciclev10022624m, Ciclev10018663m, Ciclev10013058m, Ciclev10007232m, Ciclev10029219m, Ciclev10005921m, Ciclev10029592m, Ciclev10032636m, Ciclev10002819m, Ciclev10033083m
GO:0009579	thylakoid	CC	5	Ciclev10015214m, Ciclev10026679m, Ciclev10016540m, Ciclev10013984m, Ciclev10026034m
GO:0016020	membrane	CC	38	Ciclev10014585m, Ciclev10018800m, Ciclev10001917m, Ciclev10005806m, Ciclev10018457m, Ciclev10031861m, Ciclev10008649m, Ciclev10013984m, Ciclev10011816m, Ciclev10007953m, Ciclev10004282m, Ciclev10000891m, Ciclev10028377m, Ciclev10014540m, Ciclev10027536m, Ciclev10033216m, Ciclev10009347m, Ciclev10007659m, Ciclev10019765m, Ciclev10013932m, Ciclev10007305m, Ciclev10015940m, Ciclev10011517m, Ciclev10…
GO:0005634	nucleus	CC	17	Ciclev10012695m, Ciclev10028000m, Ciclev10009818m, Ciclev10022649m, Ciclev10022757m, Ciclev10019671m, Ciclev10030694m, Ciclev10032525m, Ciclev10011982m, Ciclev10018607m, Ciclev10001069m, Ciclev10021453m, Ciclev10015291m, Ciclev10031041m, Ciclev10013909m, Ciclev10013023m, Ciclev10021761m
GO:0030312	external encapsulating structure	CC	3	Ciclev10008669m, Ciclev10033422m, Ciclev10007993m
GO:0005829	cytosol	CC	5	Ciclev10032525m, Ciclev10012715m, Ciclev10012075m, Ciclev10005806m, Ciclev10022215m
GO:0005783	endoplasmic reticulum	CC	5	Ciclev10004465m, Ciclev10004282m, Ciclev10027536m, Ciclev10007659m, Ciclev10007305m
GO:0032991	macromolecular complex	CC	15	Ciclev10032370m, Ciclev10013690m, Ciclev10005909m, Ciclev10026679m, Ciclev10006199m, Ciclev10022624m, Ciclev10018663m, Ciclev10013058m, Ciclev10007232m, Ciclev10029219m, Ciclev10005921m, Ciclev10029592m, Ciclev10032636m, Ciclev10002819m, Ciclev10033083m
GO:0009536	plastid	CC	12	Ciclev10015214m, Ciclev10014585m, Ciclev10026679m, Ciclev10028628m, Ciclev10023734m, Ciclev10029219m, Ciclev10021021m, Ciclev10011842m, Ciclev10005921m, Ciclev10008649m, Ciclev10027640m, Ciclev10013984m
GO:0044446	intracellular organelle part	CC	6	Ciclev10012695m, Ciclev10028000m, Ciclev10009818m, Ciclev10022649m, Ciclev10022757m, Ciclev10019671m
GO:0005739	mitochondrion	CC	5	Ciclev10028260m, Ciclev10011843m, Ciclev10033216m, Ciclev10009347m, Ciclev10033595m
GO:0031981	nuclear lumen	CC	6	Ciclev10012695m, Ciclev10028000m, Ciclev10009818m, Ciclev10022649m, Ciclev10022757m, Ciclev10019671m
GO:0071944	cell periphery	CC	11	Ciclev10008669m, Ciclev10033422m, Ciclev10007993m, Ciclev10014585m, Ciclev10018800m, Ciclev10001917m, Ciclev10005806m, Ciclev10018457m, Ciclev10031861m, Ciclev10008649m, Ciclev10013984m
GO:0044424	intracellular part	CC	68	Ciclev10008649m, Ciclev10015214m, Ciclev10026679m, Ciclev10016540m, Ciclev10013984m, Ciclev10026034m, Ciclev10012695m, Ciclev10028000m, Ciclev10032370m, Ciclev10013690m, Ciclev10005909m, Ciclev10006199m, Ciclev10022624m, Ciclev10018663m, Ciclev10013058m, Ciclev10007232m, Ciclev10029219m, Ciclev10005921m, Ciclev10029592m, Ciclev10032636m, Ciclev10002819m, Ciclev10033083m, Ciclev10028260m, Ciclev10…
GO:0044422	organelle part	CC	6	Ciclev10012695m, Ciclev10028000m, Ciclev10009818m, Ciclev10022649m, Ciclev10022757m, Ciclev10019671m

## Sheet: stage3
GO ID	Term	GO Group	#Seqs	Sequences
GO:0009987	cellular process	BP	30	Ciclev10016637m, Ciclev10008708m, Ciclev10005932m, Ciclev10022972m, Ciclev10017243m, Ciclev10013131m, Ciclev10018407m, Ciclev10004927m, Ciclev10020553m, Ciclev10026709m, Ciclev10019941m, Ciclev10019766m, Ciclev10016366m, Ciclev10007809m, Ciclev10025864m, Ciclev10031983m, Ciclev10031133m, Ciclev10029027m, Ciclev10016019m, Ciclev10028834m, Ciclev10019376m, Ciclev10018760m, Ciclev10029696m, Ciclev10…
GO:0006412	translation	BP	3	Ciclev10022972m, Ciclev10017243m, Ciclev10013131m
GO:0051179	localization	BP	5	Ciclev10018407m, Ciclev10016599m, Ciclev10007809m, Ciclev10025845m, Ciclev10013151m
GO:0009838	abscission	BP	1	Ciclev10025845m
GO:0050896	response to stimulus	BP	8	Ciclev10022757m, Ciclev10018407m, Ciclev10002349m, Ciclev10015790m, Ciclev10019092m, Ciclev10025864m, Ciclev10001726m, Ciclev10025845m
GO:0071704	organic substance metabolic process	BP	23	Ciclev10008708m, Ciclev10005932m, Ciclev10022972m, Ciclev10017243m, Ciclev10013131m, Ciclev10019941m, Ciclev10031983m, Ciclev10019376m, Ciclev10025864m, Ciclev10017286m, Ciclev10018760m, Ciclev10029696m, Ciclev10015902m, Ciclev10025845m, Ciclev10020553m, Ciclev10000891m, Ciclev10016019m, Ciclev10004927m, Ciclev10022757m, Ciclev10023028m, Ciclev10033068m, Ciclev10012695m, Ciclev10006123m
GO:0006810	transport	BP	5	Ciclev10018407m, Ciclev10016599m, Ciclev10007809m, Ciclev10025845m, Ciclev10013151m
GO:0061458	reproductive system development	BP	2	Ciclev10020553m, Ciclev10025845m
GO:0048731	system development	BP	2	Ciclev10020553m, Ciclev10025845m
GO:0006629	lipid metabolic process	BP	3	Ciclev10020553m, Ciclev10000891m, Ciclev10016019m
GO:0009056	catabolic process	BP	1	Ciclev10029027m
GO:0044249	cellular biosynthetic process	BP	3	Ciclev10022972m, Ciclev10017243m, Ciclev10013131m
GO:1901576	organic substance biosynthetic process	BP	3	Ciclev10022972m, Ciclev10017243m, Ciclev10013131m
GO:0050789	regulation of biological process	BP	1	Ciclev10018407m
GO:0044238	primary metabolic process	BP	23	Ciclev10008708m, Ciclev10005932m, Ciclev10022972m, Ciclev10017243m, Ciclev10013131m, Ciclev10019941m, Ciclev10031983m, Ciclev10019376m, Ciclev10025864m, Ciclev10017286m, Ciclev10018760m, Ciclev10029696m, Ciclev10015902m, Ciclev10025845m, Ciclev10020553m, Ciclev10000891m, Ciclev10016019m, Ciclev10004927m, Ciclev10022757m, Ciclev10023028m, Ciclev10033068m, Ciclev10012695m, Ciclev10006123m
GO:0044763	single-organism cellular process	BP	1	Ciclev10018407m
GO:0044267	cellular protein metabolic process	BP	7	Ciclev10022972m, Ciclev10017243m, Ciclev10013131m, Ciclev10018760m, Ciclev10029696m, Ciclev10015902m, Ciclev10025845m
GO:0044710	single-organism metabolic process	BP	3	Ciclev10020553m, Ciclev10000891m, Ciclev10016019m
GO:0006259	DNA metabolic process	BP	2	Ciclev10008708m, Ciclev10005932m
GO:0048856	anatomical structure development	BP	4	Ciclev10020553m, Ciclev10025845m, Ciclev10031133m, Ciclev10028834m
GO:0034645	cellular macromolecule biosynthetic process	BP	3	Ciclev10022972m, Ciclev10017243m, Ciclev10013131m
GO:0044260	cellular macromolecule metabolic process	BP	9	Ciclev10008708m, Ciclev10005932m, Ciclev10022972m, Ciclev10017243m, Ciclev10013131m, Ciclev10018760m, Ciclev10029696m, Ciclev10015902m, Ciclev10025845m
GO:0009719	response to endogenous stimulus	BP	1	Ciclev10022757m
GO:0009628	response to abiotic stimulus	BP	3	Ciclev10022757m, Ciclev10002349m, Ciclev10025864m
GO:0071840	cellular component organization or biogenesis	BP	6	Ciclev10020553m, Ciclev10008708m, Ciclev10005932m, Ciclev10031133m, Ciclev10028834m, Ciclev10019376m
GO:0046483	heterocycle metabolic process	BP	9	Ciclev10008708m, Ciclev10005932m, Ciclev10004927m, Ciclev10022757m, Ciclev10023028m, Ciclev10033068m, Ciclev10012695m, Ciclev10031983m, Ciclev10006123m
GO:0009058	biosynthetic process	BP	12	Ciclev10022972m, Ciclev10017243m, Ciclev10013131m, Ciclev10020553m, Ciclev10022757m, Ciclev10033068m, Ciclev10012695m, Ciclev10000891m, Ciclev10031133m, Ciclev10016019m, Ciclev10028834m, Ciclev10006123m
GO:0040007	growth	BP	1	Ciclev10020553m
GO:0044700	single organism signaling	BP	1	Ciclev10018407m
GO:0048367	shoot system development	BP	2	Ciclev10020553m, Ciclev10025845m
GO:0009908	flower development	BP	2	Ciclev10020553m, Ciclev10025845m
GO:0090304	nucleic acid metabolic process	BP	2	Ciclev10008708m, Ciclev10005932m
GO:0044699	single-organism process	BP	5	Ciclev10020553m, Ciclev10025845m, Ciclev10018407m, Ciclev10031133m, Ciclev10028834m
GO:0005975	carbohydrate metabolic process	BP	3	Ciclev10019941m, Ciclev10031983m, Ciclev10019376m
GO:0000003	reproduction	BP	2	Ciclev10020553m, Ciclev10025845m
GO:0043170	macromolecule metabolic process	BP	11	Ciclev10008708m, Ciclev10005932m, Ciclev10022972m, Ciclev10017243m, Ciclev10013131m, Ciclev10025864m, Ciclev10017286m, Ciclev10018760m, Ciclev10029696m, Ciclev10015902m, Ciclev10025845m
GO:0006464	cellular protein modification process	BP	4	Ciclev10018760m, Ciclev10029696m, Ciclev10015902m, Ciclev10025845m
GO:0034641	cellular nitrogen compound metabolic process	BP	9	Ciclev10008708m, Ciclev10005932m, Ciclev10004927m, Ciclev10022757m, Ciclev10023028m, Ciclev10033068m, Ciclev10012695m, Ciclev10031983m, Ciclev10006123m
GO:0023052	signaling	BP	1	Ciclev10018407m
GO:0044767	single-organism developmental process	BP	2	Ciclev10020553m, Ciclev10025845m
GO:0019538	protein metabolic process	BP	9	Ciclev10022972m, Ciclev10017243m, Ciclev10013131m, Ciclev10025864m, Ciclev10017286m, Ciclev10018760m, Ciclev10029696m, Ciclev10015902m, Ciclev10025845m
GO:1901360	organic cyclic compound metabolic process	BP	9	Ciclev10008708m, Ciclev10005932m, Ciclev10004927m, Ciclev10022757m, Ciclev10023028m, Ciclev10033068m, Ciclev10012695m, Ciclev10031983m, Ciclev10006123m
GO:0032501	multicellular organismal process	BP	4	Ciclev10020553m, Ciclev10025845m, Ciclev10031133m, Ciclev10028834m
GO:0009059	macromolecule biosynthetic process	BP	3	Ciclev10022972m, Ciclev10017243m, Ciclev10013131m
GO:0009791	post-embryonic development	BP	2	Ciclev10020553m, Ciclev10025845m
GO:0065007	biological regulation	BP	1	Ciclev10018407m
GO:0006139	nucleobase-containing compound metabolic process	BP	9	Ciclev10008708m, Ciclev10005932m, Ciclev10004927m, Ciclev10022757m, Ciclev10023028m, Ciclev10033068m, Ciclev10012695m, Ciclev10031983m, Ciclev10006123m
GO:0006807	nitrogen compound metabolic process	BP	9	Ciclev10008708m, Ciclev10005932m, Ciclev10004927m, Ciclev10022757m, Ciclev10023028m, Ciclev10033068m, Ciclev10012695m, Ciclev10031983m, Ciclev10006123m
GO:0051234	establishment of localization	BP	5	Ciclev10018407m, Ciclev10016599m, Ciclev10007809m, Ciclev10025845m, Ciclev10013151m
GO:0050794	regulation of cellular process	BP	1	Ciclev10018407m
GO:0007165	signal transduction	BP	1	Ciclev10018407m
GO:0048608	reproductive structure development	BP	2	Ciclev10020553m, Ciclev10025845m
GO:0008152	metabolic process	BP	38	Ciclev10016637m, Ciclev10008708m, Ciclev10005932m, Ciclev10004927m, Ciclev10020553m, Ciclev10026709m, Ciclev10015790m, Ciclev10012438m, Ciclev10019766m, Ciclev10012224m, Ciclev10029158m, Ciclev10016366m, Ciclev10031887m, Ciclev10001726m, Ciclev10031133m, Ciclev10029027m, Ciclev10019099m, Ciclev10010274m, Ciclev10022972m, Ciclev10017243m, Ciclev10013131m, Ciclev10019941m, Ciclev10031983m, Ciclev10…
GO:0006725	cellular aromatic compound metabolic process	BP	9	Ciclev10008708m, Ciclev10005932m, Ciclev10004927m, Ciclev10022757m, Ciclev10023028m, Ciclev10033068m, Ciclev10012695m, Ciclev10031983m, Ciclev10006123m
GO:0009653	anatomical structure morphogenesis	BP	2	Ciclev10031133m, Ciclev10028834m
GO:0015979	photosynthesis	BP	1	Ciclev10016637m
GO:0007275	multicellular organismal development	BP	4	Ciclev10020553m, Ciclev10025845m, Ciclev10031133m, Ciclev10028834m
GO:0007154	cell communication	BP	1	Ciclev10018407m
GO:0003006	developmental process involved in reproduction	BP	2	Ciclev10020553m, Ciclev10025845m
GO:0022414	reproductive process	BP	2	Ciclev10020553m, Ciclev10025845m
GO:0010467	gene expression	BP	3	Ciclev10022972m, Ciclev10017243m, Ciclev10013131m
GO:0016043	cellular component organization	BP	6	Ciclev10020553m, Ciclev10008708m, Ciclev10005932m, Ciclev10031133m, Ciclev10028834m, Ciclev10019376m
GO:0043412	macromolecule modification	BP	4	Ciclev10018760m, Ciclev10029696m, Ciclev10015902m, Ciclev10025845m
GO:0044237	cellular metabolic process	BP	17	Ciclev10016637m, Ciclev10008708m, Ciclev10005932m, Ciclev10022972m, Ciclev10017243m, Ciclev10013131m, Ciclev10018760m, Ciclev10029696m, Ciclev10015902m, Ciclev10025845m, Ciclev10004927m, Ciclev10022757m, Ciclev10023028m, Ciclev10033068m, Ciclev10012695m, Ciclev10031983m, Ciclev10006123m
GO:0051716	cellular response to stimulus	BP	1	Ciclev10018407m
GO:0032502	developmental process	BP	4	Ciclev10020553m, Ciclev10025845m, Ciclev10031133m, Ciclev10028834m
GO:0006950	response to stress	BP	7	Ciclev10022757m, Ciclev10002349m, Ciclev10015790m, Ciclev10019092m, Ciclev10025864m, Ciclev10001726m, Ciclev10025845m
GO:0009607	response to biotic stimulus	BP	1	Ciclev10025845m
GO:0044707	single-multicellular organism process	BP	4	Ciclev10020553m, Ciclev10025845m, Ciclev10031133m, Ciclev10028834m
GO:0009605	response to external stimulus	BP	1	Ciclev10025845m
GO:0036211	protein modification process	BP	4	Ciclev10018760m, Ciclev10029696m, Ciclev10015902m, Ciclev10025845m
GO:0016788	hydrolase activity, acting on ester bonds	MF	1	Ciclev10016242m
GO:0016301	kinase activity	MF	3	Ciclev10018760m, Ciclev10015902m, Ciclev10025845m
GO:0016772	transferase activity, transferring phosphorus-containing groups	MF	3	Ciclev10018760m, Ciclev10015902m, Ciclev10025845m
GO:0003723	RNA binding	MF	3	Ciclev10000537m, Ciclev10016242m, Ciclev10017243m
GO:0036094	small molecule binding	MF	13	Ciclev10000537m, Ciclev10018143m, Ciclev10018407m, Ciclev10018760m, Ciclev10009654m, Ciclev10029102m, Ciclev10016371m, Ciclev10025864m, Ciclev10021644m, Ciclev10015902m, Ciclev10010223m, Ciclev10002262m, Ciclev10025845m
GO:0003676	nucleic acid binding	MF	13	Ciclev10000537m, Ciclev10016242m, Ciclev10017243m, Ciclev10022757m, Ciclev10005932m, Ciclev10033068m, Ciclev10014267m, Ciclev10009882m, Ciclev10009654m, Ciclev10029102m, Ciclev10016371m, Ciclev10021644m, Ciclev10002262m
GO:0016787	hydrolase activity	MF	8	Ciclev10016242m, Ciclev10019941m, Ciclev10016366m, Ciclev10021353m, Ciclev10029027m, Ciclev10017286m, Ciclev10010223m, Ciclev10019376m
GO:0030246	carbohydrate binding	MF	1	Ciclev10012224m
GO:0005198	structural molecule activity	MF	1	Ciclev10013131m
GO:0003824	catalytic activity	MF	25	Ciclev10015790m, Ciclev10012438m, Ciclev10012224m, Ciclev10031887m, Ciclev10031983m, Ciclev10001726m, Ciclev10031133m, Ciclev10016019m, Ciclev10019099m, Ciclev10028834m, Ciclev10010274m, Ciclev10016242m, Ciclev10019941m, Ciclev10016366m, Ciclev10021353m, Ciclev10029027m, Ciclev10017286m, Ciclev10010223m, Ciclev10019376m, Ciclev10018760m, Ciclev10015902m, Ciclev10025845m, Ciclev10004927m, Ciclev10…
GO:0097159	organic cyclic compound binding	MF	20	Ciclev10000537m, Ciclev10016242m, Ciclev10018143m, Ciclev10018407m, Ciclev10018760m, Ciclev10009654m, Ciclev10029102m, Ciclev10016371m, Ciclev10025864m, Ciclev10021644m, Ciclev10015902m, Ciclev10010223m, Ciclev10002262m, Ciclev10025845m, Ciclev10017243m, Ciclev10022757m, Ciclev10005932m, Ciclev10033068m, Ciclev10014267m, Ciclev10009882m
GO:0005488	binding	MF	35	Ciclev10013151m, Ciclev10012224m, Ciclev10000537m, Ciclev10016242m, Ciclev10018143m, Ciclev10018407m, Ciclev10018760m, Ciclev10009654m, Ciclev10029102m, Ciclev10016371m, Ciclev10025864m, Ciclev10021644m, Ciclev10015902m, Ciclev10010223m, Ciclev10002262m, Ciclev10025845m, Ciclev10020553m, Ciclev10018003m, Ciclev10015790m, Ciclev10007809m, Ciclev10031983m, Ciclev10008734m, Ciclev10001726m, Ciclev10…
GO:0003677	DNA binding	MF	3	Ciclev10022757m, Ciclev10005932m, Ciclev10033068m
GO:0004518	nuclease activity	MF	1	Ciclev10016242m
GO:0030234	enzyme regulator activity	MF	3	Ciclev10029696m, Ciclev10017286m, Ciclev10019376m
GO:0000166	nucleotide binding	MF	13	Ciclev10000537m, Ciclev10018143m, Ciclev10018407m, Ciclev10018760m, Ciclev10009654m, Ciclev10029102m, Ciclev10016371m, Ciclev10025864m, Ciclev10021644m, Ciclev10015902m, Ciclev10010223m, Ciclev10002262m, Ciclev10025845m
GO:1901265	nucleoside phosphate binding	MF	13	Ciclev10000537m, Ciclev10018143m, Ciclev10018407m, Ciclev10018760m, Ciclev10009654m, Ciclev10029102m, Ciclev10016371m, Ciclev10025864m, Ciclev10021644m, Ciclev10015902m, Ciclev10010223m, Ciclev10002262m, Ciclev10025845m
GO:0005515	protein binding	MF	7	Ciclev10014267m, Ciclev10033068m, Ciclev10015508m, Ciclev10032086m, Ciclev10025864m, Ciclev10014796m, Ciclev10015902m
GO:0008289	lipid binding	MF	1	Ciclev10013151m
GO:0016740	transferase activity	MF	6	Ciclev10018760m, Ciclev10015902m, Ciclev10025845m, Ciclev10004927m, Ciclev10020553m, Ciclev10029158m
GO:0008135	translation factor activity, nucleic acid binding	MF	1	Ciclev10017243m
GO:1901363	heterocyclic compound binding	MF	20	Ciclev10000537m, Ciclev10016242m, Ciclev10018143m, Ciclev10018407m, Ciclev10018760m, Ciclev10009654m, Ciclev10029102m, Ciclev10016371m, Ciclev10025864m, Ciclev10021644m, Ciclev10015902m, Ciclev10010223m, Ciclev10002262m, Ciclev10025845m, Ciclev10017243m, Ciclev10022757m, Ciclev10005932m, Ciclev10033068m, Ciclev10014267m, Ciclev10009882m
GO:0005737	cytoplasm	CC	9	Ciclev10022972m, Ciclev10006264m, Ciclev10016599m, Ciclev10017243m, Ciclev10013131m, Ciclev10031887m, Ciclev10025845m, Ciclev10022757m, Ciclev10008932m
GO:0005730	nucleolus	CC	1	Ciclev10022757m
GO:0043226	organelle	CC	13	Ciclev10016599m, Ciclev10012695m, Ciclev10022972m, Ciclev10017243m, Ciclev10013131m, Ciclev10031887m, Ciclev10025845m, Ciclev10008932m, Ciclev10022757m, Ciclev10023028m, Ciclev10008708m, Ciclev10005932m, Ciclev10033068m
GO:0005840	ribosome	CC	3	Ciclev10022972m, Ciclev10017243m, Ciclev10013131m
GO:0043227	membrane-bounded organelle	CC	10	Ciclev10016599m, Ciclev10012695m, Ciclev10031887m, Ciclev10025845m, Ciclev10008932m, Ciclev10022757m, Ciclev10023028m, Ciclev10008708m, Ciclev10005932m, Ciclev10033068m
GO:0005654	nucleoplasm	CC	1	Ciclev10012695m
GO:0005794	Golgi apparatus	CC	1	Ciclev10008932m
GO:0070013	intracellular organelle lumen	CC	2	Ciclev10012695m, Ciclev10022757m
GO:0005622	intracellular	CC	15	Ciclev10022972m, Ciclev10006264m, Ciclev10016599m, Ciclev10012695m, Ciclev10022757m, Ciclev10005932m, Ciclev10016637m, Ciclev10017243m, Ciclev10013131m, Ciclev10031887m, Ciclev10025845m, Ciclev10008932m, Ciclev10023028m, Ciclev10008708m, Ciclev10033068m
GO:0005886	plasma membrane	CC	2	Ciclev10031983m, Ciclev10008932m
GO:0043232	intracellular non-membrane-bounded organelle	CC	4	Ciclev10022972m, Ciclev10017243m, Ciclev10013131m, Ciclev10022757m
GO:0043233	organelle lumen	CC	2	Ciclev10012695m, Ciclev10022757m
GO:0044428	nuclear part	CC	2	Ciclev10012695m, Ciclev10022757m
GO:0005618	cell wall	CC	1	Ciclev10019376m
GO:0005623	cell	CC	18	Ciclev10022972m, Ciclev10006264m, Ciclev10031983m, Ciclev10008932m, Ciclev10016599m, Ciclev10001726m, Ciclev10012695m, Ciclev10022757m, Ciclev10005932m, Ciclev10016637m, Ciclev10017243m, Ciclev10013131m, Ciclev10019376m, Ciclev10031887m, Ciclev10025845m, Ciclev10023028m, Ciclev10008708m, Ciclev10033068m
GO:0043228	non-membrane-bounded organelle	CC	4	Ciclev10022972m, Ciclev10017243m, Ciclev10013131m, Ciclev10022757m
GO:0043231	intracellular membrane-bounded organelle	CC	10	Ciclev10016599m, Ciclev10012695m, Ciclev10031887m, Ciclev10025845m, Ciclev10008932m, Ciclev10022757m, Ciclev10023028m, Ciclev10008708m, Ciclev10005932m, Ciclev10033068m
GO:0044444	cytoplasmic part	CC	8	Ciclev10022972m, Ciclev10006264m, Ciclev10016599m, Ciclev10017243m, Ciclev10013131m, Ciclev10031887m, Ciclev10025845m, Ciclev10008932m
GO:0044464	cell part	CC	17	Ciclev10022972m, Ciclev10006264m, Ciclev10031983m, Ciclev10008932m, Ciclev10016599m, Ciclev10012695m, Ciclev10022757m, Ciclev10005932m, Ciclev10016637m, Ciclev10017243m, Ciclev10013131m, Ciclev10019376m, Ciclev10031887m, Ciclev10025845m, Ciclev10023028m, Ciclev10008708m, Ciclev10033068m
GO:0043229	intracellular organelle	CC	13	Ciclev10016599m, Ciclev10012695m, Ciclev10022972m, Ciclev10017243m, Ciclev10013131m, Ciclev10031887m, Ciclev10025845m, Ciclev10008932m, Ciclev10022757m, Ciclev10023028m, Ciclev10008708m, Ciclev10005932m, Ciclev10033068m
GO:0031974	membrane-enclosed lumen	CC	2	Ciclev10012695m, Ciclev10022757m
GO:0030529	ribonucleoprotein complex	CC	3	Ciclev10022972m, Ciclev10017243m, Ciclev10013131m
GO:0009579	thylakoid	CC	1	Ciclev10016637m
GO:0016020	membrane	CC	7	Ciclev10031983m, Ciclev10008932m, Ciclev10016599m, Ciclev10000891m, Ciclev10007809m, Ciclev10016637m, Ciclev10010223m
GO:0005634	nucleus	CC	6	Ciclev10012695m, Ciclev10022757m, Ciclev10023028m, Ciclev10008708m, Ciclev10005932m, Ciclev10033068m
GO:0030312	external encapsulating structure	CC	1	Ciclev10019376m
GO:0005829	cytosol	CC	2	Ciclev10022972m, Ciclev10006264m
GO:0005783	endoplasmic reticulum	CC	1	Ciclev10016599m
GO:0032991	macromolecular complex	CC	3	Ciclev10022972m, Ciclev10017243m, Ciclev10013131m
GO:0009536	plastid	CC	1	Ciclev10031887m
GO:0044446	intracellular organelle part	CC	2	Ciclev10012695m, Ciclev10022757m
GO:0005739	mitochondrion	CC	1	Ciclev10025845m
GO:0031981	nuclear lumen	CC	2	Ciclev10012695m, Ciclev10022757m
GO:0071944	cell periphery	CC	3	Ciclev10031983m, Ciclev10008932m, Ciclev10019376m
GO:0044424	intracellular part	CC	15	Ciclev10022972m, Ciclev10006264m, Ciclev10016599m, Ciclev10012695m, Ciclev10016637m, Ciclev10017243m, Ciclev10013131m, Ciclev10031887m, Ciclev10025845m, Ciclev10022757m, Ciclev10008932m, Ciclev10023028m, Ciclev10008708m, Ciclev10005932m, Ciclev10033068m
GO:0044422	organelle part	CC	2	Ciclev10012695m, Ciclev10022757m
