# Supplementary material for: Seedless mutant ‘Wuzi Ougan’ (Citrus suavissima Hort. ex Tanaka ‘seedless’) and the wild type were compared by iTRAQ-based quantitative proteomics and integratedly analyzed with transcriptome to improve understanding of male sterility
Source: BMC Genet. 2018 Nov 20;19:106. doi: 10.1186/s12863-018-0693-9 (PMC6245639; doi:10.1186/s12863-018-0693-9)
Supplement: Supplementary file 4 — Table S4. KEGG term of DEPs. (XLS 98 kb) [file 12863_2018_693_MOESM4_ESM.xls]

## Sheet: stage 1
Map ID	Map Name	Seqs	#Seqs	URL
ko00940	Phenylpropanoid biosynthesis	Ciclev10011520m Ciclev10027912m Ciclev10011175m Ciclev10025933m Ciclev10028718m	5	http://www.kegg.jp/kegg-bin/show_pathway?ko00940+K09754+K10775+K10775+K00083+K00083
ko01230	Biosynthesis of amino acids	Ciclev10008739m Ciclev10021407m Ciclev10004097m Ciclev10025342m	4	http://www.kegg.jp/kegg-bin/show_pathway?ko01230+K00930+K01620+K00765+K01626
ko00520	Amino sugar and nucleotide sugar metabolism	Ciclev10011996m Ciclev10019180m Ciclev10030887m	3	http://www.kegg.jp/kegg-bin/show_pathway?ko00520+K13379+K12450+K12450
ko03010	Ribosome	Ciclev10029626m Ciclev10009377m Ciclev10010143m	3	http://www.kegg.jp/kegg-bin/show_pathway?ko03010+K02975+K02940+K02924
ko05010	Alzheimer's disease	Ciclev10022219m Ciclev10006207m Ciclev10022328m	3	http://www.kegg.jp/kegg-bin/show_pathway?ko05010+K06268+K03952+K02134
ko05016	Huntington's disease	Ciclev10009818m Ciclev10006207m Ciclev10022328m	3	http://www.kegg.jp/kegg-bin/show_pathway?ko05016+K03013+K03952+K02134
ko00860	Porphyrin and chlorophyll metabolism	Ciclev10004154m Ciclev10011842m	2	http://www.kegg.jp/kegg-bin/show_pathway?ko00860+K03403+K04035
ko04145	Phagosome	Ciclev10027536m Ciclev10004755m	2	http://www.kegg.jp/kegg-bin/show_pathway?ko04145+K09481+K07375
ko04114	Oocyte meiosis	Ciclev10022219m Ciclev10019417m	2	http://www.kegg.jp/kegg-bin/show_pathway?ko04114+K06268+K03456
ko00062	Fatty acid elongation	Ciclev10028377m Ciclev10031329m	2	http://www.kegg.jp/kegg-bin/show_pathway?ko00062+K15397+K15397
ko03040	Spliceosome	Ciclev10000233m Ciclev10009409m	2	http://www.kegg.jp/kegg-bin/show_pathway?ko03040+K11984+K12880
ko03013	RNA transport	Ciclev10021949m Ciclev10009409m	2	http://www.kegg.jp/kegg-bin/show_pathway?ko03013+K13176+K12880
ko00360	Phenylalanine metabolism	Ciclev10027912m Ciclev10011175m	2	http://www.kegg.jp/kegg-bin/show_pathway?ko00360+K10775+K10775
ko00941	Flavonoid biosynthesis	Ciclev10011520m Ciclev10015535m	2	http://www.kegg.jp/kegg-bin/show_pathway?ko00941+K09754+K00660
ko04141	Protein processing in endoplasmic reticulum	Ciclev10027536m Ciclev10007633m	2	http://www.kegg.jp/kegg-bin/show_pathway?ko04141+K09481+K04079
ko00945	Stilbenoid, diarylheptanoid and gingerol biosynthesis	Ciclev10031286m Ciclev10011520m	2	http://www.kegg.jp/kegg-bin/show_pathway?ko00945+K00517+K09754
ko00190	Oxidative phosphorylation	Ciclev10006207m Ciclev10022328m	2	http://www.kegg.jp/kegg-bin/show_pathway?ko00190+K03952+K02134
ko00500	Starch and sucrose metabolism	Ciclev10014787m Ciclev10023731m	2	http://www.kegg.jp/kegg-bin/show_pathway?ko00500+K01051+K01087
ko05012	Parkinson's disease	Ciclev10006207m Ciclev10022328m	2	http://www.kegg.jp/kegg-bin/show_pathway?ko05012+K03952+K02134
ko00230	Purine metabolism	Ciclev10009818m Ciclev10032021m	2	http://www.kegg.jp/kegg-bin/show_pathway?ko00230+K03013+K00856
ko04151	PI3K-Akt signaling pathway	Ciclev10007633m Ciclev10019417m	2	http://www.kegg.jp/kegg-bin/show_pathway?ko04151+K04079+K03456
ko04626	Plant-pathogen interaction	Ciclev10007633m Ciclev10025418m	2	http://www.kegg.jp/kegg-bin/show_pathway?ko04626+K04079+K13412
ko00430	Taurine and hypotaurine metabolism	Ciclev10015017m	1	http://www.kegg.jp/kegg-bin/show_pathway?ko00430+K01580
ko04380	Osteoclast differentiation	Ciclev10022219m	1	http://www.kegg.jp/kegg-bin/show_pathway?ko04380+K06268
ko00511	Other glycan degradation	Ciclev10028463m	1	http://www.kegg.jp/kegg-bin/show_pathway?ko00511+K01206
ko00906	Carotenoid biosynthesis	Ciclev10000848m	1	http://www.kegg.jp/kegg-bin/show_pathway?ko00906+K15747
ko00073	Cutin, suberine and wax biosynthesis	Ciclev10019616m	1	http://www.kegg.jp/kegg-bin/show_pathway?ko00073+K15398
ko03060	Protein export	Ciclev10027536m	1	http://www.kegg.jp/kegg-bin/show_pathway?ko03060+K09481
ko00710	Carbon fixation in photosynthetic organisms	Ciclev10025088m	1	http://www.kegg.jp/kegg-bin/show_pathway?ko00710+K01610
ko04712	Circadian rhythm - plant	Ciclev10015535m	1	http://www.kegg.jp/kegg-bin/show_pathway?ko04712+K00660
ko04010	MAPK signaling pathway	Ciclev10022219m	1	http://www.kegg.jp/kegg-bin/show_pathway?ko04010+K06268
ko00020	Citrate cycle (TCA cycle)	Ciclev10025088m	1	http://www.kegg.jp/kegg-bin/show_pathway?ko00020+K01610
ko04621	NOD-like receptor signaling pathway	Ciclev10007633m	1	http://www.kegg.jp/kegg-bin/show_pathway?ko04621+K04079
ko04360	Axon guidance	Ciclev10022219m	1	http://www.kegg.jp/kegg-bin/show_pathway?ko04360+K06268
ko05145	Toxoplasmosis	Ciclev10025418m	1	http://www.kegg.jp/kegg-bin/show_pathway?ko05145+K13412
ko04612	Antigen processing and presentation	Ciclev10007633m	1	http://www.kegg.jp/kegg-bin/show_pathway?ko04612+K04079
ko00250	Alanine, aspartate and glutamate metabolism	Ciclev10015017m	1	http://www.kegg.jp/kegg-bin/show_pathway?ko00250+K01580
ko00240	Pyrimidine metabolism	Ciclev10009818m	1	http://www.kegg.jp/kegg-bin/show_pathway?ko00240+K03013
ko04650	Natural killer cell mediated cytotoxicity	Ciclev10022219m	1	http://www.kegg.jp/kegg-bin/show_pathway?ko04650+K06268
ko01210	2-Oxocarboxylic acid metabolism	Ciclev10008739m	1	http://www.kegg.jp/kegg-bin/show_pathway?ko01210+K00930
ko05166	HTLV-I infection	Ciclev10022219m	1	http://www.kegg.jp/kegg-bin/show_pathway?ko05166+K06268
ko04720	Long-term potentiation	Ciclev10022219m	1	http://www.kegg.jp/kegg-bin/show_pathway?ko04720+K06268
ko04940	Type I diabetes mellitus	Ciclev10015017m	1	http://www.kegg.jp/kegg-bin/show_pathway?ko04940+K01580
ko04727	GABAergic synapse	Ciclev10015017m	1	http://www.kegg.jp/kegg-bin/show_pathway?ko04727+K01580
ko00010	Glycolysis / Gluconeogenesis	Ciclev10025088m	1	http://www.kegg.jp/kegg-bin/show_pathway?ko00010+K01610
ko04660	T cell receptor signaling pathway	Ciclev10022219m	1	http://www.kegg.jp/kegg-bin/show_pathway?ko04660+K06268
ko04022	cGMP-PKG signaling pathway	Ciclev10022219m	1	http://www.kegg.jp/kegg-bin/show_pathway?ko04022+K06268
ko04152	AMPK signaling pathway	Ciclev10019417m	1	http://www.kegg.jp/kegg-bin/show_pathway?ko04152+K03456
ko04662	B cell receptor signaling pathway	Ciclev10022219m	1	http://www.kegg.jp/kegg-bin/show_pathway?ko04662+K06268
ko04530	Tight junction	Ciclev10019417m	1	http://www.kegg.jp/kegg-bin/show_pathway?ko04530+K03456
ko00980	Metabolism of xenobiotics by cytochrome P450	Ciclev10021831m	1	http://www.kegg.jp/kegg-bin/show_pathway?ko00980+K00799
ko00480	Glutathione metabolism	Ciclev10021831m	1	http://www.kegg.jp/kegg-bin/show_pathway?ko00480+K00799
ko00220	Arginine biosynthesis	Ciclev10008739m	1	http://www.kegg.jp/kegg-bin/show_pathway?ko00220+K00930
ko05160	Hepatitis C	Ciclev10019417m	1	http://www.kegg.jp/kegg-bin/show_pathway?ko05160+K03456
ko04390	Hippo signaling pathway	Ciclev10019417m	1	http://www.kegg.jp/kegg-bin/show_pathway?ko04390+K03456
ko05142	Chagas disease (American trypanosomiasis)	Ciclev10019417m	1	http://www.kegg.jp/kegg-bin/show_pathway?ko05142+K03456
ko00982	Drug metabolism - cytochrome P450	Ciclev10021831m	1	http://www.kegg.jp/kegg-bin/show_pathway?ko00982+K00799
ko04932	Non-alcoholic fatty liver disease (NAFLD)	Ciclev10006207m	1	http://www.kegg.jp/kegg-bin/show_pathway?ko04932+K03952
ko04391	Hippo signaling pathway - fly	Ciclev10019417m	1	http://www.kegg.jp/kegg-bin/show_pathway?ko04391+K03456
ko04071	Sphingolipid signaling pathway	Ciclev10019417m	1	http://www.kegg.jp/kegg-bin/show_pathway?ko04071+K03456
ko04914	Progesterone-mediated oocyte maturation	Ciclev10007633m	1	http://www.kegg.jp/kegg-bin/show_pathway?ko04914+K04079
ko00627	Aminobenzoate degradation	Ciclev10031286m	1	http://www.kegg.jp/kegg-bin/show_pathway?ko00627+K00517
ko05152	Tuberculosis	Ciclev10022219m	1	http://www.kegg.jp/kegg-bin/show_pathway?ko05152+K06268
ko05014	Amyotrophic lateral sclerosis (ALS)	Ciclev10022219m	1	http://www.kegg.jp/kegg-bin/show_pathway?ko05014+K06268
ko04113	Meiosis - yeast	Ciclev10019417m	1	http://www.kegg.jp/kegg-bin/show_pathway?ko04113+K03456
ko03020	RNA polymerase	Ciclev10009818m	1	http://www.kegg.jp/kegg-bin/show_pathway?ko03020+K03013
ko03015	mRNA surveillance pathway	Ciclev10019417m	1	http://www.kegg.jp/kegg-bin/show_pathway?ko03015+K03456
ko04724	Glutamatergic synapse	Ciclev10022219m	1	http://www.kegg.jp/kegg-bin/show_pathway?ko04724+K06268
ko00195	Photosynthesis	Ciclev10016637m	1	http://www.kegg.jp/kegg-bin/show_pathway?ko00195+K02699
ko00592	alpha-Linolenic acid metabolism	Ciclev10010078m	1	http://www.kegg.jp/kegg-bin/show_pathway?ko00592+K05894
ko04730	Long-term depression	Ciclev10019417m	1	http://www.kegg.jp/kegg-bin/show_pathway?ko04730+K03456
ko04540	Gap junction	Ciclev10004755m	1	http://www.kegg.jp/kegg-bin/show_pathway?ko04540+K07375
ko04075	Plant hormone signal transduction	Ciclev10007746m	1	http://www.kegg.jp/kegg-bin/show_pathway?ko04075+K14487
ko05161	Hepatitis B	Ciclev10011318m	1	http://www.kegg.jp/kegg-bin/show_pathway?ko05161+K11594
ko00340	Histidine metabolism	Ciclev10004097m	1	http://www.kegg.jp/kegg-bin/show_pathway?ko00340+K00765
ko05130	Pathogenic Escherichia coli infection	Ciclev10004755m	1	http://www.kegg.jp/kegg-bin/show_pathway?ko05130+K07375
ko00363	Bisphenol degradation	Ciclev10031286m	1	http://www.kegg.jp/kegg-bin/show_pathway?ko00363+K00517
ko05110	Vibrio cholerae infection	Ciclev10027536m	1	http://www.kegg.jp/kegg-bin/show_pathway?ko05110+K09481
ko04921	Oxytocin signaling pathway	Ciclev10022219m	1	http://www.kegg.jp/kegg-bin/show_pathway?ko04921+K06268
ko04350	TGF-beta signaling pathway	Ciclev10019417m	1	http://www.kegg.jp/kegg-bin/show_pathway?ko04350+K03456
ko00650	Butanoate metabolism	Ciclev10015017m	1	http://www.kegg.jp/kegg-bin/show_pathway?ko00650+K01580
ko00620	Pyruvate metabolism	Ciclev10025088m	1	http://www.kegg.jp/kegg-bin/show_pathway?ko00620+K01610
ko05215	Prostate cancer	Ciclev10007633m	1	http://www.kegg.jp/kegg-bin/show_pathway?ko05215+K04079
ko05031	Amphetamine addiction	Ciclev10022219m	1	http://www.kegg.jp/kegg-bin/show_pathway?ko05031+K06268
ko00730	Thiamine metabolism	Ciclev10000892m	1	http://www.kegg.jp/kegg-bin/show_pathway?ko00730+K14153
ko04623	Cytosolic DNA-sensing pathway	Ciclev10009818m	1	http://www.kegg.jp/kegg-bin/show_pathway?ko04623+K03013
ko04370	VEGF signaling pathway	Ciclev10022219m	1	http://www.kegg.jp/kegg-bin/show_pathway?ko04370+K06268
ko04622	RIG-I-like receptor signaling pathway	Ciclev10011318m	1	http://www.kegg.jp/kegg-bin/show_pathway?ko04622+K11594
ko04310	Wnt signaling pathway	Ciclev10022219m	1	http://www.kegg.jp/kegg-bin/show_pathway?ko04310+K06268
ko05200	Pathways in cancer	Ciclev10007633m	1	http://www.kegg.jp/kegg-bin/show_pathway?ko05200+K04079
ko01200	Carbon metabolism	Ciclev10025088m	1	http://www.kegg.jp/kegg-bin/show_pathway?ko01200+K01610
ko04924	Renin secretion	Ciclev10022219m	1	http://www.kegg.jp/kegg-bin/show_pathway?ko04924+K06268
ko05204	Chemical carcinogenesis	Ciclev10021831m	1	http://www.kegg.jp/kegg-bin/show_pathway?ko05204+K00799
ko00400	Phenylalanine, tyrosine and tryptophan biosynthesis	Ciclev10025342m	1	http://www.kegg.jp/kegg-bin/show_pathway?ko00400+K01626
ko00624	Polycyclic aromatic hydrocarbon degradation	Ciclev10031286m	1	http://www.kegg.jp/kegg-bin/show_pathway?ko00624+K00517
ko04261	Adrenergic signaling in cardiomyocytes	Ciclev10019417m	1	http://www.kegg.jp/kegg-bin/show_pathway?ko04261+K03456
ko00410	beta-Alanine metabolism	Ciclev10015017m	1	http://www.kegg.jp/kegg-bin/show_pathway?ko00410+K01580
ko00260	Glycine, serine and threonine metabolism	Ciclev10021407m	1	http://www.kegg.jp/kegg-bin/show_pathway?ko00260+K01620
ko05169	Epstein-Barr virus infection	Ciclev10009818m	1	http://www.kegg.jp/kegg-bin/show_pathway?ko05169+K03013
ko04728	Dopaminergic synapse	Ciclev10019417m	1	http://www.kegg.jp/kegg-bin/show_pathway?ko04728+K03456
ko00903	Limonene and pinene degradation	Ciclev10031286m	1	http://www.kegg.jp/kegg-bin/show_pathway?ko00903+K00517
ko00040	Pentose and glucuronate interconversions	Ciclev10014787m	1	http://www.kegg.jp/kegg-bin/show_pathway?ko00040+K01051
ko05203	Viral carcinogenesis	Ciclev10011318m	1	http://www.kegg.jp/kegg-bin/show_pathway?ko05203+K11594
ko04020	Calcium signaling pathway	Ciclev10022219m	1	http://www.kegg.jp/kegg-bin/show_pathway?ko04020+K06268
ko04922	Glucagon signaling pathway	Ciclev10022219m	1	http://www.kegg.jp/kegg-bin/show_pathway?ko04922+K06268
ko00590	Arachidonic acid metabolism	Ciclev10008944m	1	http://www.kegg.jp/kegg-bin/show_pathway?ko00590+K05309
ko04111	Cell cycle - yeast	Ciclev10019417m	1	http://www.kegg.jp/kegg-bin/show_pathway?ko04111+K03456
ko00100	Steroid biosynthesis	Ciclev10031748m	1	http://www.kegg.jp/kegg-bin/show_pathway?ko00100+K00559
ko04915	Estrogen signaling pathway	Ciclev10007633m	1	http://www.kegg.jp/kegg-bin/show_pathway?ko04915+K04079

## Sheet: stage 2
Map ID	Map Name	Seqs	#Seqs	URL
ko03010	Ribosome	Ciclev10032370m Ciclev10013690m Ciclev10005909m Ciclev10026679m Ciclev10006199m Ciclev10013058m Ciclev10029219m Ciclev10005921m Ciclev10029592m Ciclev10032636m Ciclev10002819m Ciclev10033083m	12	http://www.kegg.jp/kegg-bin/show_pathway?ko03010+K02906+K02989+K02885+K02961+K02891+K02962+K02939+K02890+K02918+K02934+K02974+K02918
ko03040	Spliceosome	Ciclev10030694m Ciclev10001209m Ciclev10004853m Ciclev10027981m Ciclev10012527m Ciclev10002950m Ciclev10018691m Ciclev10015291m Ciclev10031041m Ciclev10017186m	10	http://www.kegg.jp/kegg-bin/show_pathway?ko03040+K12843+K12823+K12862+K03283+K12881+K12622+K12860+K12837+K12816+K12833
ko01230	Biosynthesis of amino acids	Ciclev10009063m Ciclev10025711m Ciclev10008739m Ciclev10026297m Ciclev10029115m Ciclev10025283m Ciclev10028065m Ciclev10018921m Ciclev10021564m	9	http://www.kegg.jp/kegg-bin/show_pathway?ko01230+K00640+K01735+K00930+K15634+K01803+K15849+K01657+K00549+K01783
ko04141	Protein processing in endoplasmic reticulum	Ciclev10027981m Ciclev10016657m Ciclev10027536m Ciclev10028585m Ciclev10018887m Ciclev10007659m Ciclev10031766m Ciclev10000531m Ciclev10004456m	9	http://www.kegg.jp/kegg-bin/show_pathway?ko04141+K03283+K13989+K09481+K14001+K13525+K14026+K14003+K09490+K04079
ko03013	RNA transport	Ciclev10008796m Ciclev10030725m Ciclev10025975m Ciclev10022649m Ciclev10012527m Ciclev10002018m Ciclev10007631m Ciclev10005806m	8	http://www.kegg.jp/kegg-bin/show_pathway?ko03013+K13137+K14318+K13137+K14324+K12881+K03754+K02516+K05019
ko00940	Phenylpropanoid biosynthesis	Ciclev10032081m Ciclev10011520m Ciclev10012179m Ciclev10020821m Ciclev10015870m Ciclev10027912m Ciclev10015790m Ciclev10031951m	8	http://www.kegg.jp/kegg-bin/show_pathway?ko00940+K00430+K09754+K00430+K13066+K00430+K10775+K00430+K13066
ko00500	Starch and sucrose metabolism	Ciclev10004465m Ciclev10028768m Ciclev10019146m Ciclev10023731m Ciclev10008695m Ciclev10007993m Ciclev10031390m	7	http://www.kegg.jp/kegg-bin/show_pathway?ko00500+K01193+K08678+K13648+K01087+K19893+K01051+K00012
ko01200	Carbon metabolism	Ciclev10009063m Ciclev10008100m Ciclev10014585m Ciclev10026297m Ciclev10029115m Ciclev10021564m	6	http://www.kegg.jp/kegg-bin/show_pathway?ko01200+K00640+K00131+K01938+K15634+K01803+K01783
ko00520	Amino sugar and nucleotide sugar metabolism	Ciclev10028768m Ciclev10019146m Ciclev10008669m Ciclev10019180m Ciclev10031390m	5	http://www.kegg.jp/kegg-bin/show_pathway?ko00520+K08678+K13648+K01183+K12450+K00012
ko00230	Purine metabolism	Ciclev10009818m Ciclev10028076m Ciclev10025780m Ciclev10021365m Ciclev10021337m	5	http://www.kegg.jp/kegg-bin/show_pathway?ko00230+K03013+K00764+K03787+K14977+K00939
ko00010	Glycolysis / Gluconeogenesis	Ciclev10008100m Ciclev10001501m Ciclev10026297m Ciclev10029115m	4	http://www.kegg.jp/kegg-bin/show_pathway?ko00010+K00131+K18857+K15634+K01803
ko00860	Porphyrin and chlorophyll metabolism	Ciclev10021294m Ciclev10028147m Ciclev10011985m Ciclev10011842m	4	http://www.kegg.jp/kegg-bin/show_pathway?ko00860+K01599+K13071+K04040+K04035
ko00195	Photosynthesis	Ciclev10016540m Ciclev10013984m Ciclev10026034m Ciclev10029515m	4	http://www.kegg.jp/kegg-bin/show_pathway?ko00195+K02694+K02108+K02716+K14332
ko05016	Huntington's disease	Ciclev10009818m Ciclev10033216m Ciclev10033595m Ciclev10022328m	4	http://www.kegg.jp/kegg-bin/show_pathway?ko05016+K03013+K03938+K05863+K02134
ko04075	Plant hormone signal transduction	Ciclev10001672m Ciclev10007746m Ciclev10014068m Ciclev10022578m	4	http://www.kegg.jp/kegg-bin/show_pathway?ko04075+K14498+K14487+K14489+K14496
ko00040	Pentose and glucuronate interconversions	Ciclev10007993m Ciclev10021564m Ciclev10031390m	3	http://www.kegg.jp/kegg-bin/show_pathway?ko00040+K01051+K01783+K00012
ko00400	Phenylalanine, tyrosine and tryptophan biosynthesis	Ciclev10025711m Ciclev10025283m Ciclev10028065m	3	http://www.kegg.jp/kegg-bin/show_pathway?ko00400+K01735+K15849+K01657
ko04144	Endocytosis	Ciclev10027981m Ciclev10015906m Ciclev10024925m	3	http://www.kegg.jp/kegg-bin/show_pathway?ko04144+K03283+K19476+K18468
ko04612	Antigen processing and presentation	Ciclev10027981m Ciclev10014383m Ciclev10004456m	3	http://www.kegg.jp/kegg-bin/show_pathway?ko04612+K03283+K09489+K04079
ko05169	Epstein-Barr virus infection	Ciclev10009818m Ciclev10012341m Ciclev10027981m	3	http://www.kegg.jp/kegg-bin/show_pathway?ko05169+K03013+K02206+K03283
ko05203	Viral carcinogenesis	Ciclev10012341m Ciclev10011318m Ciclev10013909m	3	http://www.kegg.jp/kegg-bin/show_pathway?ko05203+K02206+K11594+K11252
ko00360	Phenylalanine metabolism	Ciclev10025283m Ciclev10027912m Ciclev10013148m	3	http://www.kegg.jp/kegg-bin/show_pathway?ko00360+K15849+K10775+K07253
ko04212	Longevity regulating pathway - worm	Ciclev10021424m Ciclev10004319m Ciclev10028507m	3	http://www.kegg.jp/kegg-bin/show_pathway?ko04212+K01358+K17491+K13356
ko00592	alpha-Linolenic acid metabolism	Ciclev10010078m Ciclev10014202m Ciclev10001501m	3	http://www.kegg.jp/kegg-bin/show_pathway?ko00592+K05894+K00454+K18857
ko00270	Cysteine and methionine metabolism	Ciclev10009063m Ciclev10027585m Ciclev10018921m	3	http://www.kegg.jp/kegg-bin/show_pathway?ko00270+K00640+K00558+K00549
ko04146	Peroxisome	Ciclev10028507m Ciclev10017501m Ciclev10008459m	3	http://www.kegg.jp/kegg-bin/show_pathway?ko04146+K13356+K11147+K00306
ko03008	Ribosome biogenesis in eukaryotes	Ciclev10025131m Ciclev10019671m Ciclev10023246m	3	http://www.kegg.jp/kegg-bin/show_pathway?ko03008+K14546+K14549+K11130
ko00350	Tyrosine metabolism	Ciclev10001501m Ciclev10025283m Ciclev10013148m	3	http://www.kegg.jp/kegg-bin/show_pathway?ko00350+K18857+K15849+K07253
ko04914	Progesterone-mediated oocyte maturation	Ciclev10012341m Ciclev10004654m Ciclev10004456m	3	http://www.kegg.jp/kegg-bin/show_pathway?ko04914+K02206+K03354+K04079
ko05012	Parkinson's disease	Ciclev10033216m Ciclev10033595m Ciclev10022328m	3	http://www.kegg.jp/kegg-bin/show_pathway?ko05012+K03938+K05863+K02134
ko00053	Ascorbate and aldarate metabolism	Ciclev10015090m Ciclev10026154m Ciclev10031390m	3	http://www.kegg.jp/kegg-bin/show_pathway?ko00053+K08232+K00469+K00012
ko00190	Oxidative phosphorylation	Ciclev10033216m Ciclev10022328m Ciclev10013984m	3	http://www.kegg.jp/kegg-bin/show_pathway?ko00190+K03938+K02134+K02108
ko03015	mRNA surveillance pathway	Ciclev10022649m Ciclev10004445m Ciclev10012527m	3	http://www.kegg.jp/kegg-bin/show_pathway?ko03015+K14324+K15542+K12881
ko00260	Glycine, serine and threonine metabolism	Ciclev10026297m Ciclev10008459m	2	http://www.kegg.jp/kegg-bin/show_pathway?ko00260+K15634+K00306
ko05322	Systemic lupus erythematosus	Ciclev10013909m Ciclev10013023m	2	http://www.kegg.jp/kegg-bin/show_pathway?ko05322+K11252+K11251
ko00073	Cutin, suberine and wax biosynthesis	Ciclev10019616m Ciclev10028507m	2	http://www.kegg.jp/kegg-bin/show_pathway?ko00073+K15398+K13356
ko00906	Carotenoid biosynthesis	Ciclev10011629m Ciclev10027684m	2	http://www.kegg.jp/kegg-bin/show_pathway?ko00906+K15747+K09842
ko05010	Alzheimer's disease	Ciclev10033216m Ciclev10022328m	2	http://www.kegg.jp/kegg-bin/show_pathway?ko05010+K03938+K02134
ko03018	RNA degradation	Ciclev10002950m Ciclev10010808m	2	http://www.kegg.jp/kegg-bin/show_pathway?ko03018+K12622+K12602
ko04114	Oocyte meiosis	Ciclev10012341m Ciclev10004654m	2	http://www.kegg.jp/kegg-bin/show_pathway?ko04114+K02206+K03354
ko04151	PI3K-Akt signaling pathway	Ciclev10012341m Ciclev10004456m	2	http://www.kegg.jp/kegg-bin/show_pathway?ko04151+K02206+K04079
ko00562	Inositol phosphate metabolism	Ciclev10029115m Ciclev10026154m	2	http://www.kegg.jp/kegg-bin/show_pathway?ko00562+K01803+K00469
ko04112	Cell cycle - Caulobacter	Ciclev10011609m Ciclev10021424m	2	http://www.kegg.jp/kegg-bin/show_pathway?ko04112+K03531+K01358
ko04011	MAPK signaling pathway - yeast	Ciclev10007631m Ciclev10031445m	2	http://www.kegg.jp/kegg-bin/show_pathway?ko04011+K02516+K00006
ko00710	Carbon fixation in photosynthetic organisms	Ciclev10029115m Ciclev10021564m	2	http://www.kegg.jp/kegg-bin/show_pathway?ko00710+K01803+K01783
ko04111	Cell cycle - yeast	Ciclev10004654m Ciclev10007631m	2	http://www.kegg.jp/kegg-bin/show_pathway?ko04111+K03354+K02516
ko05166	HTLV-I infection	Ciclev10004654m Ciclev10033595m	2	http://www.kegg.jp/kegg-bin/show_pathway?ko05166+K03354+K05863
ko05134	Legionellosis	Ciclev10027981m Ciclev10018887m	2	http://www.kegg.jp/kegg-bin/show_pathway?ko05134+K03283+K13525
ko00564	Glycerophospholipid metabolism	Ciclev10011843m Ciclev10031445m	2	http://www.kegg.jp/kegg-bin/show_pathway?ko00564+K00967+K00006
ko01210	2-Oxocarboxylic acid metabolism	Ciclev10008739m Ciclev10020081m	2	http://www.kegg.jp/kegg-bin/show_pathway?ko01210+K00930+K11820
ko00051	Fructose and mannose metabolism	Ciclev10015394m Ciclev10029115m	2	http://www.kegg.jp/kegg-bin/show_pathway?ko00051+K19355+K01803
ko00052	Galactose metabolism	Ciclev10004465m Ciclev10030068m	2	http://www.kegg.jp/kegg-bin/show_pathway?ko00052+K01193+K01190
ko05215	Prostate cancer	Ciclev10012341m Ciclev10004456m	2	http://www.kegg.jp/kegg-bin/show_pathway?ko05215+K02206+K04079
ko04120	Ubiquitin mediated proteolysis	Ciclev10004654m Ciclev10007222m	2	http://www.kegg.jp/kegg-bin/show_pathway?ko04120+K03354+K10592
ko00540	Lipopolysaccharide biosynthesis	Ciclev10009347m Ciclev10021043m	2	http://www.kegg.jp/kegg-bin/show_pathway?ko00540+K00979+K06041
ko05034	Alcoholism	Ciclev10013909m Ciclev10013023m	2	http://www.kegg.jp/kegg-bin/show_pathway?ko05034+K11252+K11251
ko00941	Flavonoid biosynthesis	Ciclev10011520m Ciclev10032697m	2	http://www.kegg.jp/kegg-bin/show_pathway?ko00941+K09754+K01859
ko05168	Herpes simplex infection	Ciclev10012341m Ciclev10012527m	2	http://www.kegg.jp/kegg-bin/show_pathway?ko05168+K02206+K12881
ko00240	Pyrimidine metabolism	Ciclev10009818m Ciclev10025780m	2	http://www.kegg.jp/kegg-bin/show_pathway?ko00240+K03013+K03787
ko05206	MicroRNAs in cancer	Ciclev10007240m Ciclev10027585m	2	http://www.kegg.jp/kegg-bin/show_pathway?ko05206+K11592+K00558
ko05161	Hepatitis B	Ciclev10012341m Ciclev10011318m	2	http://www.kegg.jp/kegg-bin/show_pathway?ko05161+K02206+K11594
ko05162	Measles	Ciclev10012341m Ciclev10027981m	2	http://www.kegg.jp/kegg-bin/show_pathway?ko05162+K02206+K03283
ko04110	Cell cycle	Ciclev10012341m Ciclev10004654m	2	http://www.kegg.jp/kegg-bin/show_pathway?ko04110+K02206+K03354
ko00030	Pentose phosphate pathway	Ciclev10008100m Ciclev10021564m	2	http://www.kegg.jp/kegg-bin/show_pathway?ko00030+K00131+K01783
ko03060	Protein export	Ciclev10027536m Ciclev10000531m	2	http://www.kegg.jp/kegg-bin/show_pathway?ko03060+K09481+K09490
ko05200	Pathways in cancer	Ciclev10012341m Ciclev10004456m	2	http://www.kegg.jp/kegg-bin/show_pathway?ko05200+K02206+K04079
ko04915	Estrogen signaling pathway	Ciclev10027981m Ciclev10004456m	2	http://www.kegg.jp/kegg-bin/show_pathway?ko04915+K03283+K04079
ko00062	Fatty acid elongation	Ciclev10007953m Ciclev10028377m	2	http://www.kegg.jp/kegg-bin/show_pathway?ko00062+K15397+K15397
ko04115	p53 signaling pathway	Ciclev10012341m	1	http://www.kegg.jp/kegg-bin/show_pathway?ko04115+K02206
ko00950	Isoquinoline alkaloid biosynthesis	Ciclev10025283m	1	http://www.kegg.jp/kegg-bin/show_pathway?ko00950+K15849
ko05130	Pathogenic Escherichia coli infection	Ciclev10012492m	1	http://www.kegg.jp/kegg-bin/show_pathway?ko05130+K11294
ko00966	Glucosinolate biosynthesis	Ciclev10020081m	1	http://www.kegg.jp/kegg-bin/show_pathway?ko00966+K11820
ko04113	Meiosis - yeast	Ciclev10004654m	1	http://www.kegg.jp/kegg-bin/show_pathway?ko04113+K03354
ko00250	Alanine, aspartate and glutamate metabolism	Ciclev10028076m	1	http://www.kegg.jp/kegg-bin/show_pathway?ko00250+K00764
ko04918	Thyroid hormone synthesis	Ciclev10000531m	1	http://www.kegg.jp/kegg-bin/show_pathway?ko04918+K09490
ko04622	RIG-I-like receptor signaling pathway	Ciclev10011318m	1	http://www.kegg.jp/kegg-bin/show_pathway?ko04622+K11594
ko00450	Selenocompound metabolism	Ciclev10018921m	1	http://www.kegg.jp/kegg-bin/show_pathway?ko00450+K00549
ko04145	Phagosome	Ciclev10027536m	1	http://www.kegg.jp/kegg-bin/show_pathway?ko04145+K09481
ko00780	Biotin metabolism	Ciclev10020553m	1	http://www.kegg.jp/kegg-bin/show_pathway?ko00780+K01012
ko03020	RNA polymerase	Ciclev10009818m	1	http://www.kegg.jp/kegg-bin/show_pathway?ko03020+K03013
ko05222	Small cell lung cancer	Ciclev10012341m	1	http://www.kegg.jp/kegg-bin/show_pathway?ko05222+K02206
ko04340	Hedgehog signaling pathway	Ciclev10002113m	1	http://www.kegg.jp/kegg-bin/show_pathway?ko04340+K10523
ko00511	Other glycan degradation	Ciclev10030068m	1	http://www.kegg.jp/kegg-bin/show_pathway?ko00511+K01190
ko00600	Sphingolipid metabolism	Ciclev10030068m	1	http://www.kegg.jp/kegg-bin/show_pathway?ko00600+K01190
ko00740	Riboflavin metabolism	Ciclev10028314m	1	http://www.kegg.jp/kegg-bin/show_pathway?ko00740+K14652
ko04020	Calcium signaling pathway	Ciclev10033595m	1	http://www.kegg.jp/kegg-bin/show_pathway?ko04020+K05863
ko00680	Methane metabolism	Ciclev10026297m	1	http://www.kegg.jp/kegg-bin/show_pathway?ko00680+K15634
ko00380	Tryptophan metabolism	Ciclev10020081m	1	http://www.kegg.jp/kegg-bin/show_pathway?ko00380+K11820
ko00220	Arginine biosynthesis	Ciclev10008739m	1	http://www.kegg.jp/kegg-bin/show_pathway?ko00220+K00930
ko04977	Vitamin digestion and absorption	Ciclev10011517m	1	http://www.kegg.jp/kegg-bin/show_pathway?ko04977+K14617
ko00760	Nicotinate and nicotinamide metabolism	Ciclev10025780m	1	http://www.kegg.jp/kegg-bin/show_pathway?ko00760+K03787
ko04623	Cytosolic DNA-sensing pathway	Ciclev10009818m	1	http://www.kegg.jp/kegg-bin/show_pathway?ko04623+K03013
ko04213	Longevity regulating pathway - multiple species	Ciclev10027981m	1	http://www.kegg.jp/kegg-bin/show_pathway?ko04213+K03283
ko04341	Hedgehog signaling pathway - fly	Ciclev10002113m	1	http://www.kegg.jp/kegg-bin/show_pathway?ko04341+K10523
ko05164	Influenza A	Ciclev10027981m	1	http://www.kegg.jp/kegg-bin/show_pathway?ko05164+K03283
ko04010	MAPK signaling pathway	Ciclev10027981m	1	http://www.kegg.jp/kegg-bin/show_pathway?ko04010+K03283
ko04626	Plant-pathogen interaction	Ciclev10004456m	1	http://www.kegg.jp/kegg-bin/show_pathway?ko04626+K04079
ko04530	Tight junction	Ciclev10000395m	1	http://www.kegg.jp/kegg-bin/show_pathway?ko04530+K06110
ko05020	Prion diseases	Ciclev10000531m	1	http://www.kegg.jp/kegg-bin/show_pathway?ko05020+K09490
ko00945	Stilbenoid, diarylheptanoid and gingerol biosynthesis	Ciclev10011520m	1	http://www.kegg.jp/kegg-bin/show_pathway?ko00945+K09754
ko00970	Aminoacyl-tRNA biosynthesis	Ciclev10019765m	1	http://www.kegg.jp/kegg-bin/show_pathway?ko00970+K01881
ko00720	Carbon fixation pathways in prokaryotes	Ciclev10014585m	1	http://www.kegg.jp/kegg-bin/show_pathway?ko00720+K01938
ko04922	Glucagon signaling pathway	Ciclev10004319m	1	http://www.kegg.jp/kegg-bin/show_pathway?ko04922+K17491
ko00330	Arginine and proline metabolism	Ciclev10026386m	1	http://www.kegg.jp/kegg-bin/show_pathway?ko00330+K00472
ko05145	Toxoplasmosis	Ciclev10027981m	1	http://www.kegg.jp/kegg-bin/show_pathway?ko05145+K03283
ko00830	Retinol metabolism	Ciclev10017501m	1	http://www.kegg.jp/kegg-bin/show_pathway?ko00830+K11147
ko00960	Tropane, piperidine and pyridine alkaloid biosynthesis	Ciclev10025283m	1	http://www.kegg.jp/kegg-bin/show_pathway?ko00960+K15849
ko00920	Sulfur metabolism	Ciclev10009063m	1	http://www.kegg.jp/kegg-bin/show_pathway?ko00920+K00640
ko00670	One carbon pool by folate	Ciclev10014585m	1	http://www.kegg.jp/kegg-bin/show_pathway?ko00670+K01938
ko04022	cGMP-PKG signaling pathway	Ciclev10033595m	1	http://www.kegg.jp/kegg-bin/show_pathway?ko04022+K05863
ko04932	Non-alcoholic fatty liver disease (NAFLD)	Ciclev10033216m	1	http://www.kegg.jp/kegg-bin/show_pathway?ko04932+K03938
ko00440	Phosphonate and phosphinate metabolism	Ciclev10011843m	1	http://www.kegg.jp/kegg-bin/show_pathway?ko00440+K00967
ko04712	Circadian rhythm - plant	Ciclev10004218m	1	http://www.kegg.jp/kegg-bin/show_pathway?ko04712+K12121
ko05110	Vibrio cholerae infection	Ciclev10027536m	1	http://www.kegg.jp/kegg-bin/show_pathway?ko05110+K09481
ko04068	FoxO signaling pathway	Ciclev10012341m	1	http://www.kegg.jp/kegg-bin/show_pathway?ko04068+K02206
ko00900	Terpenoid backbone biosynthesis	Ciclev10029231m	1	http://www.kegg.jp/kegg-bin/show_pathway?ko00900+K11778
ko00310	Lysine degradation	Ciclev10008459m	1	http://www.kegg.jp/kegg-bin/show_pathway?ko00310+K00306
ko05205	Proteoglycans in cancer	Ciclev10001209m	1	http://www.kegg.jp/kegg-bin/show_pathway?ko05205+K12823
ko04621	NOD-like receptor signaling pathway	Ciclev10004456m	1	http://www.kegg.jp/kegg-bin/show_pathway?ko04621+K04079
ko00071	Fatty acid degradation	Ciclev10001501m	1	http://www.kegg.jp/kegg-bin/show_pathway?ko00071+K18857
ko03050	Proteasome	Ciclev10010323m	1	http://www.kegg.jp/kegg-bin/show_pathway?ko03050+K02730
ko04310	Wnt signaling pathway	Ciclev10016700m	1	http://www.kegg.jp/kegg-bin/show_pathway?ko04310+K04507
ko05202	Transcriptional misregulation in cancer	Ciclev10001209m	1	http://www.kegg.jp/kegg-bin/show_pathway?ko05202+K12823
ko04214	Apoptosis - fly	Ciclev10022594m	1	http://www.kegg.jp/kegg-bin/show_pathway?ko04214+K01527
ko00591	Linoleic acid metabolism	Ciclev10014202m	1	http://www.kegg.jp/kegg-bin/show_pathway?ko00591+K00454

## Sheet: stage 3
Map ID	Map Name	Seqs	#Seqs	URL
ko03040	Spliceosome	Ciclev10023028m Ciclev10001489m Ciclev10009654m Ciclev10029102m Ciclev10016371m Ciclev10021644m Ciclev10002262m	7	http://www.kegg.jp/kegg-bin/show_pathway?ko03040+K11096+K12849+K12896+K12891+K12900+K12890+K12891
ko05168	Herpes simplex infection	Ciclev10009654m Ciclev10029102m Ciclev10021644m Ciclev10002262m	4	http://www.kegg.jp/kegg-bin/show_pathway?ko05168+K12896+K12891+K12890+K12891
ko00940	Phenylpropanoid biosynthesis	Ciclev10015790m Ciclev10029158m Ciclev10001726m Ciclev10031133m	4	http://www.kegg.jp/kegg-bin/show_pathway?ko00940+K00430+K00588+K00430+K01904
ko03013	RNA transport	Ciclev10000537m Ciclev10017243m	2	http://www.kegg.jp/kegg-bin/show_pathway?ko03013+K13126+K03113
ko03010	Ribosome	Ciclev10022972m Ciclev10013131m	2	http://www.kegg.jp/kegg-bin/show_pathway?ko03010+K02942+K02915
ko04144	Endocytosis	Ciclev10018407m Ciclev10016701m	2	http://www.kegg.jp/kegg-bin/show_pathway?ko04144+K07904+K12184
ko00360	Phenylalanine metabolism	Ciclev10029158m Ciclev10031133m	2	http://www.kegg.jp/kegg-bin/show_pathway?ko00360+K00588+K01904
ko00780	Biotin metabolism	Ciclev10020553m	1	http://www.kegg.jp/kegg-bin/show_pathway?ko00780+K01012
ko05222	Small cell lung cancer	Ciclev10029696m	1	http://www.kegg.jp/kegg-bin/show_pathway?ko05222+K02219
ko05152	Tuberculosis	Ciclev10033068m	1	http://www.kegg.jp/kegg-bin/show_pathway?ko05152+K08065
ko00195	Photosynthesis	Ciclev10016637m	1	http://www.kegg.jp/kegg-bin/show_pathway?ko00195+K02699
ko00520	Amino sugar and nucleotide sugar metabolism	Ciclev10031983m	1	http://www.kegg.jp/kegg-bin/show_pathway?ko00520+K08678
ko00945	Stilbenoid, diarylheptanoid and gingerol biosynthesis	Ciclev10029158m	1	http://www.kegg.jp/kegg-bin/show_pathway?ko00945+K00588
ko04141	Protein processing in endoplasmic reticulum	Ciclev10016599m	1	http://www.kegg.jp/kegg-bin/show_pathway?ko04141+K14009
ko04962	Vasopressin-regulated water reabsorption	Ciclev10018407m	1	http://www.kegg.jp/kegg-bin/show_pathway?ko04962+K07904
ko04612	Antigen processing and presentation	Ciclev10033068m	1	http://www.kegg.jp/kegg-bin/show_pathway?ko04612+K08065
ko03015	mRNA surveillance pathway	Ciclev10000537m	1	http://www.kegg.jp/kegg-bin/show_pathway?ko03015+K13126
ko04626	Plant-pathogen interaction	Ciclev10025845m	1	http://www.kegg.jp/kegg-bin/show_pathway?ko04626+K13413
ko00920	Sulfur metabolism	Ciclev10004927m	1	http://www.kegg.jp/kegg-bin/show_pathway?ko00920+K13811
ko00130	Ubiquinone and other terpenoid-quinone biosynthesis	Ciclev10031133m	1	http://www.kegg.jp/kegg-bin/show_pathway?ko00130+K01904
ko04972	Pancreatic secretion	Ciclev10018407m	1	http://www.kegg.jp/kegg-bin/show_pathway?ko04972+K07904
ko00500	Starch and sucrose metabolism	Ciclev10031983m	1	http://www.kegg.jp/kegg-bin/show_pathway?ko00500+K08678
ko00261	Monobactam biosynthesis	Ciclev10004927m	1	http://www.kegg.jp/kegg-bin/show_pathway?ko00261+K13811
ko00941	Flavonoid biosynthesis	Ciclev10029158m	1	http://www.kegg.jp/kegg-bin/show_pathway?ko00941+K00588
ko00330	Arginine and proline metabolism	Ciclev10012224m	1	http://www.kegg.jp/kegg-bin/show_pathway?ko00330+K00472
ko04961	Endocrine and other factor-regulated calcium reabsorption	Ciclev10018407m	1	http://www.kegg.jp/kegg-bin/show_pathway?ko04961+K07904
ko00450	Selenocompound metabolism	Ciclev10004927m	1	http://www.kegg.jp/kegg-bin/show_pathway?ko00450+K13811
ko05200	Pathways in cancer	Ciclev10029696m	1	http://www.kegg.jp/kegg-bin/show_pathway?ko05200+K02219
ko00230	Purine metabolism	Ciclev10004927m	1	http://www.kegg.jp/kegg-bin/show_pathway?ko00230+K13811
ko04111	Cell cycle - yeast	Ciclev10029696m	1	http://www.kegg.jp/kegg-bin/show_pathway?ko04111+K02219
ko03018	RNA degradation	Ciclev10000537m	1	http://www.kegg.jp/kegg-bin/show_pathway?ko03018+K13126
ko04075	Plant hormone signal transduction	Ciclev10007746m	1	http://www.kegg.jp/kegg-bin/show_pathway?ko04075+K14487
ko05166	HTLV-I infection	Ciclev10033068m	1	http://www.kegg.jp/kegg-bin/show_pathway?ko05166+K08065
