# Supplementary material for: Seedless mutant ‘Wuzi Ougan’ (Citrus suavissima Hort. ex Tanaka ‘seedless’) and the wild type were compared by iTRAQ-based quantitative proteomics and integratedly analyzed with transcriptome to improve understanding of male sterility
Source: BMC Genet. 2018 Nov 20;19:106. doi: 10.1186/s12863-018-0693-9 (PMC6245639; doi:10.1186/s12863-018-0693-9)
Supplement: Supplementary file 5 — Table S5. Integrated_Table_mRNA_protein_Anno. (XLSX 999 kb) [file 12863_2018_693_MOESM5_ESM.xlsx]

## Sheet: all
# Correlation	mRNA_Information						protein_Information						GO			KEGG
# mRNA : Gene : Protein	#mRNA	FC(N3/Y3)	Sig_FC	Regulation	FDR	Sig_FDR	Protein_ID	FC(N3/Y3)	Sig_FC	Regulation	p_value	Sig_p_value	GO_list	GO_term	GO_class	KEGG_list	KEGG_term	KEGG_class
Ciclev10023962m.g : Ciclev10023962m.g : Ciclev10023962m	Ciclev10023962m.g	1.02206	no	up	0.954242	no	Ciclev10023962m	0.988541	no	down	0.907696	no	GO:0030125;GO:0006886;GO:0031901;GO:0005829;GO:0005794;GO:0030665;GO:0030131;GO:0016192	clathrin vesicle coat;intracellular protein transport;early endosome membrane;cytosol;Golgi apparatus;clathrin-coated vesicle membrane;clathrin adaptor complex;vesicle-mediated transport	cellular_component;biological_process;cellular_component;cellular_component;cellular_component;cellular_component;cellular_component;biological_process	ko04144	Endocytosis	Cellular Processes
Ciclev10018995m.g : Ciclev10018995m.g : Ciclev10018995m	Ciclev10018995m.g	1.34164	no	up	0.024782	yes	Ciclev10018995m	1.00968	no	up	0.80009	no	GO:0004004;GO:0010501	ATP-dependent RNA helicase activity;RNA secondary structure unwinding	molecular_function;biological_process	ko03040	Spliceosome	Genetic Information Processing
Ciclev10028621m.g : Ciclev10028621m.g : Ciclev10028621m	Ciclev10028621m.g	0.961431	no	down	0.945998	no	Ciclev10028621m	0.999321	no	down	0.964399	no	GO:0009226;GO:0048046;GO:0005634;GO:0003824;GO:0005737;GO:0048040;GO:0005829;GO:0071555;GO:0050662	nucleotide-sugar biosynthetic process;apoplast;nucleus;catalytic activity;cytoplasm;UDP-glucuronate decarboxylase activity;cytosol;cell wall organization;coenzyme binding	biological_process;cellular_component;cellular_component;molecular_function;cellular_component;molecular_function;cellular_component;biological_process;molecular_function	ko00520	Amino sugar and nucleotide sugar metabolism	Metabolism
Ciclev10021861m.g : Ciclev10021861m.g : Ciclev10021861m	Ciclev10021861m.g	0.9208	no	down	0.909993	no	Ciclev10021861m	0.915816	no	down	0.221575	no	GO:0009768;GO:0031409;GO:0010287;GO:0009535;GO:0009416;GO:0016168;GO:0009941	photosynthesis, light harvesting in photosystem I;pigment binding;plastoglobule;chloroplast thylakoid membrane;response to light stimulus;chlorophyll binding;chloroplast envelope	biological_process;molecular_function;cellular_component;cellular_component;biological_process;molecular_function;cellular_component	ko00196	Photosynthesis - antenna proteins	Metabolism
Ciclev10033542m.g : Ciclev10033542m.g : Ciclev10033542m	Ciclev10033542m.g	0.81231	no	down	0.997729	no	Ciclev10033542m	0.809207	yes	down	0.492627	no	GO:0016020;GO:0009535;GO:0016021;GO:0009941;GO:0009536;GO:0009507	membrane;chloroplast thylakoid membrane;integral component of membrane;chloroplast envelope;plastid;chloroplast	cellular_component;cellular_component;cellular_component;cellular_component;cellular_component;cellular_component	.	.	.
Ciclev10020467m.g : Ciclev10020467m.g : Ciclev10020467m	Ciclev10020467m.g	1.23694	no	up	0.427467	no	Ciclev10020467m	1.02782	no	up	0.0153571	yes	GO:0005759;GO:0003746;GO:0070125	mitochondrial matrix;translation elongation factor activity;mitochondrial translational elongation	cellular_component;molecular_function;biological_process	ko00190;ko00195	Oxidative phosphorylation;Photosynthesis	Metabolism;Metabolism
Ciclev10029476m.g : Ciclev10029476m.g : Ciclev10029476m	Ciclev10029476m.g	3.20435	yes	up	0.0034079	yes	Ciclev10029476m	1.08828	no	up	0.0259739	yes	GO:0005634;GO:0005622;GO:0042787;GO:0046872;GO:0006511;GO:0005794;GO:0006412;GO:0003735;GO:0022627	nucleus;intracellular;protein ubiquitination involved in ubiquitin-dependent protein catabolic process;metal ion binding;ubiquitin-dependent protein catabolic process;Golgi apparatus;translation;structural constituent of ribosome;cytosolic small ribosomal subunit	cellular_component;cellular_component;biological_process;molecular_function;biological_process;cellular_component;biological_process;molecular_function;cellular_component	ko03010	Ribosome	Genetic Information Processing
Ciclev10015214m.g : Ciclev10015214m.g : Ciclev10015214m	Ciclev10015214m.g	0.976209	no	down	0.964589	no	Ciclev10015214m	0.925056	no	down	0.249328	no	GO:0004252;GO:0009535;GO:0005634;GO:0030163;GO:0009579;GO:0009534;GO:0008236;GO:0010206;GO:0031977;GO:0005515;GO:0006508;GO:0009543;GO:0009735;GO:0005739;GO:0009507	serine-type endopeptidase activity;chloroplast thylakoid membrane;nucleus;protein catabolic process;thylakoid;chloroplast thylakoid;serine-type peptidase activity;photosystem II repair;thylakoid lumen;protein binding;proteolysis;chloroplast thylakoid lumen;response to cytokinin;mitochondrion;chloroplast	molecular_function;cellular_component;cellular_component;biological_process;cellular_component;cellular_component;molecular_function;biological_process;cellular_component;molecular_function;biological_process;cellular_component;biological_process;cellular_component;cellular_component	.	.	.
Ciclev10033452m.g : Ciclev10033452m.g : Ciclev10033452m	Ciclev10033452m.g	0.958617	no	down	0.909981	no	Ciclev10033452m	0.806006	yes	down	0.0295257	yes	GO:0005634	nucleus	cellular_component	.	.	.
Ciclev10014694m.g : Ciclev10014694m.g : Ciclev10014694m	Ciclev10014694m.g	1.02803	no	up	0.947486	no	Ciclev10014694m	0.552375	yes	down	0.217435	no	GO:0019375;GO:0043234;GO:0016021;GO:0005741;GO:0005739;GO:0050665;GO:0009507	galactolipid biosynthetic process;protein complex;integral component of membrane;mitochondrial outer membrane;mitochondrion;hydrogen peroxide biosynthetic process;chloroplast	biological_process;cellular_component;cellular_component;cellular_component;cellular_component;biological_process;cellular_component	.	.	.
Ciclev10026354m.g : Ciclev10026354m.g : Ciclev10026354m	Ciclev10026354m.g	1.004	no	up	0.997729	no	Ciclev10026354m	1.02681	no	up	0.432314	no	GO:0000054;GO:0030687;GO:0000470;GO:0000460;GO:0005730;GO:1902626;GO:0005829;GO:0043023	ribosomal subunit export from nucleus;preribosome, large subunit precursor;maturation of LSU-rRNA;maturation of 5.8S rRNA;nucleolus;assembly of large subunit precursor of preribosome;cytosol;ribosomal large subunit binding	biological_process;cellular_component;biological_process;biological_process;cellular_component;biological_process;cellular_component;molecular_function	ko03008	Ribosome biogenesis in eukaryotes	Genetic Information Processing
Ciclev10033038m.g : Ciclev10033038m.g : Ciclev10033038m	Ciclev10033038m.g	1.05455	no	up	0.854333	no	Ciclev10033038m	1.0385	no	up	0.461689	no	.	.	.	ko03030;ko03440;ko03430;ko03420	DNA replication;Homologous recombination;Mismatch repair;Nucleotide excision repair	Genetic Information Processing;Genetic Information Processing;Genetic Information Processing;Genetic Information Processing
Ciclev10000419m.g : Ciclev10000419m.g : Ciclev10000419m	Ciclev10000419m.g	1.15034	no	up	0.514643	no	Ciclev10000419m	1.04104	no	up	0.581701	no	GO:0007093;GO:0005634;GO:0051301;GO:0005635;GO:0007094;GO:0007067	mitotic cell cycle checkpoint;nucleus;cell division;nuclear envelope;mitotic spindle assembly checkpoint;mitotic nuclear division	biological_process;cellular_component;biological_process;cellular_component;biological_process;biological_process	ko04140	Regulation of autophagy	Cellular Processes
Ciclev10019938m.g : Ciclev10019938m.g : Ciclev10019938m	Ciclev10019938m.g	1.17427	no	up	0.338461	no	Ciclev10019938m	0.937987	no	down	0.191137	no	GO:0006508;GO:0030163;GO:0004190	proteolysis;protein catabolic process;aspartic-type endopeptidase activity	biological_process;biological_process;molecular_function	.	.	.
Ciclev10003449m.g : Ciclev10003449m.g : Ciclev10003449m	Ciclev10003449m.g	0.846064	no	down	0.407244	no	Ciclev10003449m	0.986584	no	down	0.376145	no	GO:0009651;GO:0005739;GO:0050897;GO:0045454	response to salt stress;mitochondrion;cobalt ion binding;cell redox homeostasis	biological_process;cellular_component;molecular_function;biological_process	.	.	.
Ciclev10030532m.g : Ciclev10030532m.g : Ciclev10030532m	Ciclev10030532m.g	1.01075	no	up	0.989303	no	Ciclev10030532m	0.951581	no	down	0.121346	no	GO:0005634;GO:0003723;GO:0000398	nucleus;RNA binding;mRNA splicing, via spliceosome	cellular_component;molecular_function;biological_process	ko03040	Spliceosome	Genetic Information Processing
Ciclev10027768m.g : Ciclev10027768m.g : Ciclev10027768m	Ciclev10027768m.g	1.20617	no	up	0.357399	no	Ciclev10027768m	1.01639	no	up	0.980021	no	GO:0005634;GO:0003723;GO:0000166;GO:0003676	nucleus;RNA binding;nucleotide binding;nucleic acid binding	cellular_component;molecular_function;molecular_function;molecular_function	ko03008	Ribosome biogenesis in eukaryotes	Genetic Information Processing
Ciclev10024677m.g : Ciclev10024677m.g : Ciclev10024677m	Ciclev10024677m.g	0.888328	no	down	0.816626	no	Ciclev10024677m	1.0404	no	up	0.168128	no	GO:0005634;GO:0006281;GO:0016301	nucleus;DNA repair;kinase activity	cellular_component;biological_process;molecular_function	ko03015	mRNA surveillance pathway	Genetic Information Processing
Ciclev10021692m.g : Ciclev10021692m.g : Ciclev10021692m	Ciclev10021692m.g	1.26159	no	up	0.455337	no	Ciclev10021692m	1.04169	no	up	0.182657	no	.	.	.	.	.	.
Ciclev10004309m.g : Ciclev10004309m.g : Ciclev10004309m	Ciclev10004309m.g	1.08542	no	up	0.839538	no	Ciclev10004309m	0.989032	no	down	0.766778	no	GO:0006412;GO:0005622;GO:0003924	translation;intracellular;GTPase activity	biological_process;cellular_component;molecular_function	ko03040	Spliceosome	Genetic Information Processing
Ciclev10016110m.g : Ciclev10016110m.g : Ciclev10016110m	Ciclev10016110m.g	1.06165	no	up	0.807692	no	Ciclev10016110m	1.10123	no	up	0.268832	no	GO:0006886;GO:0005774;GO:0061025;GO:0031201;GO:0005483;GO:0019905	intracellular protein transport;vacuolar membrane;membrane fusion;SNARE complex;soluble NSF attachment protein activity;syntaxin binding	biological_process;cellular_component;biological_process;cellular_component;molecular_function;molecular_function	.	.	.
Ciclev10020636m.g : Ciclev10020636m.g : Ciclev10020636m	Ciclev10020636m.g	1.11323	no	up	0.916523	no	Ciclev10020636m	1.00172	no	up	0.89613	no	GO:0016787;GO:0005829;GO:0005739	hydrolase activity;cytosol;mitochondrion	molecular_function;cellular_component;cellular_component	.	.	.
Ciclev10002705m.g : Ciclev10002705m.g : Ciclev10002705m	Ciclev10002705m.g	1.0302	no	up	0.958229	no	Ciclev10002705m	1.0084	no	up	0.856599	no	GO:0008233;GO:0005618;GO:0016021;GO:0005576;GO:0006465;GO:0005787	peptidase activity;cell wall;integral component of membrane;extracellular region;signal peptide processing;signal peptidase complex	molecular_function;cellular_component;cellular_component;cellular_component;biological_process;cellular_component	ko03060	Protein export	Genetic Information Processing
Ciclev10007244m.g : Ciclev10007244m.g : Ciclev10007244m	Ciclev10007244m.g	0.971937	no	down	0.973265	no	Ciclev10007244m	1.04775	no	up	0.153135	no	GO:0044611;GO:0006999;GO:0017056;GO:0000059	nuclear pore inner ring;nuclear pore organization;structural constituent of nuclear pore;protein import into nucleus, docking	cellular_component;biological_process;molecular_function;biological_process	ko03013	RNA transport	Genetic Information Processing
Ciclev10025368m.g : Ciclev10025368m.g : Ciclev10025368m	Ciclev10025368m.g	0.864111	no	down	0.530108	no	Ciclev10025368m	0.861904	no	down	0.158888	no	GO:0005768;GO:0016787;GO:0005794;GO:0016021;GO:0005802;GO:0004722	endosome;hydrolase activity;Golgi apparatus;integral component of membrane;trans-Golgi network;protein serine/threonine phosphatase activity	cellular_component;molecular_function;cellular_component;cellular_component;cellular_component;molecular_function	.	.	.
Ciclev10023466m.g : Ciclev10023466m.g : Ciclev10023466m	Ciclev10023466m.g	1.17127	no	up	0.436001	no	Ciclev10023466m	1.00986	no	up	0.732014	no	GO:0003729;GO:0022625;GO:0006412;GO:0003735	mRNA binding;cytosolic large ribosomal subunit;translation;structural constituent of ribosome	molecular_function;cellular_component;biological_process;molecular_function	ko03010	Ribosome	Genetic Information Processing
Ciclev10022154m.g : Ciclev10022154m.g : Ciclev10022154m	Ciclev10022154m.g	1.18333	no	up	0.260529	no	Ciclev10022154m	0.979039	no	down	0.455767	no	GO:0004364;GO:0006749;GO:0009407;GO:0005737	glutathione transferase activity;glutathione metabolic process;toxin catabolic process;cytoplasm	molecular_function;biological_process;biological_process;cellular_component	ko00480	Glutathione metabolism	Metabolism
Ciclev10008274m.g : Ciclev10008274m.g : Ciclev10008274m	Ciclev10008274m.g	0.809226	no	down	0.34946	no	Ciclev10008274m	0.89328	no	down	0.013345	yes	GO:0042802;GO:0004069;GO:0030170	identical protein binding;L-aspartate:2-oxoglutarate aminotransferase activity;pyridoxal phosphate binding	molecular_function;molecular_function;molecular_function	ko01200;ko00330;ko00220;ko00250;ko00950;ko00360;ko00270;ko00710;ko01230;ko00350;ko01210;ko00400;ko00960	Carbon metabolism;Arginine and proline metabolism;Arginine biosynthesis;Alanine, aspartate and glutamate metabolism;Isoquinoline alkaloid biosynthesis;Phenylalanine metabolism;Cysteine and methionine metabolism;Carbon fixation in photosynthetic organisms;Biosynthesis of amino acids;Tyrosine metabolism;2-Oxocarboxylic acid metabolism;Phenylalanine, tyrosine and tryptophan biosynthesis;Tropane, pip…	Metabolism;Metabolism;Metabolism;Metabolism;Metabolism;Metabolism;Metabolism;Metabolism;Metabolism;Metabolism;Metabolism;Metabolism;Metabolism
Ciclev10018702m.g : Ciclev10018702m.g : Ciclev10018702m	Ciclev10018702m.g	1.00561	no	up	1	no	Ciclev10018702m	0.898057	no	down	0.177016	no	GO:0047341;GO:0046872;GO:0016310;GO:0005524;GO:0050201;GO:0042352;GO:0005975;GO:0005737;GO:0004335	fucose-1-phosphate guanylyltransferase activity;metal ion binding;phosphorylation;ATP binding;fucokinase activity;GDP-L-fucose salvage;carbohydrate metabolic process;cytoplasm;galactokinase activity	molecular_function;molecular_function;biological_process;molecular_function;molecular_function;biological_process;biological_process;cellular_component;molecular_function	ko00520;ko00051	Amino sugar and nucleotide sugar metabolism;Fructose and mannose metabolism	Metabolism;Metabolism
Ciclev10025975m.g : Ciclev10025975m.g : Ciclev10025975m	Ciclev10025975m.g	1.05656	no	up	0.821886	no	Ciclev10025975m	1.09065	no	up	0.199758	no	GO:0080008;GO:0005829;GO:0000166;GO:0005737	Cul4-RING E3 ubiquitin ligase complex;cytosol;nucleotide binding;cytoplasm	cellular_component;cellular_component;molecular_function;cellular_component	ko03013	RNA transport	Genetic Information Processing
Ciclev10004652m.g : Ciclev10004652m.g : Ciclev10004652m	Ciclev10004652m.g	1.02201	no	up	0.988748	no	Ciclev10004652m	0.960727	no	down	0.159127	no	GO:0032543;GO:0050567;GO:0070681	mitochondrial translation;glutaminyl-tRNA synthase (glutamine-hydrolyzing) activity;glutaminyl-tRNAGln biosynthesis via transamidation	biological_process;molecular_function;biological_process	ko00970	Aminoacyl-tRNA biosynthesis	Genetic Information Processing
Ciclev10030875m.g : Ciclev10030875m.g : Ciclev10030875m	Ciclev10030875m.g	1.29073	no	up	0.110988	no	Ciclev10030875m	0.995912	no	down	0.943299	no	GO:0080057;GO:0003723;GO:0003677;GO:0010305;GO:0048364;GO:0010588;GO:0006364;GO:0003676;GO:0042254;GO:0005730;GO:0000166;GO:0005829;GO:0080056;GO:0005739;GO:0048367;GO:0048366;GO:0000478	sepal vascular tissue pattern formation;RNA binding;DNA binding;leaf vascular tissue pattern formation;root development;cotyledon vascular tissue pattern formation;rRNA processing;nucleic acid binding;ribosome biogenesis;nucleolus;nucleotide binding;cytosol;petal vascular tissue pattern formation;mitochondrion;shoot system development;leaf development;endonucleolytic cleavage involved in rRNA pro…	biological_process;molecular_function;molecular_function;biological_process;biological_process;biological_process;biological_process;molecular_function;biological_process;cellular_component;molecular_function;cellular_component;biological_process;cellular_component;biological_process;biological_process;biological_process	ko03015	mRNA surveillance pathway	Genetic Information Processing
Ciclev10016133m.g : Ciclev10016133m.g : Ciclev10016133m	Ciclev10016133m.g	1.01233	no	up	0.954754	no	Ciclev10016133m	0.815835	yes	down	0.363843	no	GO:0004616;GO:0051287;GO:0055114;GO:0003858;GO:0006979;GO:0005829;GO:0005739;GO:0030267	phosphogluconate dehydrogenase (decarboxylating) activity;NAD binding;oxidation-reduction process;3-hydroxybutyrate dehydrogenase activity;response to oxidative stress;cytosol;mitochondrion;glyoxylate reductase (NADP) activity	molecular_function;molecular_function;biological_process;molecular_function;biological_process;cellular_component;cellular_component;molecular_function	ko01200;ko00650;ko00630	Carbon metabolism;Butanoate metabolism;Glyoxylate and dicarboxylate metabolism	Metabolism;Metabolism;Metabolism
Ciclev10012805m.g : Ciclev10012805m.g : Ciclev10012805m	Ciclev10012805m.g	1.26694	no	up	0.090035	no	Ciclev10012805m	1.14598	no	up	0.658784	no	GO:0022625;GO:0006412;GO:0000027;GO:0003735;GO:0019843	cytosolic large ribosomal subunit;translation;ribosomal large subunit assembly;structural constituent of ribosome;rRNA binding	cellular_component;biological_process;biological_process;molecular_function;molecular_function	ko03010	Ribosome	Genetic Information Processing
Ciclev10009272m.g : Ciclev10009272m.g : Ciclev10009272m	Ciclev10009272m.g	1.05216	no	up	0.907175	no	Ciclev10009272m	1.08469	no	up	0.0281128	yes	GO:0005634;GO:0003677;GO:0006355;GO:0035064;GO:0006351;GO:0005829;GO:0008270;GO:0016568	nucleus;DNA binding;regulation of transcription, DNA-templated;methylated histone binding;transcription, DNA-templated;cytosol;zinc ion binding;chromatin modification	cellular_component;molecular_function;biological_process;molecular_function;biological_process;cellular_component;molecular_function;biological_process	.	.	.
Ciclev10031914m.g : Ciclev10031914m.g : Ciclev10031914m	Ciclev10031914m.g	1.11083	no	up	0.682478	no	Ciclev10031914m	0.973465	no	down	0.69045	no	GO:0033356;GO:0005829;GO:0005794;GO:0052691;GO:0009832	UDP-L-arabinose metabolic process;cytosol;Golgi apparatus;UDP-arabinopyranose mutase activity;plant-type cell wall biogenesis	biological_process;cellular_component;cellular_component;molecular_function;biological_process	ko00520	Amino sugar and nucleotide sugar metabolism	Metabolism
Ciclev10028037m.g : Ciclev10028037m.g : Ciclev10028037m	Ciclev10028037m.g	1.1356	no	up	0.821668	no	Ciclev10028037m	0.928377	no	down	0.345098	no	GO:0070062;GO:0006904;GO:0005737;GO:0045335;GO:0000145;GO:0005829;GO:0005886;GO:0006887	extracellular exosome;vesicle docking involved in exocytosis;cytoplasm;phagocytic vesicle;exocyst;cytosol;plasma membrane;exocytosis	cellular_component;biological_process;cellular_component;cellular_component;cellular_component;cellular_component;cellular_component;biological_process	ko01200;ko00620;ko00710	Carbon metabolism;Pyruvate metabolism;Carbon fixation in photosynthetic organisms	Metabolism;Metabolism;Metabolism
Ciclev10011842m.g : Ciclev10011842m.g : Ciclev10011842m	Ciclev10011842m.g	1.00025	no	up	0.989557	no	Ciclev10011842m	0.927817	no	down	0.070426	no	GO:0009535;GO:0003677;GO:0055114;GO:0009658;GO:0009534;GO:0009706;GO:0046872;GO:0005515;GO:1901401;GO:0009941;GO:0048529;GO:0015995;GO:0009507;GO:0015979	chloroplast thylakoid membrane;DNA binding;oxidation-reduction process;chloroplast organization;chloroplast thylakoid;chloroplast inner membrane;metal ion binding;protein binding;regulation of tetrapyrrole metabolic process;chloroplast envelope;magnesium-protoporphyrin IX monomethyl ester (oxidative) cyclase activity;chlorophyll biosynthetic process;chloroplast;photosynthesis	cellular_component;molecular_function;biological_process;biological_process;cellular_component;cellular_component;molecular_function;molecular_function;biological_process;cellular_component;molecular_function;biological_process;cellular_component;biological_process	ko00860	Porphyrin and chlorophyll metabolism	Metabolism
Ciclev10032757m.g : Ciclev10032757m.g : Ciclev10032757m	Ciclev10032757m.g	1.19911	no	up	0.462803	no	Ciclev10032757m	0.975577	no	down	0.663607	no	GO:0016020;GO:0016192;GO:0000139;GO:0005515;GO:0007264;GO:0005829;GO:0005886;GO:0009506;GO:0032940;GO:0005802;GO:0003924;GO:0005774;GO:0005768;GO:0006886;GO:0006913;GO:0005794;GO:0005525	membrane;vesicle-mediated transport;Golgi membrane;protein binding;small GTPase mediated signal transduction;cytosol;plasma membrane;plasmodesma;secretion by cell;trans-Golgi network;GTPase activity;vacuolar membrane;endosome;intracellular protein transport;nucleocytoplasmic transport;Golgi apparatus;GTP binding	cellular_component;biological_process;cellular_component;molecular_function;biological_process;cellular_component;cellular_component;cellular_component;biological_process;cellular_component;molecular_function;cellular_component;cellular_component;biological_process;biological_process;cellular_component;molecular_function	ko04144;ko04145	Endocytosis;Phagosome	Cellular Processes;Cellular Processes
Ciclev10022378m.g : Ciclev10022378m.g : Ciclev10022378m	Ciclev10022378m.g	1.00706	no	up	0.939116	no	Ciclev10022378m	1.03344	no	up	0.476129	no	GO:0000287;GO:0005524;GO:0006355;GO:0009416;GO:0006808;GO:0009534;GO:0009718;GO:0006807;GO:0005515;GO:0005829;GO:0009507;GO:2000013;GO:0006351;GO:0009744;GO:0042304;GO:0009536;GO:0010307	magnesium ion binding;ATP binding;regulation of transcription, DNA-templated;response to light stimulus;regulation of nitrogen utilization;chloroplast thylakoid;anthocyanin-containing compound biosynthetic process;nitrogen compound metabolic process;protein binding;cytosol;chloroplast;regulation of arginine biosynthetic process via ornithine;transcription, DNA-templated;response to sucrose;regula…	molecular_function;molecular_function;biological_process;biological_process;biological_process;cellular_component;biological_process;biological_process;molecular_function;cellular_component;cellular_component;biological_process;biological_process;biological_process;biological_process;cellular_component;molecular_function	.	.	.
Ciclev10011657m.g : Ciclev10011657m.g : Ciclev10011657m	Ciclev10011657m.g	0.954411	no	down	0.885097	no	Ciclev10011657m	0.940846	no	down	0.1436	no	GO:0052543;GO:0009555;GO:0008152;GO:0006011;GO:0003983;GO:0005737;GO:0046686;GO:0005829;GO:0009651;GO:0070569;GO:0005886;GO:0019013	callose deposition in cell wall;pollen development;metabolic process;UDP-glucose metabolic process;UTP:glucose-1-phosphate uridylyltransferase activity;cytoplasm;response to cadmium ion;cytosol;response to salt stress;uridylyltransferase activity;plasma membrane;viral nucleocapsid	biological_process;biological_process;biological_process;biological_process;molecular_function;cellular_component;biological_process;cellular_component;biological_process;molecular_function;cellular_component;cellular_component	ko00500;ko00052;ko00040;ko00520	Starch and sucrose metabolism;Galactose metabolism;Pentose and glucuronate interconversions;Amino sugar and nucleotide sugar metabolism	Metabolism;Metabolism;Metabolism;Metabolism
Ciclev10029223m.g : Ciclev10029223m.g : Ciclev10029223m	Ciclev10029223m.g	1.21526	no	up	0.238329	no	Ciclev10029223m	1.07844	no	up	0.0256089	yes	GO:0046604;GO:0005634;GO:0005813;GO:0005737;GO:0006405;GO:0007051;GO:0008536;GO:0006511;GO:0000082;GO:0006606;GO:0005096	positive regulation of mitotic centrosome separation;nucleus;centrosome;cytoplasm;RNA export from nucleus;spindle organization;Ran GTPase binding;ubiquitin-dependent protein catabolic process;G1/S transition of mitotic cell cycle;protein import into nucleus;GTPase activator activity	biological_process;cellular_component;cellular_component;cellular_component;biological_process;biological_process;molecular_function;biological_process;biological_process;biological_process;molecular_function	.	.	.
Ciclev10009293m.g : Ciclev10009293m.g : Ciclev10009293m	Ciclev10009293m.g	1.13233	no	up	0.676775	no	Ciclev10009293m	1.05555	no	up	0.43542	no	GO:0005634;GO:0003723;GO:0000166;GO:0016021;GO:0003676	nucleus;RNA binding;nucleotide binding;integral component of membrane;nucleic acid binding	cellular_component;molecular_function;molecular_function;cellular_component;molecular_function	ko03040	Spliceosome	Genetic Information Processing
Ciclev10008160m.g : Ciclev10008160m.g : Ciclev10008160m	Ciclev10008160m.g	0.962718	no	down	0.934654	no	Ciclev10008160m	1.09242	no	up	0.272441	no	GO:0005634;GO:0018105;GO:0004674;GO:0016055;GO:0006897;GO:0008360;GO:0005737	nucleus;peptidyl-serine phosphorylation;protein serine/threonine kinase activity;Wnt signaling pathway;endocytosis;regulation of cell shape;cytoplasm	cellular_component;biological_process;molecular_function;biological_process;biological_process;biological_process;cellular_component	ko03008	Ribosome biogenesis in eukaryotes	Genetic Information Processing
Ciclev10017092m.g : Ciclev10017092m.g : Ciclev10017092m	Ciclev10017092m.g	1.12171	no	up	0.439761	no	Ciclev10017092m	0.997256	no	down	0.942237	no	GO:0006413;GO:0003743	translational initiation;translation initiation factor activity	biological_process;molecular_function	ko03013	RNA transport	Genetic Information Processing
Ciclev10031990m.g : Ciclev10031990m.g : Ciclev10031990m	Ciclev10031990m.g	0.863288	no	down	0.658389	no	Ciclev10031990m	0.955422	no	down	0.0880031	no	GO:0016787;GO:0009507	hydrolase activity;chloroplast	molecular_function;cellular_component	.	.	.
Ciclev10031235m.g : Ciclev10031235m.g : Ciclev10031235m	Ciclev10031235m.g	1.07014	no	up	0.753688	no	Ciclev10031235m	1.09548	no	up	0.255227	no	GO:0006413;GO:0005634;GO:0003743;GO:0006412;GO:0005737	translational initiation;nucleus;translation initiation factor activity;translation;cytoplasm	biological_process;cellular_component;molecular_function;biological_process;cellular_component	.	.	.
Ciclev10004891m.g : Ciclev10004891m.g : Ciclev10004891m	Ciclev10004891m.g	0.992211	no	down	0.976944	no	Ciclev10004891m	1.01491	no	up	0.109952	no	GO:0016020;GO:0005524;GO:0006096;GO:0009579;GO:0005737;GO:0004618;GO:0046686;GO:0005829;GO:0019253;GO:0005739;GO:0009507;GO:0009570	membrane;ATP binding;glycolytic process;thylakoid;cytoplasm;phosphoglycerate kinase activity;response to cadmium ion;cytosol;reductive pentose-phosphate cycle;mitochondrion;chloroplast;chloroplast stroma	cellular_component;molecular_function;biological_process;cellular_component;cellular_component;molecular_function;biological_process;cellular_component;biological_process;cellular_component;cellular_component;cellular_component	ko01230;ko01200;ko00010;ko00710	Biosynthesis of amino acids;Carbon metabolism;Glycolysis / Gluconeogenesis;Carbon fixation in photosynthetic organisms	Metabolism;Metabolism;Metabolism;Metabolism
Ciclev10027825m.g : Ciclev10027825m.g : Ciclev10027825m	Ciclev10027825m.g	0.992277	no	down	0.988946	no	Ciclev10027825m	1.03194	no	up	0.330358	no	GO:0007031;GO:0005777;GO:0003924;GO:0009791;GO:0005515;GO:0051301;GO:0005829;GO:0005525;GO:0005739;GO:0005886;GO:0007049;GO:0016559;GO:0000266	peroxisome organization;peroxisome;GTPase activity;post-embryonic development;protein binding;cell division;cytosol;GTP binding;mitochondrion;plasma membrane;cell cycle;peroxisome fission;mitochondrial fission	biological_process;cellular_component;molecular_function;biological_process;molecular_function;biological_process;cellular_component;molecular_function;cellular_component;cellular_component;biological_process;biological_process;biological_process	ko04144	Endocytosis	Cellular Processes
Ciclev10031292m.g : Ciclev10031292m.g : Ciclev10031292m	Ciclev10031292m.g	1.01507	no	up	0.992182	no	Ciclev10031292m	0.966967	no	down	0.164879	no	GO:0005634;GO:0005829;GO:0005737	nucleus;cytosol;cytoplasm	cellular_component;cellular_component;cellular_component	.	.	.
Ciclev10005522m.g : Ciclev10005522m.g : Ciclev10005522m	Ciclev10005522m.g	0.979212	no	down	0.999725	no	Ciclev10005522m	1.02037	no	up	0.751879	no	GO:0008061;GO:0006032;GO:0005576;GO:0004568	chitin binding;chitin catabolic process;extracellular region;chitinase activity	molecular_function;biological_process;cellular_component;molecular_function	ko00520	Amino sugar and nucleotide sugar metabolism	Metabolism
Ciclev10015257m.g : Ciclev10015257m.g : Ciclev10015257m	Ciclev10015257m.g	1.03756	no	up	0.996225	no	Ciclev10015257m	1.01836	no	up	0.843373	no	GO:0016021;GO:0008270;GO:0019706;GO:0005886	integral component of membrane;zinc ion binding;protein-cysteine S-palmitoyltransferase activity;plasma membrane	cellular_component;molecular_function;molecular_function;cellular_component	.	.	.
Ciclev10026852m.g : Ciclev10026852m.g : Ciclev10026852m	Ciclev10026852m.g	0.982031	no	down	0.714693	no	Ciclev10026852m	1.15773	no	up	0.284585	no	GO:0006979;GO:0005634;GO:0005515;GO:0005829;GO:0005576;GO:0010039;GO:0005737	response to oxidative stress;nucleus;protein binding;cytosol;extracellular region;response to iron ion;cytoplasm	biological_process;cellular_component;molecular_function;cellular_component;cellular_component;biological_process;cellular_component	.	.	.
Ciclev10008649m.g : Ciclev10008649m.g : Ciclev10008649m	Ciclev10008649m.g	0.902494	no	down	0.873448	no	Ciclev10008649m	0.862429	no	down	0.036917	yes	GO:0009055;GO:0048046;GO:0005507;GO:0046658;GO:0031225;GO:0005886;GO:0009507;GO:0005773	electron carrier activity;apoplast;copper ion binding;anchored component of plasma membrane;anchored component of membrane;plasma membrane;chloroplast;vacuole	molecular_function;cellular_component;molecular_function;cellular_component;cellular_component;cellular_component;cellular_component;cellular_component	.	.	.
Ciclev10028359m.g : Ciclev10028359m.g : Ciclev10028359m	Ciclev10028359m.g	0.974837	no	down	0.991364	no	Ciclev10028359m	1.00398	no	up	0.971193	no	GO:0004664;GO:0009094;GO:0016597;GO:0006571;GO:0047769;GO:0010244;GO:0080167;GO:0005829;GO:0009507;GO:0009570	prephenate dehydratase activity;L-phenylalanine biosynthetic process;amino acid binding;tyrosine biosynthetic process;arogenate dehydratase activity;response to low fluence blue light stimulus by blue low-fluence system;response to karrikin;cytosol;chloroplast;chloroplast stroma	molecular_function;biological_process;molecular_function;biological_process;molecular_function;biological_process;biological_process;cellular_component;cellular_component;cellular_component	ko01230;ko00400	Biosynthesis of amino acids;Phenylalanine, tyrosine and tryptophan biosynthesis	Metabolism;Metabolism
Ciclev10014409m.g : Ciclev10014409m.g : Ciclev10014409m	Ciclev10014409m.g	0.95608	no	down	0.91185	no	Ciclev10014409m	1.04527	no	up	0.638363	no	GO:0005774;GO:0005829;GO:0070772;GO:0043550	vacuolar membrane;cytosol;PAS complex;regulation of lipid kinase activity	cellular_component;cellular_component;cellular_component;biological_process	.	.	.
Ciclev10026719m.g : Ciclev10026719m.g : Ciclev10026719m	Ciclev10026719m.g	1.20958	no	up	0.146945	no	Ciclev10026719m	1.02257	no	up	0.249891	no	GO:0022625;GO:0002181;GO:0003735;GO:0042273	cytosolic large ribosomal subunit;cytoplasmic translation;structural constituent of ribosome;ribosomal large subunit biogenesis	cellular_component;biological_process;molecular_function;biological_process	ko03010	Ribosome	Genetic Information Processing
Ciclev10028834m.g : Ciclev10028834m.g : Ciclev10028834m	Ciclev10028834m.g	0.00240836	yes	down	9.1785e-15	yes	Ciclev10028834m	0.285526	yes	down	0.0341277	yes	GO:0005783;GO:0005634;GO:0009555;GO:0055114;GO:0080110;GO:0048316;GO:0005515;GO:0010584;GO:0016491;GO:0050662	endoplasmic reticulum;nucleus;pollen development;oxidation-reduction process;sporopollenin biosynthetic process;seed development;protein binding;pollen exine formation;oxidoreductase activity;coenzyme binding	cellular_component;cellular_component;biological_process;biological_process;biological_process;biological_process;molecular_function;biological_process;molecular_function;molecular_function	ko00941	Flavonoid biosynthesis	Metabolism
Ciclev10027828m.g : Ciclev10027828m.g : Ciclev10027828m	Ciclev10027828m.g	0.940486	no	down	0.862694	no	Ciclev10027828m	0.964254	no	down	0.126745	no	GO:0015986;GO:0070072;GO:0051117;GO:0016471;GO:0007035;GO:0046961;GO:0000325	ATP synthesis coupled proton transport;vacuolar proton-transporting V-type ATPase complex assembly;ATPase binding;vacuolar proton-transporting V-type ATPase complex;vacuolar acidification;proton-transporting ATPase activity, rotational mechanism;plant-type vacuole	biological_process;biological_process;molecular_function;cellular_component;biological_process;molecular_function;cellular_component	ko00190;ko04145	Oxidative phosphorylation;Phagosome	Metabolism;Cellular Processes
Ciclev10017475m.g : Ciclev10017475m.g : Ciclev10017475m	Ciclev10017475m.g	1.07031	no	up	0.830033	no	Ciclev10017475m	1.04814	no	up	0.200398	no	GO:0003743;GO:0005852	translation initiation factor activity;eukaryotic translation initiation factor 3 complex	molecular_function;cellular_component	ko03013	RNA transport	Genetic Information Processing
Ciclev10014361m.g : Ciclev10014361m.g : Ciclev10014361m	Ciclev10014361m.g	1.10894	no	up	0.839627	no	Ciclev10014361m	0.959296	no	down	0.460054	no	GO:0010007;GO:0005524;GO:0009534;GO:0016851;GO:0009507;GO:0009570;GO:0015979;GO:0015995	magnesium chelatase complex;ATP binding;chloroplast thylakoid;magnesium chelatase activity;chloroplast;chloroplast stroma;photosynthesis;chlorophyll biosynthetic process	cellular_component;molecular_function;cellular_component;molecular_function;cellular_component;cellular_component;biological_process;biological_process	ko00860	Porphyrin and chlorophyll metabolism	Metabolism
Ciclev10009962m.g : Ciclev10009962m.g : Ciclev10009962m	Ciclev10009962m.g	1.3072	no	up	0.558111	no	Ciclev10009962m	0.976719	no	down	0.750315	no	GO:0051707;GO:0009507;GO:0006954	response to other organism;chloroplast;inflammatory response	biological_process;cellular_component;biological_process	ko00350;ko00360	Tyrosine metabolism;Phenylalanine metabolism	Metabolism;Metabolism
Ciclev10004277m.g : Ciclev10004277m.g : Ciclev10004277m	Ciclev10004277m.g	0.841098	no	down	0.420662	no	Ciclev10004277m	0.956773	no	down	0.154003	no	GO:0008587;GO:0005634;GO:0045944;GO:0007219	imaginal disc-derived wing margin morphogenesis;nucleus;positive regulation of transcription from RNA polymerase II promoter;Notch signaling pathway	biological_process;cellular_component;biological_process;biological_process	.	.	.
Ciclev10018335m.g : Ciclev10018335m.g : Ciclev10018335m	Ciclev10018335m.g	1.05672	no	up	0.881075	no	Ciclev10018335m	0.979126	no	down	0.793331	no	GO:0006413;GO:0009941;GO:0009570;GO:0009507	translational initiation;chloroplast envelope;chloroplast stroma;chloroplast	biological_process;cellular_component;cellular_component;cellular_component	.	.	.
Ciclev10011081m.g : Ciclev10011081m.g : Ciclev10011081m	Ciclev10011081m.g	1.03985	no	up	0.923456	no	Ciclev10011081m	0.9447	no	down	0.109296	no	GO:0016020;GO:0009506;GO:0005524;GO:0016301;GO:0006468;GO:0007169;GO:0009505;GO:0004674;GO:0005618;GO:0004672;GO:0016021;GO:0005886	membrane;plasmodesma;ATP binding;kinase activity;protein phosphorylation;transmembrane receptor protein tyrosine kinase signaling pathway;plant-type cell wall;protein serine/threonine kinase activity;cell wall;protein kinase activity;integral component of membrane;plasma membrane	cellular_component;cellular_component;molecular_function;molecular_function;biological_process;biological_process;cellular_component;molecular_function;cellular_component;molecular_function;cellular_component;cellular_component	ko04075	Plant hormone signal transduction	Environmental Information Processing
Ciclev10001298m.g : Ciclev10001298m.g : Ciclev10001298m	Ciclev10001298m.g	1.13075	no	up	0.726485	no	Ciclev10001298m	1.01838	no	up	0.565263	no	GO:0005788	endoplasmic reticulum lumen	cellular_component	ko04145;ko04141	Phagosome;Protein processing in endoplasmic reticulum	Cellular Processes;Genetic Information Processing
Ciclev10012611m.g : Ciclev10012611m.g : Ciclev10012611m	Ciclev10012611m.g	1.17883	no	up	0.607469	no	Ciclev10012611m	0.911801	no	down	0.359384	no	GO:0016020;GO:0009826;GO:0009664;GO:0009831;GO:0005618;GO:0009828;GO:0005576;GO:0080022	membrane;unidimensional cell growth;plant-type cell wall organization;plant-type cell wall modification involved in multidimensional cell growth;cell wall;plant-type cell wall loosening;extracellular region;primary root development	cellular_component;biological_process;biological_process;biological_process;cellular_component;biological_process;cellular_component;biological_process	.	.	.
Ciclev10013235m.g : Ciclev10013235m.g : Ciclev10013235m	Ciclev10013235m.g	1.149	no	up	0.809992	no	Ciclev10013235m	1.05463	no	up	0.112568	no	GO:0097526;GO:0005685;GO:0034719;GO:0003723;GO:0005686;GO:0000398;GO:0005687;GO:0071013;GO:0071004;GO:0005682;GO:0071011;GO:0043186;GO:0005689	spliceosomal tri-snRNP complex;U1 snRNP;SMN-Sm protein complex;RNA binding;U2 snRNP;mRNA splicing, via spliceosome;U4 snRNP;catalytic step 2 spliceosome;U2-type prespliceosome;U5 snRNP;precatalytic spliceosome;P granule;U12-type spliceosomal complex	cellular_component;cellular_component;cellular_component;molecular_function;cellular_component;biological_process;cellular_component;cellular_component;cellular_component;cellular_component;cellular_component;cellular_component;cellular_component	ko03040	Spliceosome	Genetic Information Processing
Ciclev10019518m.g : Ciclev10019518m.g : Ciclev10019518m	Ciclev10019518m.g	1.11203	no	up	0.711086	no	Ciclev10019518m	1.03565	no	up	0.560925	no	GO:0006368;GO:0002098;GO:0006357;GO:0008023;GO:0004402;GO:0033588;GO:0000123;GO:0005737	transcription elongation from RNA polymerase II promoter;tRNA wobble uridine modification;regulation of transcription from RNA polymerase II promoter;transcription elongation factor complex;histone acetyltransferase activity;Elongator holoenzyme complex;histone acetyltransferase complex;cytoplasm	biological_process;biological_process;biological_process;cellular_component;molecular_function;cellular_component;cellular_component;cellular_component	.	.	.
Ciclev10004604m.g : Ciclev10004604m.g : Ciclev10004604m	Ciclev10004604m.g	1.02741	no	up	0.945998	no	Ciclev10004604m	1.00202	no	up	0.980556	no	GO:0003755	peptidyl-prolyl cis-trans isomerase activity	molecular_function	ko03050	Proteasome	Genetic Information Processing
Ciclev10014943m.g : Ciclev10014943m.g : Ciclev10014943m	Ciclev10014943m.g	1.07555	no	up	0.87714	no	Ciclev10014943m	0.916627	no	down	0.429666	no	GO:0046323;GO:0035428;GO:0005887;GO:0005355;GO:0005351	glucose import;hexose transmembrane transport;integral component of plasma membrane;glucose transmembrane transporter activity;sugar:proton symporter activity	biological_process;biological_process;cellular_component;molecular_function;molecular_function	.	.	.
Ciclev10012095m.g : Ciclev10012095m.g : Ciclev10012095m	Ciclev10012095m.g	0.792579	no	down	0.133179	no	Ciclev10012095m	0.714941	yes	down	0.154997	no	GO:0006810;GO:0005524;GO:0005737;GO:0010218;GO:0016021;GO:0005886;GO:0010114;GO:0005215;GO:0016887	transport;ATP binding;cytoplasm;response to far red light;integral component of membrane;plasma membrane;response to red light;transporter activity;ATPase activity	biological_process;molecular_function;cellular_component;biological_process;cellular_component;cellular_component;biological_process;molecular_function;molecular_function	ko03018	RNA degradation	Genetic Information Processing
Ciclev10031124m.g : Ciclev10031124m.g : Ciclev10031124m	Ciclev10031124m.g	0.880137	no	down	0.649655	no	Ciclev10031124m	1.29023	yes	up	0.455695	no	GO:0005829;GO:0006048;GO:0004610	cytosol;UDP-N-acetylglucosamine biosynthetic process;phosphoacetylglucosamine mutase activity	cellular_component;biological_process;molecular_function	ko00520	Amino sugar and nucleotide sugar metabolism	Metabolism
Ciclev10026360m.g : Ciclev10026360m.g : Ciclev10026360m	Ciclev10026360m.g	1.32636	no	up	0.221138	no	Ciclev10026360m	1.02909	no	up	0.37973	no	GO:0044822;GO:0022625;GO:0002181;GO:0003735;GO:0000463	poly(A) RNA binding;cytosolic large ribosomal subunit;cytoplasmic translation;structural constituent of ribosome;maturation of LSU-rRNA from tricistronic rRNA transcript (SSU-rRNA, 5.8S rRNA, LSU-rRNA)	molecular_function;cellular_component;biological_process;molecular_function;biological_process	ko03010	Ribosome	Genetic Information Processing
Ciclev10008533m.g : Ciclev10008533m.g : Ciclev10008533m	Ciclev10008533m.g	1.06436	no	up	0.929504	no	Ciclev10008533m	0.842107	no	down	0.231956	no	GO:0005634;GO:0005524;GO:0016301;GO:0006468;GO:0008353;GO:0004693;GO:0005515;GO:0051301;GO:0004672;GO:0051726;GO:0007049	nucleus;ATP binding;kinase activity;protein phosphorylation;RNA polymerase II carboxy-terminal domain kinase activity;cyclin-dependent protein serine/threonine kinase activity;protein binding;cell division;protein kinase activity;regulation of cell cycle;cell cycle	cellular_component;molecular_function;molecular_function;biological_process;molecular_function;molecular_function;molecular_function;biological_process;molecular_function;biological_process;biological_process	ko03022;ko03420	Basal transcription factors;Nucleotide excision repair	Genetic Information Processing;Genetic Information Processing
Ciclev10002349m.g : Ciclev10002349m.g : Ciclev10002349m	Ciclev10002349m.g	0.769453	no	down	0.14322	no	Ciclev10002349m	0.792764	yes	down	0.00837759	yes	GO:0016020;GO:0009414;GO:0005829;GO:0009737;GO:0009631	membrane;response to water deprivation;cytosol;response to abscisic acid;cold acclimation	cellular_component;biological_process;cellular_component;biological_process;biological_process	.	.	.
Ciclev10012800m.g : Ciclev10012800m.g : Ciclev10012800m	Ciclev10012800m.g	1.0537	no	up	0.886942	no	Ciclev10012800m	1.11052	no	up	0.353853	no	GO:0005634;GO:0005829	nucleus;cytosol	cellular_component;cellular_component	ko04144	Endocytosis	Cellular Processes
Ciclev10033733m.g : Ciclev10033733m.g : Ciclev10033733m	Ciclev10033733m.g	0.873076	no	down	0.388014	no	Ciclev10033733m	0.956082	no	down	0.696155	no	GO:0060359;GO:0042742;GO:0010193;GO:0005737;GO:0004475;GO:0005515;GO:0009058;GO:0019853;GO:0005829;GO:0009651;GO:0005634;GO:0016779;GO:0009753;GO:0009408;GO:0009298;GO:0030244;GO:0005525	response to ammonium ion;defense response to bacterium;response to ozone;cytoplasm;mannose-1-phosphate guanylyltransferase activity;protein binding;biosynthetic process;L-ascorbic acid biosynthetic process;cytosol;response to salt stress;nucleus;nucleotidyltransferase activity;response to jasmonic acid;response to heat;GDP-mannose biosynthetic process;cellulose biosynthetic process;GTP binding	biological_process;biological_process;biological_process;cellular_component;molecular_function;molecular_function;biological_process;biological_process;cellular_component;biological_process;cellular_component;molecular_function;biological_process;biological_process;biological_process;biological_process;molecular_function	ko00520;ko00051	Amino sugar and nucleotide sugar metabolism;Fructose and mannose metabolism	Metabolism;Metabolism
Ciclev10020501m.g : Ciclev10020501m.g : Ciclev10020501m	Ciclev10020501m.g	0.977939	no	down	0.967282	no	Ciclev10020501m	0.999461	no	down	0.980892	no	GO:0004801	sedoheptulose-7-phosphate:D-glyceraldehyde-3-phosphate glyceronetransferase activity	molecular_function	ko01230;ko01200;ko00030	Biosynthesis of amino acids;Carbon metabolism;Pentose phosphate pathway	Metabolism;Metabolism;Metabolism
Ciclev10021502m.g : Ciclev10021502m.g : Ciclev10021502m	Ciclev10021502m.g	1.00668	no	up	0.979333	no	Ciclev10021502m	0.978643	no	down	0.65508	no	GO:0015250;GO:0009506;GO:0005887;GO:0034220;GO:0015254;GO:0009992;GO:0005773	water channel activity;plasmodesma;integral component of plasma membrane;ion transmembrane transport;glycerol channel activity;cellular water homeostasis;vacuole	molecular_function;cellular_component;cellular_component;biological_process;molecular_function;biological_process;cellular_component	ko00531	Glycosaminoglycan degradation	Metabolism
Ciclev10011371m.g : Ciclev10011371m.g : Ciclev10011371m	Ciclev10011371m.g	0.86878	no	down	0.881075	no	Ciclev10011371m	0.944031	no	down	0.247104	no	GO:0016831;GO:0004737;GO:0000287;GO:0005829;GO:0030976;GO:0009507	carboxy-lyase activity;pyruvate decarboxylase activity;magnesium ion binding;cytosol;thiamine pyrophosphate binding;chloroplast	molecular_function;molecular_function;molecular_function;cellular_component;molecular_function;cellular_component	ko04146	Peroxisome	Cellular Processes
Ciclev10030963m.g : Ciclev10030963m.g : Ciclev10030963m	Ciclev10030963m.g	0.969937	no	down	0.973098	no	Ciclev10030963m	0.893459	no	down	0.017182	yes	GO:0019563;GO:0006127;GO:0006071;GO:0006072;GO:0009331;GO:0005743;GO:0005739;GO:0004368;GO:0052591	glycerol catabolic process;glycerophosphate shuttle;glycerol metabolic process;glycerol-3-phosphate metabolic process;glycerol-3-phosphate dehydrogenase complex;mitochondrial inner membrane;mitochondrion;glycerol-3-phosphate dehydrogenase activity;sn-glycerol-3-phosphate:ubiquinone-8 oxidoreductase activity	biological_process;biological_process;biological_process;biological_process;cellular_component;cellular_component;cellular_component;molecular_function;molecular_function	ko00564	Glycerophospholipid metabolism	Metabolism
Ciclev10006162m.g : Ciclev10006162m.g : Ciclev10006162m	Ciclev10006162m.g	1.22374	no	up	0.155598	no	Ciclev10006162m	1.01506	no	up	0.830499	no	GO:0000462;GO:0006412;GO:0022627;GO:0003735	maturation of SSU-rRNA from tricistronic rRNA transcript (SSU-rRNA, 5.8S rRNA, LSU-rRNA);translation;cytosolic small ribosomal subunit;structural constituent of ribosome	biological_process;biological_process;cellular_component;molecular_function	ko03010	Ribosome	Genetic Information Processing
Ciclev10029614m.g : Ciclev10029614m.g : Ciclev10029614m	Ciclev10029614m.g	0.80392	no	down	0.573358	no	Ciclev10029614m	1.18598	no	up	0.00748892	yes	GO:0046872;GO:0009507	metal ion binding;chloroplast	molecular_function;cellular_component	.	.	.
Ciclev10014083m.g : Ciclev10014083m.g : Ciclev10014083m	Ciclev10014083m.g	0.919666	no	down	0.748088	no	Ciclev10014083m	0.995955	no	down	0.956435	no	GO:0006013;GO:0006517;GO:0006491;GO:0004559;GO:0000139	mannose metabolic process;protein deglycosylation;N-glycan processing;alpha-mannosidase activity;Golgi membrane	biological_process;biological_process;biological_process;molecular_function;cellular_component	ko00510	N-Glycan biosynthesis	Metabolism
Ciclev10021452m.g : Ciclev10021452m.g : Ciclev10021452m	Ciclev10021452m.g	0.831422	no	down	0.370486	no	Ciclev10021452m	0.896555	no	down	0.0728745	no	GO:0009768;GO:0031409;GO:0010287;GO:0009535;GO:0009416;GO:0016168;GO:0009941	photosynthesis, light harvesting in photosystem I;pigment binding;plastoglobule;chloroplast thylakoid membrane;response to light stimulus;chlorophyll binding;chloroplast envelope	biological_process;molecular_function;cellular_component;cellular_component;biological_process;molecular_function;cellular_component	ko00196	Photosynthesis - antenna proteins	Metabolism
Ciclev10016926m.g : Ciclev10016926m.g : Ciclev10016926m	Ciclev10016926m.g	1.01477	no	up	0.951451	no	Ciclev10016926m	1.07442	no	up	0.0297265	yes	GO:0016787;GO:0006950;GO:0005737	hydrolase activity;response to stress;cytoplasm	molecular_function;biological_process;cellular_component	.	.	.
Ciclev10013610m.g : Ciclev10013610m.g : Ciclev10013610m	Ciclev10013610m.g	0.924899	no	down	0.892255	no	Ciclev10013610m	0.868751	no	down	0.431425	no	GO:0061630;GO:0071596;GO:0000151;GO:0005737	ubiquitin protein ligase activity;ubiquitin-dependent protein catabolic process via the N-end rule pathway;ubiquitin ligase complex;cytoplasm	molecular_function;biological_process;cellular_component;cellular_component	.	.	.
Ciclev10033216m.g : Ciclev10033216m.g : Ciclev10033216m	Ciclev10033216m.g	1.1169	no	up	0.440548	no	Ciclev10033216m	0.844671	no	down	0.268559	no	GO:0045271;GO:0005634;GO:0005747;GO:0005758;GO:0031966;GO:0009853;GO:0005739;GO:0055114	respiratory chain complex I;nucleus;mitochondrial respiratory chain complex I;mitochondrial intermembrane space;mitochondrial membrane;photorespiration;mitochondrion;oxidation-reduction process	cellular_component;cellular_component;cellular_component;cellular_component;cellular_component;biological_process;cellular_component;biological_process	ko00190	Oxidative phosphorylation	Metabolism
Ciclev10025046m.g : Ciclev10025046m.g : Ciclev10025046m	Ciclev10025046m.g	0.910353	no	down	0.562262	no	Ciclev10025046m	0.992324	no	down	0.795066	no	GO:0046872;GO:0009926;GO:0004177;GO:0005829;GO:0005886;GO:0010013	metal ion binding;auxin polar transport;aminopeptidase activity;cytosol;plasma membrane;N-1-naphthylphthalamic acid binding	molecular_function;biological_process;molecular_function;cellular_component;cellular_component;molecular_function	ko04144	Endocytosis	Cellular Processes
Ciclev10032349m.g : Ciclev10032349m.g : Ciclev10032349m	Ciclev10032349m.g	1.11571	no	up	0.73501	no	Ciclev10032349m	0.972443	no	down	0.248364	no	GO:0005783;GO:0005741;GO:0005737;GO:0004128;GO:0009505;GO:0022900;GO:0005515;GO:0016021;GO:0005886	endoplasmic reticulum;mitochondrial outer membrane;cytoplasm;cytochrome-b5 reductase activity, acting on NAD(P)H;plant-type cell wall;electron transport chain;protein binding;integral component of membrane;plasma membrane	cellular_component;cellular_component;cellular_component;molecular_function;cellular_component;biological_process;molecular_function;cellular_component;cellular_component	ko00520	Amino sugar and nucleotide sugar metabolism	Metabolism
Ciclev10004560m.g : Ciclev10004560m.g : Ciclev10004560m	Ciclev10004560m.g	1.04464	no	up	0.933875	no	Ciclev10004560m	0.900441	no	down	0.0182652	yes	GO:0005774;GO:0005768;GO:0008757;GO:0032259;GO:0005802	vacuolar membrane;endosome;S-adenosylmethionine-dependent methyltransferase activity;methylation;trans-Golgi network	cellular_component;cellular_component;molecular_function;biological_process;cellular_component	.	.	.
Ciclev10018663m.g : Ciclev10018663m.g : Ciclev10018663m	Ciclev10018663m.g	1.03572	no	up	0.972277	no	Ciclev10018663m	0.983277	no	down	0.702032	no	GO:0006412;GO:0005622;GO:0003924	translation;intracellular;GTPase activity	biological_process;cellular_component;molecular_function	ko03013	RNA transport	Genetic Information Processing
Ciclev10001143m.g : Ciclev10001143m.g : Ciclev10001143m	Ciclev10001143m.g	1.147	no	up	0.608897	no	Ciclev10001143m	1.03406	no	up	0.437175	no	GO:0004828;GO:0006434;GO:0005737	serine-tRNA ligase activity;seryl-tRNA aminoacylation;cytoplasm	molecular_function;biological_process;cellular_component	ko00970	Aminoacyl-tRNA biosynthesis	Genetic Information Processing
Ciclev10025418m.g : Ciclev10025418m.g : Ciclev10025418m	Ciclev10025418m.g	1.07779	no	up	0.866141	no	Ciclev10025418m	0.98354	no	down	0.833155	no	GO:0005634;GO:0009738;GO:0035556;GO:0005737;GO:0046777;GO:0018105;GO:0004683;GO:0009931;GO:0005516;GO:0005886	nucleus;abscisic acid-activated signaling pathway;intracellular signal transduction;cytoplasm;protein autophosphorylation;peptidyl-serine phosphorylation;calmodulin-dependent protein kinase activity;calcium-dependent protein serine/threonine kinase activity;calmodulin binding;plasma membrane	cellular_component;biological_process;biological_process;cellular_component;biological_process;biological_process;molecular_function;molecular_function;molecular_function;cellular_component	ko04626	Plant-pathogen interaction	Organismal Systems
Ciclev10014411m.g : Ciclev10014411m.g : Ciclev10014411m	Ciclev10014411m.g	1.04086	no	up	0.945998	no	Ciclev10014411m	0.911706	no	down	0.0440261	yes	GO:0042626;GO:0016021;GO:0005886	ATPase activity, coupled to transmembrane movement of substances;integral component of membrane;plasma membrane	molecular_function;cellular_component;cellular_component	ko02010	ABC transporters	Environmental Information Processing
Ciclev10026092m.g : Ciclev10026092m.g : Ciclev10026092m	Ciclev10026092m.g	1.07744	no	up	0.839993	no	Ciclev10026092m	1.05336	no	up	0.341421	no	GO:0005634;GO:0048765;GO:0010026;GO:0005829;GO:0051567;GO:0010482	nucleus;root hair cell differentiation;trichome differentiation;cytosol;histone H3-K9 methylation;regulation of epidermal cell division	cellular_component;biological_process;biological_process;cellular_component;biological_process;biological_process	ko04120;ko03420;ko04141	Ubiquitin mediated proteolysis;Nucleotide excision repair;Protein processing in endoplasmic reticulum	Genetic Information Processing;Genetic Information Processing;Genetic Information Processing
Ciclev10013049m.g : Ciclev10013049m.g : Ciclev10013049m	Ciclev10013049m.g	1.0499	no	up	0.854891	no	Ciclev10013049m	1.11508	no	up	0.475198	no	GO:0005840;GO:0006412;GO:0003735;GO:0009536;GO:0009941;GO:0032544;GO:0009507;GO:0009570	ribosome;translation;structural constituent of ribosome;plastid;chloroplast envelope;plastid translation;chloroplast;chloroplast stroma	cellular_component;biological_process;molecular_function;cellular_component;cellular_component;biological_process;cellular_component;cellular_component	.	.	.
Ciclev10025880m.g : Ciclev10025880m.g : Ciclev10025880m	Ciclev10025880m.g	0.878963	no	down	0.698968	no	Ciclev10025880m	1.01243	no	up	0.844729	no	GO:0009505;GO:0005618;GO:0005576	plant-type cell wall;cell wall;extracellular region	cellular_component;cellular_component;cellular_component	.	.	.
Ciclev10019689m.g : Ciclev10019689m.g : Ciclev10019689m	Ciclev10019689m.g	1.11702	no	up	0.584737	no	Ciclev10019689m	1.01324	no	up	0.630264	no	GO:0005737;GO:0006563;GO:0004372;GO:0005829;GO:0006544;GO:0009536;GO:0009507;GO:0009570	cytoplasm;L-serine metabolic process;glycine hydroxymethyltransferase activity;cytosol;glycine metabolic process;plastid;chloroplast;chloroplast stroma	cellular_component;biological_process;molecular_function;cellular_component;biological_process;cellular_component;cellular_component;cellular_component	ko01230;ko01200;ko00670;ko00260;ko00460;ko00630	Biosynthesis of amino acids;Carbon metabolism;One carbon pool by folate;Glycine, serine and threonine metabolism;Cyanoamino acid metabolism;Glyoxylate and dicarboxylate metabolism	Metabolism;Metabolism;Metabolism;Metabolism;Metabolism;Metabolism
Ciclev10004432m.g : Ciclev10004432m.g : Ciclev10004432m	Ciclev10004432m.g	0.875733	no	down	0.626691	no	Ciclev10004432m	0.955581	no	down	0.628182	no	GO:0019288;GO:0009228;GO:0046872;GO:0005515;GO:0016114;GO:0052865;GO:0008661;GO:0009507;GO:0009570;GO:0015995	isopentenyl diphosphate biosynthetic process, methylerythritol 4-phosphate pathway;thiamine biosynthetic process;metal ion binding;protein binding;terpenoid biosynthetic process;1-deoxy-D-xylulose 5-phosphate biosynthetic process;1-deoxy-D-xylulose-5-phosphate synthase activity;chloroplast;chloroplast stroma;chlorophyll biosynthetic process	biological_process;biological_process;molecular_function;molecular_function;biological_process;biological_process;molecular_function;cellular_component;cellular_component;biological_process	ko00900;ko00730	Terpenoid backbone biosynthesis;Thiamine metabolism	Metabolism;Metabolism
Ciclev10027737m.g : Ciclev10027737m.g : Ciclev10027737m	Ciclev10027737m.g	0.900138	no	down	0.640649	no	Ciclev10027737m	0.988914	no	down	0.687606	no	GO:0016020;GO:0008565;GO:0030131;GO:0006886;GO:0008289;GO:0005515;GO:0005905;GO:0006897;GO:0005886	membrane;protein transporter activity;clathrin adaptor complex;intracellular protein transport;lipid binding;protein binding;clathrin-coated pit;endocytosis;plasma membrane	cellular_component;molecular_function;cellular_component;biological_process;molecular_function;molecular_function;cellular_component;biological_process;cellular_component	ko04144	Endocytosis	Cellular Processes
Ciclev10009544m.g : Ciclev10009544m.g : Ciclev10009544m	Ciclev10009544m.g	1.01642	no	up	0.975288	no	Ciclev10009544m	0.988951	no	down	0.9197	no	GO:0005484;GO:0000149;GO:0006906;GO:0031201;GO:0006887	SNAP receptor activity;SNARE binding;vesicle fusion;SNARE complex;exocytosis	molecular_function;molecular_function;biological_process;cellular_component;biological_process	ko04130	SNARE interactions in vesicular transport	Genetic Information Processing
Ciclev10021275m.g : Ciclev10021275m.g : Ciclev10021275m	Ciclev10021275m.g	0.983592	no	down	1	no	Ciclev10021275m	0.969628	no	down	0.712224	no	GO:0004834;GO:0000162;GO:0030170;GO:0005737;GO:0009507	tryptophan synthase activity;tryptophan biosynthetic process;pyridoxal phosphate binding;cytoplasm;chloroplast	molecular_function;biological_process;molecular_function;cellular_component;cellular_component	ko01230;ko00260;ko00400	Biosynthesis of amino acids;Glycine, serine and threonine metabolism;Phenylalanine, tyrosine and tryptophan biosynthesis	Metabolism;Metabolism;Metabolism
Ciclev10022041m.g : Ciclev10022041m.g : Ciclev10022041m	Ciclev10022041m.g	1.27245	no	up	0.573358	no	Ciclev10022041m	0.853785	no	down	0.232053	no	.	.	.	.	.	.
Ciclev10015628m.g : Ciclev10015628m.g : Ciclev10015628m	Ciclev10015628m.g	1.19858	no	up	0.406723	no	Ciclev10015628m	1.05371	no	up	0.269609	no	GO:0016020;GO:0005739	membrane;mitochondrion	cellular_component;cellular_component	ko03018	RNA degradation	Genetic Information Processing
Ciclev10005900m.g : Ciclev10005900m.g : Ciclev10005900m	Ciclev10005900m.g	1.11244	no	up	0.519952	no	Ciclev10005900m	1.14087	no	up	0.121622	no	GO:0003729;GO:0022625;GO:0006412;GO:0003735	mRNA binding;cytosolic large ribosomal subunit;translation;structural constituent of ribosome	molecular_function;cellular_component;biological_process;molecular_function	ko03010	Ribosome	Genetic Information Processing
Ciclev10006055m.g : Ciclev10006055m.g : Ciclev10006055m	Ciclev10006055m.g	1.10612	no	up	0.842767	no	Ciclev10006055m	1.00052	no	up	0.994367	no	GO:0009535	chloroplast thylakoid membrane	cellular_component	.	.	.
Ciclev10013058m.g : Ciclev10013058m.g : Ciclev10013058m	Ciclev10013058m.g	1.19202	no	up	0.554924	no	Ciclev10013058m	1.10005	no	up	0.106258	no	GO:0000028;GO:0022627	ribosomal small subunit assembly;cytosolic small ribosomal subunit	biological_process;cellular_component	ko03010	Ribosome	Genetic Information Processing
Ciclev10024153m.g : Ciclev10024153m.g : Ciclev10024153m	Ciclev10024153m.g	0.90662	no	down	0.968878	no	Ciclev10024153m	1.08023	no	up	0.276435	no	.	.	.	.	.	.
Ciclev10006189m.g : Ciclev10006189m.g : Ciclev10006189m	Ciclev10006189m.g	1.0451	no	up	0.845826	no	Ciclev10006189m	1.02998	no	up	0.238314	no	GO:0006614;GO:0006605;GO:0005786;GO:0005737;GO:0008312	SRP-dependent cotranslational protein targeting to membrane;protein targeting;signal recognition particle, endoplasmic reticulum targeting;cytoplasm;7S RNA binding	biological_process;biological_process;cellular_component;cellular_component;molecular_function	ko03060	Protein export	Genetic Information Processing
Ciclev10030519m.g : Ciclev10030519m.g : Ciclev10030519m	Ciclev10030519m.g	0.963442	no	down	0.945698	no	Ciclev10030519m	1.00003	no	up	0.998894	no	GO:0010315;GO:0055085;GO:0005634;GO:0009506;GO:0005524;GO:0042626;GO:0010329;GO:0010540;GO:0016021;GO:0005886;GO:0010541	auxin efflux;transmembrane transport;nucleus;plasmodesma;ATP binding;ATPase activity, coupled to transmembrane movement of substances;auxin efflux transmembrane transporter activity;basipetal auxin transport;integral component of membrane;plasma membrane;acropetal auxin transport	biological_process;biological_process;cellular_component;cellular_component;molecular_function;molecular_function;molecular_function;biological_process;cellular_component;cellular_component;biological_process	ko02010	ABC transporters	Environmental Information Processing
Ciclev10020253m.g : Ciclev10020253m.g : Ciclev10020253m	Ciclev10020253m.g	1.59521	no	up	0.781771	no	Ciclev10020253m	1.0086	no	up	0.947506	no	GO:0004586;GO:0005737;GO:0033387	ornithine decarboxylase activity;cytoplasm;putrescine biosynthetic process from ornithine	molecular_function;cellular_component;biological_process	ko00480;ko00330	Glutathione metabolism;Arginine and proline metabolism	Metabolism;Metabolism
Ciclev10026034m.g : Ciclev10026034m.g : Ciclev10026034m	Ciclev10026034m.g	0.924675	no	down	0.877447	no	Ciclev10026034m	0.907708	no	down	0.0232042	yes	GO:0009535;GO:0019898;GO:0010205;GO:0009534;GO:0009654;GO:0031977;GO:0019684;GO:0005515;GO:0016021;GO:0010207;GO:0009507;GO:0030095;GO:0010287;GO:0010242;GO:0009579;GO:0035304;GO:0042549;GO:0009543;GO:0008266;GO:0005509;GO:0009570	chloroplast thylakoid membrane;extrinsic component of membrane;photoinhibition;chloroplast thylakoid;photosystem II oxygen evolving complex;thylakoid lumen;photosynthesis, light reaction;protein binding;integral component of membrane;photosystem II assembly;chloroplast;chloroplast photosystem II;plastoglobule;oxygen evolving activity;thylakoid;regulation of protein dephosphorylation;photosystem I…	cellular_component;cellular_component;biological_process;cellular_component;cellular_component;cellular_component;biological_process;molecular_function;cellular_component;biological_process;cellular_component;cellular_component;cellular_component;molecular_function;cellular_component;biological_process;biological_process;cellular_component;molecular_function;molecular_function;cellular_component	ko00195	Photosynthesis	Metabolism
Ciclev10017055m.g : Ciclev10017055m.g : Ciclev10017055m	Ciclev10017055m.g	0.933059	no	down	0.945998	no	Ciclev10017055m	1.09888	no	up	0.251669	no	GO:0006952;GO:0009607;GO:0009507	defense response;response to biotic stimulus;chloroplast	biological_process;biological_process;cellular_component	.	.	.
Ciclev10014111m.g : Ciclev10014111m.g : Ciclev10014111m	Ciclev10014111m.g	0.986613	no	down	0.958531	no	Ciclev10014111m	1.0656	no	up	0.476885	no	GO:0007169;GO:0005524;GO:0004674;GO:0004672;GO:0016021;GO:0006468;GO:0005886	transmembrane receptor protein tyrosine kinase signaling pathway;ATP binding;protein serine/threonine kinase activity;protein kinase activity;integral component of membrane;protein phosphorylation;plasma membrane	biological_process;molecular_function;molecular_function;molecular_function;cellular_component;biological_process;cellular_component	ko04626	Plant-pathogen interaction	Organismal Systems
Ciclev10032173m.g : Ciclev10032173m.g : Ciclev10032173m	Ciclev10032173m.g	1.15983	no	up	0.507448	no	Ciclev10032173m	0.99311	no	down	0.910123	no	GO:0015266;GO:0005742;GO:0030150	protein channel activity;mitochondrial outer membrane translocase complex;protein import into mitochondrial matrix	molecular_function;cellular_component;biological_process	.	.	.
Ciclev10008501m.g : Ciclev10008501m.g : Ciclev10008501m	Ciclev10008501m.g	1.19846	no	up	0.433791	no	Ciclev10008501m	1.23889	yes	up	0.27861	no	GO:0006412;GO:0003735	translation;structural constituent of ribosome	biological_process;molecular_function	ko04146	Peroxisome	Cellular Processes
Ciclev10016181m.g : Ciclev10016181m.g : Ciclev10016181m	Ciclev10016181m.g	0.946834	no	down	0.90097	no	Ciclev10016181m	0.918379	no	down	0.0558742	no	GO:0009055;GO:0051537;GO:0006121;GO:0045273;GO:0006099;GO:0045281;GO:0000104;GO:0005749;GO:0051539;GO:0008270;GO:0005739;GO:0008177;GO:0051538	electron carrier activity;2 iron, 2 sulfur cluster binding;mitochondrial electron transport, succinate to ubiquinone;respiratory chain complex II;tricarboxylic acid cycle;succinate dehydrogenase complex;succinate dehydrogenase activity;mitochondrial respiratory chain complex II, succinate dehydrogenase complex (ubiquinone);4 iron, 4 sulfur cluster binding;zinc ion binding;mitochondrion;succinate …	molecular_function;molecular_function;biological_process;cellular_component;biological_process;cellular_component;molecular_function;cellular_component;molecular_function;molecular_function;cellular_component;molecular_function;molecular_function	ko00020;ko01200;ko00190	Citrate cycle (TCA cycle);Carbon metabolism;Oxidative phosphorylation	Metabolism;Metabolism;Metabolism
Ciclev10030120m.g : Ciclev10030120m.g : Ciclev10030120m	Ciclev10030120m.g	0.849854	no	down	0.528405	no	Ciclev10030120m	1.06454	no	up	0.404624	no	GO:0016020;GO:0090153;GO:0009555;GO:0009506;GO:0005319;GO:0008158;GO:0016021;GO:0005886	membrane;regulation of sphingolipid biosynthetic process;pollen development;plasmodesma;lipid transporter activity;hedgehog receptor activity;integral component of membrane;plasma membrane	cellular_component;biological_process;biological_process;cellular_component;molecular_function;molecular_function;cellular_component;cellular_component	.	.	.
Ciclev10026742m.g : Ciclev10026742m.g : Ciclev10026742m	Ciclev10026742m.g	1.2493	no	up	0.337963	no	Ciclev10026742m	1.05261	no	up	0.248685	no	GO:0005634;GO:0003677;GO:0005515;GO:0046982;GO:0000786	nucleus;DNA binding;protein binding;protein heterodimerization activity;nucleosome	cellular_component;molecular_function;molecular_function;molecular_function;cellular_component	ko03010	Ribosome	Genetic Information Processing
Ciclev10014131m.g : Ciclev10014131m.g : Ciclev10014131m	Ciclev10014131m.g	0.957666	no	down	0.894541	no	Ciclev10014131m	0.988066	no	down	0.795737	no	GO:0005634;GO:0005829;GO:0005886;GO:0005737	nucleus;cytosol;plasma membrane;cytoplasm	cellular_component;cellular_component;cellular_component;cellular_component	.	.	.
Ciclev10007553m.g : Ciclev10007553m.g : Ciclev10007553m	Ciclev10007553m.g	1.12633	no	up	0.806183	no	Ciclev10007553m	0.967136	no	down	0.702265	no	GO:0005759;GO:0003746;GO:0070125	mitochondrial matrix;translation elongation factor activity;mitochondrial translational elongation	cellular_component;molecular_function;biological_process	ko00190;ko00195	Oxidative phosphorylation;Photosynthesis	Metabolism;Metabolism
Ciclev10030646m.g : Ciclev10030646m.g : Ciclev10030646m	Ciclev10030646m.g	1.12488	no	up	0.664968	no	Ciclev10030646m	1.78037	yes	up	0.168657	no	GO:0005634;GO:0005829	nucleus;cytosol	cellular_component;cellular_component	.	.	.
Ciclev10019619m.g : Ciclev10019619m.g : Ciclev10019619m	Ciclev10019619m.g	1.1304	no	up	0.978454	no	Ciclev10019619m	1.09324	no	up	0.00355814	yes	GO:0031965;GO:0005634;GO:0009504;GO:0005635;GO:0032153;GO:0000911;GO:0009524;GO:0005515;GO:0005819;GO:0006606;GO:0005886;GO:0009507;GO:0005096	nuclear membrane;nucleus;cell plate;nuclear envelope;cell division site;cytokinesis by cell plate formation;phragmoplast;protein binding;spindle;protein import into nucleus;plasma membrane;chloroplast;GTPase activator activity	cellular_component;cellular_component;cellular_component;cellular_component;cellular_component;biological_process;cellular_component;molecular_function;cellular_component;biological_process;cellular_component;cellular_component;molecular_function	ko03013	RNA transport	Genetic Information Processing
Ciclev10021991m.g : Ciclev10021991m.g : Ciclev10021991m	Ciclev10021991m.g	1.03964	no	up	0.799908	no	Ciclev10021991m	0.992288	no	down	0.845289	no	GO:0008685	2-C-methyl-D-erythritol 2,4-cyclodiphosphate synthase activity	molecular_function	ko00900	Terpenoid backbone biosynthesis	Metabolism
Ciclev10004939m.g : Ciclev10004939m.g : Ciclev10004939m	Ciclev10004939m.g	0.880723	no	down	0.640098	no	Ciclev10004939m	0.924868	no	down	0.162204	no	GO:0012505;GO:0006886;GO:0031338;GO:0005622;GO:0017137;GO:0005096	endomembrane system;intracellular protein transport;regulation of vesicle fusion;intracellular;Rab GTPase binding;GTPase activator activity	cellular_component;biological_process;biological_process;cellular_component;molecular_function;molecular_function	.	.	.
Ciclev10006079m.g : Ciclev10006079m.g : Ciclev10006079m	Ciclev10006079m.g	1.04834	no	up	0.830885	no	Ciclev10006079m	1.03011	no	up	0.00665353	yes	GO:0016192;GO:0005768;GO:0005794;GO:0005829;GO:0007264;GO:0005798;GO:0016004;GO:0005525;GO:0015031	vesicle-mediated transport;endosome;Golgi apparatus;cytosol;small GTPase mediated signal transduction;Golgi-associated vesicle;phospholipase activator activity;GTP binding;protein transport	biological_process;cellular_component;cellular_component;cellular_component;biological_process;cellular_component;molecular_function;molecular_function;biological_process	ko04144	Endocytosis	Cellular Processes
Ciclev10030701m.g : Ciclev10030701m.g : Ciclev10030701m	Ciclev10030701m.g	0.976759	no	down	0.999609	no	Ciclev10030701m	0.924027	no	down	0.129223	no	GO:0016197;GO:0005768;GO:0005765;GO:0003779;GO:0030897;GO:0035542;GO:0032889	endosomal transport;endosome;lysosomal membrane;actin binding;HOPS complex;regulation of SNARE complex assembly;regulation of vacuole fusion, non-autophagic	biological_process;cellular_component;cellular_component;molecular_function;cellular_component;biological_process;biological_process	.	.	.
Ciclev10025229m.g : Ciclev10025229m.g : Ciclev10025229m	Ciclev10025229m.g	1.05835	no	up	0.869641	no	Ciclev10025229m	0.945382	no	down	0.314878	no	GO:0006397;GO:0005634;GO:0003723;GO:0000166;GO:0003676	mRNA processing;nucleus;RNA binding;nucleotide binding;nucleic acid binding	biological_process;cellular_component;molecular_function;molecular_function;molecular_function	ko03018;ko03015;ko03013	RNA degradation;mRNA surveillance pathway;RNA transport	Genetic Information Processing;Genetic Information Processing;Genetic Information Processing
Ciclev10015053m.g : Ciclev10015053m.g : Ciclev10015053m	Ciclev10015053m.g	1.36847	no	up	0.0124032	yes	Ciclev10015053m	0.987826	no	down	0.864111	no	GO:0006810;GO:0005634;GO:0008289;GO:0005829;GO:0051301;GO:0016021;GO:0005886;GO:0007049;GO:0005215	transport;nucleus;lipid binding;cytosol;cell division;integral component of membrane;plasma membrane;cell cycle;transporter activity	biological_process;cellular_component;molecular_function;cellular_component;biological_process;cellular_component;cellular_component;biological_process;molecular_function	.	.	.
Ciclev10007266m.g : Ciclev10007266m.g : Ciclev10007266m	Ciclev10007266m.g	0.868346	no	down	0.846395	no	Ciclev10007266m	1.10038	no	up	0.128463	no	GO:0055085;GO:0048046;GO:0009506;GO:0005524;GO:0042626;GO:0005773;GO:0015431;GO:0005774;GO:0016021;GO:0008559;GO:0010290;GO:0005886;GO:0000325	transmembrane transport;apoplast;plasmodesma;ATP binding;ATPase activity, coupled to transmembrane movement of substances;vacuole;glutathione S-conjugate-exporting ATPase activity;vacuolar membrane;integral component of membrane;xenobiotic-transporting ATPase activity;chlorophyll catabolite transmembrane transporter activity;plasma membrane;plant-type vacuole	biological_process;cellular_component;cellular_component;molecular_function;molecular_function;cellular_component;molecular_function;cellular_component;cellular_component;molecular_function;molecular_function;cellular_component;cellular_component	ko02010	ABC transporters	Environmental Information Processing
Ciclev10025957m.g : Ciclev10025957m.g : Ciclev10025957m	Ciclev10025957m.g	0.850668	no	down	0.791661	no	Ciclev10025957m	0.903568	no	down	0.098174	no	GO:0048046;GO:0016042;GO:0052689;GO:0005576;GO:0016788	apoplast;lipid catabolic process;carboxylic ester hydrolase activity;extracellular region;hydrolase activity, acting on ester bonds	cellular_component;biological_process;molecular_function;cellular_component;molecular_function	ko00561	Glycerolipid metabolism	Metabolism
Ciclev10015386m.g : Ciclev10015386m.g : Ciclev10015386m	Ciclev10015386m.g	1.09995	no	up	0.61716	no	Ciclev10015386m	1.11058	no	up	0.00923659	yes	GO:0009650;GO:0016042;GO:0008970;GO:0005737;GO:0004806;GO:0006629;GO:0009507;GO:0071493	UV protection;lipid catabolic process;phosphatidylcholine 1-acylhydrolase activity;cytoplasm;triglyceride lipase activity;lipid metabolic process;chloroplast;cellular response to UV-B	biological_process;biological_process;molecular_function;cellular_component;molecular_function;biological_process;cellular_component;biological_process	ko00564;ko00592	Glycerophospholipid metabolism;alpha-Linolenic acid metabolism	Metabolism;Metabolism
Ciclev10011175m.g : Ciclev10011175m.g : Ciclev10011175m	Ciclev10011175m.g	1.11769	no	up	0.764286	no	Ciclev10011175m	0.951193	no	down	0.611241	no	GO:0046274;GO:0009611;GO:0045548;GO:0009555;GO:0046244;GO:0009800;GO:0010224;GO:0005737;GO:0006979;GO:0005515;GO:0009699;GO:0080167;GO:0006952;GO:0009819;GO:0006559	lignin catabolic process;response to wounding;phenylalanine ammonia-lyase activity;pollen development;salicylic acid catabolic process;cinnamic acid biosynthetic process;response to UV-B;cytoplasm;response to oxidative stress;protein binding;phenylpropanoid biosynthetic process;response to karrikin;defense response;drought recovery;L-phenylalanine catabolic process	biological_process;biological_process;molecular_function;biological_process;biological_process;biological_process;biological_process;cellular_component;biological_process;molecular_function;biological_process;biological_process;biological_process;biological_process;biological_process	ko00940;ko00360	Phenylpropanoid biosynthesis;Phenylalanine metabolism	Metabolism;Metabolism
Ciclev10012973m.g : Ciclev10012973m.g : Ciclev10012973m	Ciclev10012973m.g	0.999498	no	down	0.945698	no	Ciclev10012973m	0.988868	no	down	0.876102	no	GO:0015266;GO:0033365	protein channel activity;protein localization to organelle	molecular_function;biological_process	.	.	.
Ciclev10000121m.g : Ciclev10000121m.g : Ciclev10000121m	Ciclev10000121m.g	0.967509	no	down	0.925194	no	Ciclev10000121m	1.00013	no	up	0.994943	no	GO:0005840;GO:0005634;GO:0006351;GO:0006352;GO:0032784;GO:0006357;GO:0006412;GO:0003735	ribosome;nucleus;transcription, DNA-templated;DNA-templated transcription, initiation;regulation of DNA-templated transcription, elongation;regulation of transcription from RNA polymerase II promoter;translation;structural constituent of ribosome	cellular_component;cellular_component;biological_process;biological_process;biological_process;biological_process;biological_process;molecular_function	.	.	.
Ciclev10002260m.g : Ciclev10002260m.g : Ciclev10002260m	Ciclev10002260m.g	1.07389	no	up	0.877168	no	Ciclev10002260m	0.99835	no	down	0.957908	no	GO:0005634;GO:0003677;GO:0006355;GO:0008270;GO:0035064;GO:0006351;GO:0016568	nucleus;DNA binding;regulation of transcription, DNA-templated;zinc ion binding;methylated histone binding;transcription, DNA-templated;chromatin modification	cellular_component;molecular_function;biological_process;molecular_function;molecular_function;biological_process;biological_process	.	.	.
Ciclev10019329m.g : Ciclev10019329m.g : Ciclev10019329m	Ciclev10019329m.g	1.01604	no	up	0.983751	no	Ciclev10019329m	0.88745	no	down	0.253695	no	GO:0046872;GO:0005576;GO:0003993;GO:0016311;GO:0004722	metal ion binding;extracellular region;acid phosphatase activity;dephosphorylation;protein serine/threonine phosphatase activity	molecular_function;cellular_component;molecular_function;biological_process;molecular_function	.	.	.
Ciclev10019294m.g : Ciclev10019294m.g : Ciclev10019294m	Ciclev10019294m.g	1.15296	no	up	0.616912	no	Ciclev10019294m	0.951912	no	down	0.522781	no	GO:0009507	chloroplast	cellular_component	.	.	.
Ciclev10007368m.g : Ciclev10007368m.g : Ciclev10007368m	Ciclev10007368m.g	1.24163	no	up	0.749194	no	Ciclev10007368m	0.894693	no	down	0.0652544	no	GO:0043231;GO:1902600;GO:0005887;GO:0051453;GO:0008553	intracellular membrane-bounded organelle;hydrogen ion transmembrane transport;integral component of plasma membrane;regulation of intracellular pH;hydrogen-exporting ATPase activity, phosphorylative mechanism	cellular_component;biological_process;cellular_component;biological_process;molecular_function	ko00190	Oxidative phosphorylation	Metabolism
Ciclev10018563m.g : Ciclev10018563m.g : Ciclev10018563m	Ciclev10018563m.g	1.0398	no	up	0.86682	no	Ciclev10018563m	1.01794	no	up	0.794865	no	GO:0015386;GO:0006813;GO:0015299;GO:0016021;GO:0009941;GO:0009507;GO:0015079;GO:0031969	potassium:proton antiporter activity;potassium ion transport;solute:proton antiporter activity;integral component of membrane;chloroplast envelope;chloroplast;potassium ion transmembrane transporter activity;chloroplast membrane	molecular_function;biological_process;molecular_function;cellular_component;cellular_component;cellular_component;molecular_function;cellular_component	ko04141	Protein processing in endoplasmic reticulum	Genetic Information Processing
Ciclev10016114m.g : Ciclev10016114m.g : Ciclev10016114m	Ciclev10016114m.g	0.808843	no	down	0.455337	no	Ciclev10016114m	1.04555	no	up	0.564227	no	GO:0009505;GO:0016615;GO:0005886	plant-type cell wall;malate dehydrogenase activity;plasma membrane	cellular_component;molecular_function;cellular_component	ko00020;ko01200;ko00270;ko00620;ko00710;ko00630	Citrate cycle (TCA cycle);Carbon metabolism;Cysteine and methionine metabolism;Pyruvate metabolism;Carbon fixation in photosynthetic organisms;Glyoxylate and dicarboxylate metabolism	Metabolism;Metabolism;Metabolism;Metabolism;Metabolism;Metabolism
Ciclev10022328m.g : Ciclev10022328m.g : Ciclev10022328m	Ciclev10022328m.g	1.07158	no	up	0.725345	no	Ciclev10022328m	1.05212	no	up	0.127484	no	GO:0015986;GO:0000275;GO:0046933	ATP synthesis coupled proton transport;mitochondrial proton-transporting ATP synthase complex, catalytic core F(1);proton-transporting ATP synthase activity, rotational mechanism	biological_process;cellular_component;molecular_function	ko00190	Oxidative phosphorylation	Metabolism
Ciclev10020158m.g : Ciclev10020158m.g : Ciclev10020158m	Ciclev10020158m.g	0.942608	no	down	0.875538	no	Ciclev10020158m	0.995989	no	down	0.830278	no	GO:0005622;GO:0055114;GO:0005737;GO:0005093;GO:0005515;GO:0005623;GO:0005829;GO:0015031;GO:0048227;GO:0016491;GO:0005096	intracellular;oxidation-reduction process;cytoplasm;Rab GDP-dissociation inhibitor activity;protein binding;cell;cytosol;protein transport;plasma membrane to endosome transport;oxidoreductase activity;GTPase activator activity	cellular_component;biological_process;cellular_component;molecular_function;molecular_function;cellular_component;cellular_component;biological_process;biological_process;molecular_function;molecular_function	.	.	.
Ciclev10022200m.g : Ciclev10022200m.g : Ciclev10022200m	Ciclev10022200m.g	1.12334	no	up	0.638793	no	Ciclev10022200m	0.965036	no	down	0.620984	no	GO:0070783;GO:0031505;GO:0006037;GO:0030428;GO:0000144;GO:0030446;GO:0044406;GO:0004553;GO:0009986;GO:0016757;GO:0030445;GO:0005576;GO:0046658;GO:0009405	growth of unicellular organism as a thread of attached cells;fungal-type cell wall organization;cell wall chitin metabolic process;cell septum;cellular bud neck septin ring;hyphal cell wall;adhesion of symbiont to host;hydrolase activity, hydrolyzing O-glycosyl compounds;cell surface;transferase activity, transferring glycosyl groups;yeast-form cell wall;extracellular region;anchored component of…	biological_process;biological_process;biological_process;cellular_component;cellular_component;cellular_component;biological_process;molecular_function;cellular_component;molecular_function;cellular_component;cellular_component;cellular_component;biological_process	ko00740	Riboflavin metabolism	Metabolism
Ciclev10025415m.g : Ciclev10025415m.g : Ciclev10025415m	Ciclev10025415m.g	0.758535	no	down	0.0708932	no	Ciclev10025415m	0.852753	no	down	0.0294512	yes	GO:0050839;GO:0031589;GO:0070879;GO:0009277;GO:0009986;GO:0044407;GO:0044011;GO:0000935;GO:0004338;GO:0005576;GO:0046557	cell adhesion molecule binding;cell-substrate adhesion;fungal-type cell wall beta-glucan metabolic process;fungal-type cell wall;cell surface;single-species biofilm formation in or on host organism;single-species biofilm formation on inanimate substrate;barrier septum;glucan exo-1,3-beta-glucosidase activity;extracellular region;glucan endo-1,6-beta-glucosidase activity	molecular_function;biological_process;biological_process;cellular_component;cellular_component;biological_process;biological_process;cellular_component;molecular_function;cellular_component;molecular_function	.	.	.
Ciclev10030987m.g : Ciclev10030987m.g : Ciclev10030987m	Ciclev10030987m.g	1.03108	no	up	0.947963	no	Ciclev10030987m	1.01758	no	up	0.738028	no	GO:0016020;GO:0009941;GO:0009707;GO:0009536;GO:0005739;GO:0009658;GO:0009793;GO:0009507	membrane;chloroplast envelope;chloroplast outer membrane;plastid;mitochondrion;chloroplast organization;embryo development ending in seed dormancy;chloroplast	cellular_component;cellular_component;cellular_component;cellular_component;cellular_component;biological_process;biological_process;cellular_component	.	.	.
Ciclev10023883m.g : Ciclev10023883m.g : Ciclev10023883m	Ciclev10023883m.g	0.885381	no	down	0.574085	no	Ciclev10023883m	0.9821	no	down	0.716065	no	GO:0031965;GO:0006607;GO:0008565;GO:0000060;GO:0005737;GO:0008139;GO:0034399;GO:0006610;GO:0000059	nuclear membrane;NLS-bearing protein import into nucleus;protein transporter activity;protein import into nucleus, translocation;cytoplasm;nuclear localization sequence binding;nuclear periphery;ribosomal protein import into nucleus;protein import into nucleus, docking	cellular_component;biological_process;molecular_function;biological_process;cellular_component;molecular_function;cellular_component;biological_process;biological_process	ko03013	RNA transport	Genetic Information Processing
Ciclev10032680m.g : Ciclev10032680m.g : Ciclev10032680m	Ciclev10032680m.g	0.810402	no	down	0.331522	no	Ciclev10032680m	0.980244	no	down	0.246881	no	GO:0004364;GO:0006749;GO:0009407;GO:0005737	glutathione transferase activity;glutathione metabolic process;toxin catabolic process;cytoplasm	molecular_function;biological_process;biological_process;cellular_component	ko00480	Glutathione metabolism	Metabolism
Ciclev10024065m.g : Ciclev10024065m.g : Ciclev10024065m	Ciclev10024065m.g	0.935031	no	down	0.862858	no	Ciclev10024065m	1.0862	no	up	0.18303	no	GO:0016925;GO:0000090;GO:0005737;GO:0008280;GO:0005515;GO:0030893;GO:0003682;GO:0000777;GO:0005654;GO:0044822;GO:0000910;GO:0005694;GO:0000236;GO:0000084;GO:0007093;GO:0042770;GO:0019827;GO:0009314;GO:0007052;GO:0000776;GO:0005524;GO:0046982;GO:0000070;GO:0005829;GO:0007064;GO:0036033;GO:0005634;GO:0006281;GO:0000775;GO:0007126;GO:0051301;GO:0000794;GO:0007062;GO:0032876	protein sumoylation;mitotic anaphase;cytoplasm;cohesin core heterodimer;protein binding;meiotic cohesin complex;chromatin binding;condensed chromosome kinetochore;nucleoplasm;poly(A) RNA binding;cytokinesis;chromosome;mitotic prometaphase;mitotic S phase;mitotic cell cycle checkpoint;signal transduction in response to DNA damage;stem cell population maintenance;response to radiation;mitotic spind…	biological_process;biological_process;cellular_component;cellular_component;molecular_function;cellular_component;molecular_function;cellular_component;cellular_component;molecular_function;biological_process;cellular_component;biological_process;biological_process;biological_process;biological_process;biological_process;biological_process;biological_process;cellular_component;molecular_function;…	ko03013	RNA transport	Genetic Information Processing
Ciclev10015402m.g : Ciclev10015402m.g : Ciclev10015402m	Ciclev10015402m.g	1.09719	no	up	0.711862	no	Ciclev10015402m	0.935509	no	down	0.473215	no	GO:0006457;GO:0005856;GO:0009958;GO:0008092;GO:0009638;GO:0005789;GO:0000139	protein folding;cytoskeleton;positive gravitropism;cytoskeletal protein binding;phototropism;endoplasmic reticulum membrane;Golgi membrane	biological_process;cellular_component;biological_process;molecular_function;biological_process;cellular_component;cellular_component	ko04141	Protein processing in endoplasmic reticulum	Genetic Information Processing
Ciclev10011534m.g : Ciclev10011534m.g : Ciclev10011534m	Ciclev10011534m.g	1.0929	no	up	0.743418	no	Ciclev10011534m	0.990813	no	down	0.797026	no	GO:0052684;GO:0000162;GO:0030170;GO:0005737	L-serine hydro-lyase (adding indole, L-tryptophan-forming) activity;tryptophan biosynthetic process;pyridoxal phosphate binding;cytoplasm	molecular_function;biological_process;molecular_function;cellular_component	ko01230;ko00260;ko00400	Biosynthesis of amino acids;Glycine, serine and threonine metabolism;Phenylalanine, tyrosine and tryptophan biosynthesis	Metabolism;Metabolism;Metabolism
Ciclev10018438m.g : Ciclev10018438m.g : Ciclev10018438m	Ciclev10018438m.g	0.958065	no	down	0.929504	no	Ciclev10018438m	1.0402	no	up	0.364212	no	GO:0040029;GO:0005634;GO:0003677;GO:0005524;GO:0006355;GO:0010199;GO:0006351;GO:0004386;GO:0005515;GO:0003682;GO:0005829;GO:0043044;GO:0008094	regulation of gene expression, epigenetic;nucleus;DNA binding;ATP binding;regulation of transcription, DNA-templated;organ boundary specification between lateral organs and the meristem;transcription, DNA-templated;helicase activity;protein binding;chromatin binding;cytosol;ATP-dependent chromatin remodeling;DNA-dependent ATPase activity	biological_process;cellular_component;molecular_function;molecular_function;biological_process;biological_process;biological_process;molecular_function;molecular_function;molecular_function;cellular_component;biological_process;molecular_function	ko03420	Nucleotide excision repair	Genetic Information Processing
Ciclev10000651m.g : Ciclev10000651m.g : Ciclev10000651m	Ciclev10000651m.g	0.839545	no	down	0.718465	no	Ciclev10000651m	0.983712	no	down	0.790792	no	GO:0009070;GO:0004617	serine family amino acid biosynthetic process;phosphoglycerate dehydrogenase activity	biological_process;molecular_function	ko01230;ko01200;ko00260	Biosynthesis of amino acids;Carbon metabolism;Glycine, serine and threonine metabolism	Metabolism;Metabolism;Metabolism
Ciclev10032620m.g : Ciclev10032620m.g : Ciclev10032620m	Ciclev10032620m.g	0.94764	no	down	0.945998	no	Ciclev10032620m	0.992243	no	down	0.704993	no	GO:0016020;GO:0005753;GO:0050897;GO:0015986;GO:0000275;GO:0005794;GO:0008270;GO:0005739;GO:0005886;GO:0046933;GO:0009507	membrane;mitochondrial proton-transporting ATP synthase complex;cobalt ion binding;ATP synthesis coupled proton transport;mitochondrial proton-transporting ATP synthase complex, catalytic core F(1);Golgi apparatus;zinc ion binding;mitochondrion;plasma membrane;proton-transporting ATP synthase activity, rotational mechanism;chloroplast	cellular_component;cellular_component;molecular_function;biological_process;cellular_component;cellular_component;molecular_function;cellular_component;cellular_component;molecular_function;cellular_component	ko00190	Oxidative phosphorylation	Metabolism
Ciclev10022360m.g : Ciclev10022360m.g : Ciclev10022360m	Ciclev10022360m.g	1.01204	no	up	0.967687	no	Ciclev10022360m	1.15072	no	up	0.182324	no	GO:0006627;GO:0004252;GO:0042720;GO:0033108;GO:0006465	protein processing involved in protein targeting to mitochondrion;serine-type endopeptidase activity;mitochondrial inner membrane peptidase complex;mitochondrial respiratory chain complex assembly;signal peptide processing	biological_process;molecular_function;cellular_component;biological_process;biological_process	ko03060	Protein export	Genetic Information Processing
Ciclev10028799m.g : Ciclev10028799m.g : Ciclev10028799m	Ciclev10028799m.g	0.938968	no	down	0.870162	no	Ciclev10028799m	1.00878	no	up	0.920497	no	GO:0016021;GO:0008270;GO:0009737	integral component of membrane;zinc ion binding;response to abscisic acid	cellular_component;molecular_function;biological_process	.	.	.
Ciclev10020789m.g : Ciclev10020789m.g : Ciclev10020789m	Ciclev10020789m.g	1.16291	no	up	0.519952	no	Ciclev10020789m	0.979163	no	down	0.530467	no	GO:0071554;GO:0016413;GO:0005794	cell wall organization or biogenesis;O-acetyltransferase activity;Golgi apparatus	biological_process;molecular_function;cellular_component	.	.	.
Ciclev10032259m.g : Ciclev10032259m.g : Ciclev10032259m	Ciclev10032259m.g	0.981231	no	down	0.970328	no	Ciclev10032259m	1.26486	yes	up	0.146844	no	GO:0005634;GO:0003677;GO:0006355;GO:0006351;GO:0003700	nucleus;DNA binding;regulation of transcription, DNA-templated;transcription, DNA-templated;transcription factor activity, sequence-specific DNA binding	cellular_component;molecular_function;biological_process;biological_process;molecular_function	ko00500;ko00040	Starch and sucrose metabolism;Pentose and glucuronate interconversions	Metabolism;Metabolism
Ciclev10030611m.g : Ciclev10030611m.g : Ciclev10030611m	Ciclev10030611m.g	1.0927	no	up	0.790793	no	Ciclev10030611m	0.865999	no	down	0.108437	no	GO:0005634	nucleus	cellular_component	.	.	.
Ciclev10031445m.g : Ciclev10031445m.g : Ciclev10031445m	Ciclev10031445m.g	1.04609	no	up	0.932905	no	Ciclev10031445m	1.0237	no	up	0.724065	no	GO:0046168;GO:0051287;GO:0055114;GO:0005737;GO:0004367;GO:0006072;GO:0009331;GO:0005829;GO:0005975	glycerol-3-phosphate catabolic process;NAD binding;oxidation-reduction process;cytoplasm;glycerol-3-phosphate dehydrogenase [NAD+] activity;glycerol-3-phosphate metabolic process;glycerol-3-phosphate dehydrogenase complex;cytosol;carbohydrate metabolic process	biological_process;molecular_function;biological_process;cellular_component;molecular_function;biological_process;cellular_component;cellular_component;biological_process	ko00564	Glycerophospholipid metabolism	Metabolism
Ciclev10025417m.g : Ciclev10025417m.g : Ciclev10025417m	Ciclev10025417m.g	1.28484	no	up	0.677234	no	Ciclev10025417m	0.917966	no	down	0.627642	no	GO:0016709;GO:0016020;GO:0044550	oxidoreductase activity, acting on paired donors, with incorporation or reduction of molecular oxygen, NAD(P)H as one donor, and incorporation of one atom of oxygen;membrane;secondary metabolite biosynthetic process	molecular_function;cellular_component;biological_process	ko00380	Tryptophan metabolism	Metabolism
Ciclev10008327m.g : Ciclev10008327m.g : Ciclev10008327m	Ciclev10008327m.g	1.02414	no	up	0.934588	no	Ciclev10008327m	1.0383	no	up	0.564845	no	GO:0016836;GO:0016787;GO:0005829;GO:0005739;GO:0003824	hydro-lyase activity;hydrolase activity;cytosol;mitochondrion;catalytic activity	molecular_function;molecular_function;cellular_component;cellular_component;molecular_function	ko01200;ko00640;ko00280;ko00410	Carbon metabolism;Propanoate metabolism;Valine, leucine and isoleucine degradation;beta-Alanine metabolism	Metabolism;Metabolism;Metabolism;Metabolism
Ciclev10012856m.g : Ciclev10012856m.g : Ciclev10012856m	Ciclev10012856m.g	1.32432	no	up	0.476413	no	Ciclev10012856m	1.01662	no	up	0.511842	no	GO:0030686;GO:0032040;GO:0042274;GO:0022627;GO:0006364	90S preribosome;small-subunit processome;ribosomal small subunit biogenesis;cytosolic small ribosomal subunit;rRNA processing	cellular_component;cellular_component;biological_process;cellular_component;biological_process	ko03010	Ribosome	Genetic Information Processing
Ciclev10022124m.g : Ciclev10022124m.g : Ciclev10022124m	Ciclev10022124m.g	0.974878	no	down	1	no	Ciclev10022124m	0.615502	yes	down	0.0592158	no	GO:0048046;GO:0008233;GO:0006508;GO:0005618;GO:0005576;GO:0004866	apoplast;peptidase activity;proteolysis;cell wall;extracellular region;endopeptidase inhibitor activity	cellular_component;molecular_function;biological_process;cellular_component;cellular_component;molecular_function	.	.	.
Ciclev10007338m.g : Ciclev10007338m.g : Ciclev10007338m	Ciclev10007338m.g	1.09624	no	up	0.846545	no	Ciclev10007338m	1.14334	no	up	0.00486233	yes	GO:0006097;GO:0005524;GO:0006099;GO:0003994;GO:0006102;GO:0005507;GO:0005829;GO:0051539;GO:0009651;GO:0005739;GO:0009507;GO:0006101;GO:0009737;GO:0005774;GO:0006979;GO:0046686;GO:0005618;GO:0005794;GO:0009570	glyoxylate cycle;ATP binding;tricarboxylic acid cycle;aconitate hydratase activity;isocitrate metabolic process;copper ion binding;cytosol;4 iron, 4 sulfur cluster binding;response to salt stress;mitochondrion;chloroplast;citrate metabolic process;response to abscisic acid;vacuolar membrane;response to oxidative stress;response to cadmium ion;cell wall;Golgi apparatus;chloroplast stroma	biological_process;molecular_function;biological_process;molecular_function;biological_process;molecular_function;cellular_component;molecular_function;biological_process;cellular_component;cellular_component;biological_process;biological_process;cellular_component;biological_process;biological_process;cellular_component;cellular_component;cellular_component	ko00020;ko01230;ko01200;ko01210;ko00630	Citrate cycle (TCA cycle);Biosynthesis of amino acids;Carbon metabolism;2-Oxocarboxylic acid metabolism;Glyoxylate and dicarboxylate metabolism	Metabolism;Metabolism;Metabolism;Metabolism;Metabolism
Ciclev10001505m.g : Ciclev10001505m.g : Ciclev10001505m	Ciclev10001505m.g	1.10702	no	up	0.796495	no	Ciclev10001505m	0.941065	no	down	0.176315	no	GO:0005774;GO:0005783;GO:0005794;GO:0016021	vacuolar membrane;endoplasmic reticulum;Golgi apparatus;integral component of membrane	cellular_component;cellular_component;cellular_component;cellular_component	.	.	.
Ciclev10001487m.g : Ciclev10001487m.g : Ciclev10001487m	Ciclev10001487m.g	0.990121	no	down	0.995378	no	Ciclev10001487m	0.947737	no	down	0.476767	no	GO:0030472;GO:0008160;GO:0005634;GO:0003755;GO:0008601;GO:0005737;GO:0000159	mitotic spindle organization in nucleus;protein tyrosine phosphatase activator activity;nucleus;peptidyl-prolyl cis-trans isomerase activity;protein phosphatase type 2A regulator activity;cytoplasm;protein phosphatase type 2A complex	biological_process;molecular_function;cellular_component;molecular_function;molecular_function;cellular_component;cellular_component	.	.	.
Ciclev10016242m.g : Ciclev10016242m.g : Ciclev10016242m	Ciclev10016242m.g	1.01795	no	up	0.954754	no	Ciclev10016242m	1.58625	yes	up	0.0241949	yes	GO:0005783;GO:0003723;GO:0016075;GO:0010168;GO:0005622;GO:0033897;GO:0007568;GO:0005773;GO:0004521;GO:0010507;GO:0005576	endoplasmic reticulum;RNA binding;rRNA catabolic process;ER body;intracellular;ribonuclease T2 activity;aging;vacuole;endoribonuclease activity;negative regulation of autophagy;extracellular region	cellular_component;molecular_function;biological_process;cellular_component;cellular_component;molecular_function;biological_process;cellular_component;molecular_function;biological_process;cellular_component	.	.	.
Ciclev10016922m.g : Ciclev10016922m.g : Ciclev10016922m	Ciclev10016922m.g	0.936368	no	down	0.926647	no	Ciclev10016922m	1.04477	no	up	0.175702	no	GO:0005484;GO:0000149;GO:0006906;GO:0031201;GO:0006887	SNAP receptor activity;SNARE binding;vesicle fusion;SNARE complex;exocytosis	molecular_function;molecular_function;biological_process;cellular_component;biological_process	ko04130	SNARE interactions in vesicular transport	Genetic Information Processing
Ciclev10011061m.g : Ciclev10011061m.g : Ciclev10011061m	Ciclev10011061m.g	1.10869	no	up	0.719285	no	Ciclev10011061m	0.998698	no	down	0.98058	no	GO:0004356;GO:0010311;GO:0006542;GO:0043621;GO:0008017;GO:0005737;GO:0009737;GO:0043015;GO:0016787;GO:0009399;GO:0005829;GO:0048829;GO:0009617	glutamate-ammonia ligase activity;lateral root formation;glutamine biosynthetic process;protein self-association;microtubule binding;cytoplasm;response to abscisic acid;gamma-tubulin binding;hydrolase activity;nitrogen fixation;cytosol;root cap development;response to bacterium	molecular_function;biological_process;biological_process;molecular_function;molecular_function;cellular_component;biological_process;molecular_function;molecular_function;biological_process;cellular_component;biological_process;biological_process	.	.	.
Ciclev10000838m.g : Ciclev10000838m.g : Ciclev10000838m	Ciclev10000838m.g	1.07103	no	up	0.844426	no	Ciclev10000838m	0.941675	no	down	0.386155	no	GO:0005634;GO:0003723;GO:0005829;GO:0009982;GO:0001522	nucleus;RNA binding;cytosol;pseudouridine synthase activity;pseudouridine synthesis	cellular_component;molecular_function;cellular_component;molecular_function;biological_process	.	.	.
Ciclev10025452m.g : Ciclev10025452m.g : Ciclev10025452m	Ciclev10025452m.g	0.974832	no	down	0.952139	no	Ciclev10025452m	1.05171	no	up	0.6635	no	GO:0001678;GO:0019158;GO:0005829;GO:0004340;GO:0008865;GO:0006096	cellular glucose homeostasis;mannokinase activity;cytosol;glucokinase activity;fructokinase activity;glycolytic process	biological_process;molecular_function;cellular_component;molecular_function;molecular_function;biological_process	ko01200;ko00500;ko00052;ko00010;ko00520;ko00051;ko00524	Carbon metabolism;Starch and sucrose metabolism;Galactose metabolism;Glycolysis / Gluconeogenesis;Amino sugar and nucleotide sugar metabolism;Fructose and mannose metabolism;Butirosin and neomycin biosynthesis	Metabolism;Metabolism;Metabolism;Metabolism;Metabolism;Metabolism;Metabolism
Ciclev10022955m.g : Ciclev10022955m.g : Ciclev10022955m	Ciclev10022955m.g	1.05927	no	up	0.611793	no	Ciclev10022955m	1.09807	no	up	0.0422599	yes	GO:0005634;GO:0005829;GO:0005509;GO:0005886;GO:0005737	nucleus;cytosol;calcium ion binding;plasma membrane;cytoplasm	cellular_component;cellular_component;molecular_function;cellular_component;cellular_component	ko04626	Plant-pathogen interaction	Organismal Systems
Ciclev10014015m.g : Ciclev10014015m.g : Ciclev10014015m	Ciclev10014015m.g	1.01399	no	up	0.998557	no	Ciclev10014015m	0.986957	no	down	0.830321	no	GO:0003843;GO:0000148;GO:0005886	1,3-beta-D-glucan synthase activity;1,3-beta-D-glucan synthase complex;plasma membrane	molecular_function;cellular_component;cellular_component	ko00500	Starch and sucrose metabolism	Metabolism
Ciclev10019637m.g : Ciclev10019637m.g : Ciclev10019637m	Ciclev10019637m.g	0.982505	no	down	1	no	Ciclev10019637m	0.872789	no	down	0.00901791	yes	GO:0016709;GO:0016020;GO:0044550	oxidoreductase activity, acting on paired donors, with incorporation or reduction of molecular oxygen, NAD(P)H as one donor, and incorporation of one atom of oxygen;membrane;secondary metabolite biosynthetic process	molecular_function;cellular_component;biological_process	ko00944;ko00941	Flavone and flavonol biosynthesis;Flavonoid biosynthesis	Metabolism;Metabolism
Ciclev10025584m.g : Ciclev10025584m.g : Ciclev10025584m	Ciclev10025584m.g	1.04983	no	up	0.88725	no	Ciclev10025584m	1.05263	no	up	0.352941	no	.	.	.	.	.	.
Ciclev10000084m.g : Ciclev10000084m.g : Ciclev10000084m	Ciclev10000084m.g	1.05244	no	up	0.997541	no	Ciclev10000084m	1.05539	no	up	0.50017	no	GO:0010072;GO:0005634;GO:0005515;GO:0006355;GO:0006351	primary shoot apical meristem specification;nucleus;protein binding;regulation of transcription, DNA-templated;transcription, DNA-templated	biological_process;cellular_component;molecular_function;biological_process;biological_process	ko03008	Ribosome biogenesis in eukaryotes	Genetic Information Processing
Ciclev10001434m.g : Ciclev10001434m.g : Ciclev10001434m	Ciclev10001434m.g	0.900637	no	down	0.808709	no	Ciclev10001434m	1.01274	no	up	0.567313	no	GO:0005615;GO:0004867	extracellular space;serine-type endopeptidase inhibitor activity	cellular_component;molecular_function	ko03013	RNA transport	Genetic Information Processing
Ciclev10030907m.g : Ciclev10030907m.g : Ciclev10030907m	Ciclev10030907m.g	0.982679	no	down	0.989303	no	Ciclev10030907m	1.09771	no	up	0.0778539	no	GO:0004737;GO:0000287;GO:0050660;GO:0009097;GO:0009635;GO:0009082;GO:0003984;GO:0009099;GO:0030976;GO:0009507;GO:0009570	pyruvate decarboxylase activity;magnesium ion binding;flavin adenine dinucleotide binding;isoleucine biosynthetic process;response to herbicide;branched-chain amino acid biosynthetic process;acetolactate synthase activity;valine biosynthetic process;thiamine pyrophosphate binding;chloroplast;chloroplast stroma	molecular_function;molecular_function;molecular_function;biological_process;biological_process;biological_process;molecular_function;biological_process;molecular_function;cellular_component;cellular_component	ko01230;ko00770;ko00660;ko00290;ko01210;ko00650	Biosynthesis of amino acids;Pantothenate and CoA biosynthesis;C5-Branched dibasic acid metabolism;Valine, leucine and isoleucine biosynthesis;2-Oxocarboxylic acid metabolism;Butanoate metabolism	Metabolism;Metabolism;Metabolism;Metabolism;Metabolism;Metabolism
Ciclev10033154m.g : Ciclev10033154m.g : Ciclev10033154m	Ciclev10033154m.g	0.944209	no	down	0.94618	no	Ciclev10033154m	1.22271	yes	up	0.119067	no	GO:0009941;GO:0009536;GO:0009507	chloroplast envelope;plastid;chloroplast	cellular_component;cellular_component;cellular_component	.	.	.
Ciclev10011000m.g : Ciclev10011000m.g : Ciclev10011000m	Ciclev10011000m.g	0.877466	no	down	0.711086	no	Ciclev10011000m	0.973973	no	down	0.311995	no	GO:0043231;GO:1902600;GO:0005887;GO:0051453;GO:0008553	intracellular membrane-bounded organelle;hydrogen ion transmembrane transport;integral component of plasma membrane;regulation of intracellular pH;hydrogen-exporting ATPase activity, phosphorylative mechanism	cellular_component;biological_process;cellular_component;biological_process;molecular_function	ko00190	Oxidative phosphorylation	Metabolism
Ciclev10000891m.g : Ciclev10000891m.g : Ciclev10000891m	Ciclev10000891m.g	1.03206	no	up	0.909993	no	Ciclev10000891m	0.818323	yes	down	0.0128282	yes	GO:0005794;GO:0016021;GO:0005886	Golgi apparatus;integral component of membrane;plasma membrane	cellular_component;cellular_component;cellular_component	.	.	.
Ciclev10000945m.g : Ciclev10000945m.g : Ciclev10000945m	Ciclev10000945m.g	0.930839	no	down	0.839993	no	Ciclev10000945m	0.989223	no	down	0.835217	no	GO:0005783;GO:0005509	endoplasmic reticulum;calcium ion binding	cellular_component;molecular_function	.	.	.
Ciclev10009899m.g : Ciclev10009899m.g : Ciclev10009899m	Ciclev10009899m.g	1.22862	no	up	0.320018	no	Ciclev10009899m	1.18384	no	up	0.0165195	yes	GO:0003723;GO:0000398;GO:0031428;GO:0022625;GO:0046540;GO:0000470;GO:0032040;GO:0006412;GO:0071011;GO:0030490	RNA binding;mRNA splicing, via spliceosome;box C/D snoRNP complex;cytosolic large ribosomal subunit;U4/U6 x U5 tri-snRNP complex;maturation of LSU-rRNA;small-subunit processome;translation;precatalytic spliceosome;maturation of SSU-rRNA	molecular_function;biological_process;cellular_component;cellular_component;cellular_component;biological_process;cellular_component;biological_process;cellular_component;biological_process	ko03040;ko03008	Spliceosome;Ribosome biogenesis in eukaryotes	Genetic Information Processing;Genetic Information Processing
Ciclev10018223m.g : Ciclev10018223m.g : Ciclev10018223m	Ciclev10018223m.g	0.969548	no	down	0.964591	no	Ciclev10018223m	1.09601	no	up	0.355096	no	GO:0003843;GO:0000148;GO:0005886	1,3-beta-D-glucan synthase activity;1,3-beta-D-glucan synthase complex;plasma membrane	molecular_function;cellular_component;cellular_component	ko00500	Starch and sucrose metabolism	Metabolism
Ciclev10025400m.g : Ciclev10025400m.g : Ciclev10025400m	Ciclev10025400m.g	0.772936	no	down	0.366693	no	Ciclev10025400m	1.04001	no	up	0.0768693	no	GO:0050832;GO:0010264;GO:0009644;GO:0016036;GO:0009733;GO:0051607;GO:0042742;GO:0042542;GO:0009408;GO:0005737;GO:0006021;GO:0008654;GO:0005515;GO:0004512;GO:0009793	defense response to fungus;myo-inositol hexakisphosphate biosynthetic process;response to high light intensity;cellular response to phosphate starvation;response to auxin;defense response to virus;defense response to bacterium;response to hydrogen peroxide;response to heat;cytoplasm;inositol biosynthetic process;phospholipid biosynthetic process;protein binding;inositol-3-phosphate synthase activ…	biological_process;biological_process;biological_process;biological_process;biological_process;biological_process;biological_process;biological_process;biological_process;cellular_component;biological_process;biological_process;molecular_function;molecular_function;biological_process	ko00562	Inositol phosphate metabolism	Metabolism
Ciclev10027762m.g : Ciclev10027762m.g : Ciclev10027762m	Ciclev10027762m.g	0.949564	no	down	0.854576	no	Ciclev10027762m	1.10445	no	up	0.0221107	yes	GO:0005634;GO:0003677	nucleus;DNA binding	cellular_component;molecular_function	ko03030;ko03430;ko03420	DNA replication;Mismatch repair;Nucleotide excision repair	Genetic Information Processing;Genetic Information Processing;Genetic Information Processing
Ciclev10009018m.g : Ciclev10009018m.g : Ciclev10009018m	Ciclev10009018m.g	0.798798	no	down	0.951451	no	Ciclev10009018m	1.05578	no	up	0.0262197	yes	GO:0004713;GO:0004712;GO:0005524;GO:0016301;GO:0006468;GO:0005886	protein tyrosine kinase activity;protein serine/threonine/tyrosine kinase activity;ATP binding;kinase activity;protein phosphorylation;plasma membrane	molecular_function;molecular_function;molecular_function;molecular_function;biological_process;cellular_component	ko04075	Plant hormone signal transduction	Environmental Information Processing
Ciclev10005911m.g : Ciclev10005911m.g : Ciclev10005911m	Ciclev10005911m.g	1.14834	no	up	0.54836	no	Ciclev10005911m	0.974018	no	down	0.167702	no	GO:0016272;GO:0015631;GO:0007021;GO:0007017;GO:0005737;GO:0005844	prefoldin complex;tubulin binding;tubulin complex assembly;microtubule-based process;cytoplasm;polysome	cellular_component;molecular_function;biological_process;biological_process;cellular_component;cellular_component	.	.	.
Ciclev10021969m.g : Ciclev10021969m.g : Ciclev10021969m	Ciclev10021969m.g	1.01361	no	up	0.935177	no	Ciclev10021969m	0.962087	no	down	0.118523	no	GO:0006220;GO:0005622;GO:0006163;GO:0004550;GO:0009142	pyrimidine nucleotide metabolic process;intracellular;purine nucleotide metabolic process;nucleoside diphosphate kinase activity;nucleoside triphosphate biosynthetic process	biological_process;cellular_component;biological_process;molecular_function;biological_process	ko00230;ko00240	Purine metabolism;Pyrimidine metabolism	Metabolism;Metabolism
Ciclev10015017m.g : Ciclev10015017m.g : Ciclev10015017m	Ciclev10015017m.g	0.87897	no	down	0.836718	no	Ciclev10015017m	0.897238	no	down	0.0170162	yes	GO:0006536;GO:0005634;GO:0004351;GO:0005829;GO:0005516;GO:0030170	glutamate metabolic process;nucleus;glutamate decarboxylase activity;cytosol;calmodulin binding;pyridoxal phosphate binding	biological_process;cellular_component;molecular_function;cellular_component;molecular_function;molecular_function	ko00250;ko00430;ko00410;ko00650	Alanine, aspartate and glutamate metabolism;Taurine and hypotaurine metabolism;beta-Alanine metabolism;Butanoate metabolism	Metabolism;Metabolism;Metabolism;Metabolism
Ciclev10001794m.g : Ciclev10001794m.g : Ciclev10001794m	Ciclev10001794m.g	1.10505	no	up	0.669621	no	Ciclev10001794m	0.95302	no	down	0.769312	no	GO:0005634;GO:0004721	nucleus;phosphoprotein phosphatase activity	cellular_component;molecular_function	.	.	.
Ciclev10028981m.g : Ciclev10028981m.g : Ciclev10028981m	Ciclev10028981m.g	1.14488	no	up	0.580287	no	Ciclev10028981m	0.891906	no	down	0.0159089	yes	GO:0003723;GO:0006412;GO:0003735;GO:0022626	RNA binding;translation;structural constituent of ribosome;cytosolic ribosome	molecular_function;biological_process;molecular_function;cellular_component	ko03010	Ribosome	Genetic Information Processing
Ciclev10014380m.g : Ciclev10014380m.g : Ciclev10014380m	Ciclev10014380m.g	1.11709	no	up	0.785836	no	Ciclev10014380m	1.02245	no	up	0.457938	no	GO:0004252;GO:0006508;GO:0005737	serine-type endopeptidase activity;proteolysis;cytoplasm	molecular_function;biological_process;cellular_component	.	.	.
Ciclev10028940m.g : Ciclev10028940m.g : Ciclev10028940m	Ciclev10028940m.g	1.05263	no	up	0.876428	no	Ciclev10028940m	1.17269	no	up	0.186223	no	GO:0006406;GO:0003723;GO:0005686;GO:0000398;GO:0071013;GO:0000384;GO:0071011;GO:0070274	mRNA export from nucleus;RNA binding;U2 snRNP;mRNA splicing, via spliceosome;catalytic step 2 spliceosome;first spliceosomal transesterification activity;precatalytic spliceosome;RES complex	biological_process;molecular_function;cellular_component;biological_process;cellular_component;molecular_function;cellular_component;cellular_component	ko03040	Spliceosome	Genetic Information Processing
Ciclev10032864m.g : Ciclev10032864m.g : Ciclev10032864m	Ciclev10032864m.g	1.15613	no	up	0.725345	no	Ciclev10032864m	1.10135	no	up	0.226325	no	GO:0016592;GO:0006355;GO:0006351;GO:0009507	mediator complex;regulation of transcription, DNA-templated;transcription, DNA-templated;chloroplast	cellular_component;biological_process;biological_process;cellular_component	.	.	.
Ciclev10007603m.g : Ciclev10007603m.g : Ciclev10007603m	Ciclev10007603m.g	0.947636	no	down	0.858144	no	Ciclev10007603m	0.886042	no	down	0.0406283	yes	GO:0008237;GO:0006508;GO:0005739;GO:0004176	metallopeptidase activity;proteolysis;mitochondrion;ATP-dependent peptidase activity	molecular_function;biological_process;cellular_component;molecular_function	ko03050	Proteasome	Genetic Information Processing
Ciclev10020855m.g : Ciclev10020855m.g : Ciclev10020855m	Ciclev10020855m.g	0.953597	no	down	0.862653	no	Ciclev10020855m	0.983206	no	down	0.753482	no	GO:0005634;GO:0016787;GO:0052689;GO:0006482;GO:0005773	nucleus;hydrolase activity;carboxylic ester hydrolase activity;protein demethylation;vacuole	cellular_component;molecular_function;molecular_function;biological_process;cellular_component	.	.	.
Ciclev10024268m.g : Ciclev10024268m.g : Ciclev10024268m	Ciclev10024268m.g	0.966442	no	down	0.948189	no	Ciclev10024268m	0.980266	no	down	0.58144	no	GO:0004471;GO:0005524;GO:0016652;GO:0051287;GO:0055114;GO:0042803;GO:0050897;GO:0006108;GO:0008948;GO:0005515;GO:0004470;GO:0009651;GO:0008270;GO:0005739;GO:0009507	malate dehydrogenase (decarboxylating) (NAD+) activity;ATP binding;oxidoreductase activity, acting on NAD(P)H, NAD(P) as acceptor;NAD binding;oxidation-reduction process;protein homodimerization activity;cobalt ion binding;malate metabolic process;oxaloacetate decarboxylase activity;protein binding;malic enzyme activity;response to salt stress;zinc ion binding;mitochondrion;chloroplast	molecular_function;molecular_function;molecular_function;molecular_function;biological_process;molecular_function;molecular_function;biological_process;molecular_function;molecular_function;molecular_function;biological_process;molecular_function;cellular_component;cellular_component	ko01200;ko00620;ko00710	Carbon metabolism;Pyruvate metabolism;Carbon fixation in photosynthetic organisms	Metabolism;Metabolism;Metabolism
Ciclev10020303m.g : Ciclev10020303m.g : Ciclev10020303m	Ciclev10020303m.g	1.09649	no	up	0.718352	no	Ciclev10020303m	1.0521	no	up	0.405528	no	GO:0004364;GO:0006749;GO:0005634;GO:0003746;GO:0005737	glutathione transferase activity;glutathione metabolic process;nucleus;translation elongation factor activity;cytoplasm	molecular_function;biological_process;cellular_component;molecular_function;cellular_component	ko00970	Aminoacyl-tRNA biosynthesis	Genetic Information Processing
Ciclev10028892m.g : Ciclev10028892m.g : Ciclev10028892m	Ciclev10028892m.g	1.06128	no	up	0.839993	no	Ciclev10028892m	1.01913	no	up	0.50188	no	GO:0046686;GO:0005829;GO:0055114;GO:0005737;GO:0016491	response to cadmium ion;cytosol;oxidation-reduction process;cytoplasm;oxidoreductase activity	biological_process;cellular_component;biological_process;cellular_component;molecular_function	ko00052;ko00561;ko00040;ko00051	Galactose metabolism;Glycerolipid metabolism;Pentose and glucuronate interconversions;Fructose and mannose metabolism	Metabolism;Metabolism;Metabolism;Metabolism
Ciclev10018686m.g : Ciclev10018686m.g : Ciclev10018686m	Ciclev10018686m.g	0.966931	no	down	0.873544	no	Ciclev10018686m	0.853641	no	down	0.115003	no	GO:0004674;GO:0005886	protein serine/threonine kinase activity;plasma membrane	molecular_function;cellular_component	ko00520	Amino sugar and nucleotide sugar metabolism	Metabolism
Ciclev10000082m.g : Ciclev10000082m.g : Ciclev10000082m	Ciclev10000082m.g	0.858349	no	down	0.452556	no	Ciclev10000082m	0.970159	no	down	0.491611	no	GO:0033116;GO:0005737;GO:0016192;GO:0000139;GO:0006886;GO:0006979;GO:0030127;GO:0005829;GO:0008270;GO:0005789;GO:0006888;GO:0005215	endoplasmic reticulum-Golgi intermediate compartment membrane;cytoplasm;vesicle-mediated transport;Golgi membrane;intracellular protein transport;response to oxidative stress;COPII vesicle coat;cytosol;zinc ion binding;endoplasmic reticulum membrane;ER to Golgi vesicle-mediated transport;transporter activity	cellular_component;cellular_component;biological_process;cellular_component;biological_process;biological_process;cellular_component;cellular_component;molecular_function;cellular_component;biological_process;molecular_function	ko04141	Protein processing in endoplasmic reticulum	Genetic Information Processing
Ciclev10019196m.g : Ciclev10019196m.g : Ciclev10019196m	Ciclev10019196m.g	1.04802	no	up	0.902667	no	Ciclev10019196m	0.936303	no	down	0.0158431	yes	GO:0033539;GO:0009055;GO:0052890;GO:0050660;GO:0005777;GO:0000062;GO:0003995;GO:0055088	fatty acid beta-oxidation using acyl-CoA dehydrogenase;electron carrier activity;oxidoreductase activity, acting on the CH-CH group of donors, with a flavin as acceptor;flavin adenine dinucleotide binding;peroxisome;fatty-acyl-CoA binding;acyl-CoA dehydrogenase activity;lipid homeostasis	biological_process;molecular_function;molecular_function;molecular_function;cellular_component;molecular_function;molecular_function;biological_process	ko04146;ko00071;ko01040;ko01212;ko00592	Peroxisome;Fatty acid degradation;Biosynthesis of unsaturated fatty acids;Fatty acid metabolism;alpha-Linolenic acid metabolism	Cellular Processes;Metabolism;Metabolism;Metabolism;Metabolism
Ciclev10028634m.g : Ciclev10028634m.g : Ciclev10028634m	Ciclev10028634m.g	0.996495	no	down	0.977018	no	Ciclev10028634m	1.16288	no	up	0.309161	no	GO:0006413;GO:0005634;GO:0003743;GO:0006412	translational initiation;nucleus;translation initiation factor activity;translation	biological_process;cellular_component;molecular_function;biological_process	.	.	.
Ciclev10003566m.g : Ciclev10003566m.g : Ciclev10003566m	Ciclev10003566m.g	1.16341	no	up	0.508141	no	Ciclev10003566m	1.02067	no	up	0.174331	no	GO:0004364;GO:0006749;GO:0005634;GO:0003746;GO:0005737	glutathione transferase activity;glutathione metabolic process;nucleus;translation elongation factor activity;cytoplasm	molecular_function;biological_process;cellular_component;molecular_function;cellular_component	ko00970	Aminoacyl-tRNA biosynthesis	Genetic Information Processing
Ciclev10019602m.g : Ciclev10019602m.g : Ciclev10019602m	Ciclev10019602m.g	0.976622	no	down	0.970328	no	Ciclev10019602m	1.11193	no	up	0.231089	no	GO:0004553;GO:0030245;GO:0005576;GO:0071555;GO:0008810	hydrolase activity, hydrolyzing O-glycosyl compounds;cellulose catabolic process;extracellular region;cell wall organization;cellulase activity	molecular_function;biological_process;cellular_component;biological_process;molecular_function	ko00500	Starch and sucrose metabolism	Metabolism
Ciclev10007519m.g : Ciclev10007519m.g : Ciclev10007519m	Ciclev10007519m.g	0.988927	no	down	0.989386	no	Ciclev10007519m	0.975502	no	down	0.823017	no	GO:0006979;GO:0052692;GO:0034484;GO:0016757;GO:0009506;GO:0080167;GO:0047274;GO:0005737	response to oxidative stress;raffinose alpha-galactosidase activity;raffinose catabolic process;transferase activity, transferring glycosyl groups;plasmodesma;response to karrikin;galactinol-sucrose galactosyltransferase activity;cytoplasm	biological_process;molecular_function;biological_process;molecular_function;cellular_component;biological_process;molecular_function;cellular_component	ko00052	Galactose metabolism	Metabolism
Ciclev10031719m.g : Ciclev10031719m.g : Ciclev10031719m	Ciclev10031719m.g	1.09012	no	up	0.751313	no	Ciclev10031719m	1.03601	no	up	0.171912	no	GO:0009506;GO:0005829;GO:0004812;GO:0000049;GO:0005737	plasmodesma;cytosol;aminoacyl-tRNA ligase activity;tRNA binding;cytoplasm	cellular_component;cellular_component;molecular_function;molecular_function;cellular_component	ko00970;ko00450	Aminoacyl-tRNA biosynthesis;Selenocompound metabolism	Genetic Information Processing;Metabolism
Ciclev10005524m.g : Ciclev10005524m.g : Ciclev10005524m	Ciclev10005524m.g	0.956263	no	down	0.958097	no	Ciclev10005524m	0.976892	no	down	0.831065	no	GO:0005774;GO:0006631;GO:0005829;GO:0005777;GO:0055114;GO:0008670	vacuolar membrane;fatty acid metabolic process;cytosol;peroxisome;oxidation-reduction process;2,4-dienoyl-CoA reductase (NADPH) activity	cellular_component;biological_process;cellular_component;cellular_component;biological_process;molecular_function	ko04146	Peroxisome	Cellular Processes
Ciclev10030617m.g : Ciclev10030617m.g : Ciclev10030617m	Ciclev10030617m.g	0.928202	no	down	0.795324	no	Ciclev10030617m	0.927226	no	down	0.136066	no	GO:0009846;GO:0005856;GO:0005634;GO:0009506;GO:0006904;GO:0060321;GO:0048354;GO:0009860;GO:0009524;GO:0000145;GO:0005618;GO:0005829;GO:0005576;GO:0015031;GO:0005886	pollen germination;cytoskeleton;nucleus;plasmodesma;vesicle docking involved in exocytosis;acceptance of pollen;mucilage biosynthetic process involved in seed coat development;pollen tube growth;phragmoplast;exocyst;cell wall;cytosol;extracellular region;protein transport;plasma membrane	biological_process;cellular_component;cellular_component;cellular_component;biological_process;biological_process;biological_process;biological_process;cellular_component;cellular_component;cellular_component;cellular_component;cellular_component;biological_process;cellular_component	.	.	.
Ciclev10014165m.g : Ciclev10014165m.g : Ciclev10014165m	Ciclev10014165m.g	0.934692	no	down	0.835751	no	Ciclev10014165m	0.930599	no	down	0.551508	no	GO:0005634	nucleus	cellular_component	.	.	.
Ciclev10022649m.g : Ciclev10022649m.g : Ciclev10022649m	Ciclev10022649m.g	1.06814	no	up	0.721291	no	Ciclev10022649m	1.02898	no	up	0.774987	no	GO:0005634;GO:0005730;GO:0005515;GO:0006355;GO:0009651;GO:0006351;GO:0009737	nucleus;nucleolus;protein binding;regulation of transcription, DNA-templated;response to salt stress;transcription, DNA-templated;response to abscisic acid	cellular_component;cellular_component;molecular_function;biological_process;biological_process;biological_process;biological_process	ko03015;ko03013	mRNA surveillance pathway;RNA transport	Genetic Information Processing;Genetic Information Processing
Ciclev10022601m.g : Ciclev10022601m.g : Ciclev10022601m	Ciclev10022601m.g	1.44615	no	up	0.0143911	yes	Ciclev10022601m	1.12633	no	up	0.405054	no	GO:1902626;GO:0022625;GO:0006412;GO:0000027;GO:0003735	assembly of large subunit precursor of preribosome;cytosolic large ribosomal subunit;translation;ribosomal large subunit assembly;structural constituent of ribosome	biological_process;cellular_component;biological_process;biological_process;molecular_function	ko03010	Ribosome	Genetic Information Processing
Ciclev10025931m.g : Ciclev10025931m.g : Ciclev10025931m	Ciclev10025931m.g	0.299738	yes	down	2.03353e-07	yes	Ciclev10025931m	0.811051	yes	down	0.399264	no	GO:0009813;GO:0009416;GO:0045486	flavonoid biosynthetic process;response to light stimulus;naringenin 3-dioxygenase activity	biological_process;biological_process;molecular_function	ko00941	Flavonoid biosynthesis	Metabolism
Ciclev10003971m.g : Ciclev10003971m.g : Ciclev10003971m	Ciclev10003971m.g	1.51108	no	up	0.000554508	yes	Ciclev10003971m	1.0594	no	up	0.482246	no	GO:0031048;GO:0010495;GO:0051567;GO:0005515;GO:0005730;GO:0003682;GO:0005829;GO:0015030;GO:0035197;GO:0005634;GO:0005654;GO:0006342;GO:0016458;GO:0051607;GO:0006351;GO:0006306;GO:0006417;GO:0030422;GO:0009816;GO:0030529;GO:0005719;GO:0019048	chromatin silencing by small RNA;long-distance posttranscriptional gene silencing;histone H3-K9 methylation;protein binding;nucleolus;chromatin binding;cytosol;Cajal body;siRNA binding;nucleus;nucleoplasm;chromatin silencing;gene silencing;defense response to virus;transcription, DNA-templated;DNA methylation;regulation of translation;production of siRNA involved in RNA interference;defense respo…	biological_process;biological_process;biological_process;molecular_function;cellular_component;molecular_function;cellular_component;cellular_component;molecular_function;cellular_component;cellular_component;biological_process;biological_process;biological_process;biological_process;biological_process;biological_process;biological_process;biological_process;cellular_component;cellular_component;…	ko00500;ko00940;ko00460	Starch and sucrose metabolism;Phenylpropanoid biosynthesis;Cyanoamino acid metabolism	Metabolism;Metabolism;Metabolism
Ciclev10032014m.g : Ciclev10032014m.g : Ciclev10032014m	Ciclev10032014m.g	0.944682	no	down	0.903222	no	Ciclev10032014m	0.975465	no	down	0.523194	no	GO:0016020;GO:0048046;GO:0003677;GO:0010154;GO:0006096;GO:0055114;GO:0005737;GO:0048316;GO:0008886;GO:0005829;GO:0005507;GO:0009651;GO:0005739;GO:0005886;GO:0009507;GO:0005740;GO:0005634;GO:0006094;GO:0051287;GO:0042542;GO:0009408;GO:0051775;GO:0050661;GO:0009744;GO:0005774;GO:0006979;GO:0046686;GO:0005794;GO:0004365	membrane;apoplast;DNA binding;fruit development;glycolytic process;oxidation-reduction process;cytoplasm;seed development;glyceraldehyde-3-phosphate dehydrogenase (NADP+) (non-phosphorylating) activity;cytosol;copper ion binding;response to salt stress;mitochondrion;plasma membrane;chloroplast;mitochondrial envelope;nucleus;gluconeogenesis;NAD binding;response to hydrogen peroxide;response to hea…	cellular_component;cellular_component;molecular_function;biological_process;biological_process;biological_process;cellular_component;biological_process;molecular_function;cellular_component;molecular_function;biological_process;cellular_component;cellular_component;cellular_component;cellular_component;cellular_component;biological_process;molecular_function;biological_process;biological_process;…	ko01230;ko01200;ko00010;ko00710	Biosynthesis of amino acids;Carbon metabolism;Glycolysis / Gluconeogenesis;Carbon fixation in photosynthetic organisms	Metabolism;Metabolism;Metabolism;Metabolism
Ciclev10016057m.g : Ciclev10016057m.g : Ciclev10016057m	Ciclev10016057m.g	1.03951	no	up	0.865187	no	Ciclev10016057m	0.948104	no	down	0.488224	no	GO:0006412;GO:0005763;GO:0022627;GO:0003735	translation;mitochondrial small ribosomal subunit;cytosolic small ribosomal subunit;structural constituent of ribosome	biological_process;cellular_component;cellular_component;molecular_function	ko03010	Ribosome	Genetic Information Processing
Ciclev10022870m.g : Ciclev10022870m.g : Ciclev10022870m	Ciclev10022870m.g	1.27506	no	up	0.0809384	no	Ciclev10022870m	1.02189	no	up	0.624734	no	GO:0022625;GO:0002181;GO:0003735	cytosolic large ribosomal subunit;cytoplasmic translation;structural constituent of ribosome	cellular_component;biological_process;molecular_function	ko03010	Ribosome	Genetic Information Processing
Ciclev10024743m.g : Ciclev10024743m.g : Ciclev10024743m	Ciclev10024743m.g	1.20422	no	up	0.865187	no	Ciclev10024743m	0.969186	no	down	0.796352	no	GO:0005634;GO:0005737	nucleus;cytoplasm	cellular_component;cellular_component	.	.	.
Ciclev10008711m.g : Ciclev10008711m.g : Ciclev10008711m	Ciclev10008711m.g	1.00675	no	up	0.978081	no	Ciclev10008711m	0.862963	no	down	0.0012398	yes	GO:0009505;GO:0005576	plant-type cell wall;extracellular region	cellular_component;cellular_component	.	.	.
Ciclev10008080m.g : Ciclev10008080m.g : Ciclev10008080m	Ciclev10008080m.g	1.17805	no	up	0.545903	no	Ciclev10008080m	0.981859	no	down	0.593578	no	GO:0004553;GO:0030247;GO:0046658	hydrolase activity, hydrolyzing O-glycosyl compounds;polysaccharide binding;anchored component of plasma membrane	molecular_function;molecular_function;cellular_component	ko00500	Starch and sucrose metabolism	Metabolism
Ciclev10025201m.g : Ciclev10025201m.g : Ciclev10025201m	Ciclev10025201m.g	1.18059	no	up	0.378159	no	Ciclev10025201m	1.08184	no	up	0.115039	no	GO:0004004;GO:0010501	ATP-dependent RNA helicase activity;RNA secondary structure unwinding	molecular_function;biological_process	ko03040	Spliceosome	Genetic Information Processing
Ciclev10013333m.g : Ciclev10013333m.g : Ciclev10013333m	Ciclev10013333m.g	0.945592	no	down	0.865304	no	Ciclev10013333m	1.10382	no	up	0.0202944	yes	GO:0097428;GO:0006790;GO:0005759;GO:0051537;GO:0016226;GO:0051539;GO:0008198	protein maturation by iron-sulfur cluster transfer;sulfur compound metabolic process;mitochondrial matrix;2 iron, 2 sulfur cluster binding;iron-sulfur cluster assembly;4 iron, 4 sulfur cluster binding;ferrous iron binding	biological_process;biological_process;cellular_component;molecular_function;biological_process;molecular_function;molecular_function	.	.	.
Ciclev10011098m.g : Ciclev10011098m.g : Ciclev10011098m	Ciclev10011098m.g	1.04213	no	up	0.93745	no	Ciclev10011098m	0.965117	no	down	0.773707	no	GO:0009524;GO:0070652;GO:0051301;GO:0051225;GO:0051011;GO:0007067;GO:0005876	phragmoplast;HAUS complex;cell division;spindle assembly;microtubule minus-end binding;mitotic nuclear division;spindle microtubule	cellular_component;cellular_component;biological_process;biological_process;molecular_function;biological_process;cellular_component	.	.	.
Ciclev10032720m.g : Ciclev10032720m.g : Ciclev10032720m	Ciclev10032720m.g	0.948997	no	down	0.996951	no	Ciclev10032720m	0.973238	no	down	0.729291	no	GO:0005576;GO:0005773	extracellular region;vacuole	cellular_component;cellular_component	.	.	.
Ciclev10009918m.g : Ciclev10009918m.g : Ciclev10009918m	Ciclev10009918m.g	1.16526	no	up	0.687447	no	Ciclev10009918m	1.0127	no	up	0.511008	no	GO:0015986;GO:0000276;GO:0015078;GO:0005739;GO:0015992	ATP synthesis coupled proton transport;mitochondrial proton-transporting ATP synthase complex, coupling factor F(o);hydrogen ion transmembrane transporter activity;mitochondrion;proton transport	biological_process;cellular_component;molecular_function;cellular_component;biological_process	ko00190	Oxidative phosphorylation	Metabolism
Ciclev10000643m.g : Ciclev10000643m.g : Ciclev10000643m	Ciclev10000643m.g	1.04588	no	up	0.947459	no	Ciclev10000643m	0.950375	no	down	0.288052	no	GO:0005774;GO:0005768;GO:0008757;GO:0032259;GO:0005802	vacuolar membrane;endosome;S-adenosylmethionine-dependent methyltransferase activity;methylation;trans-Golgi network	cellular_component;cellular_component;molecular_function;biological_process;cellular_component	.	.	.
Ciclev10000260m.g : Ciclev10000260m.g : Ciclev10000260m	Ciclev10000260m.g	1.08293	no	up	0.870944	no	Ciclev10000260m	0.931494	no	down	0.0424062	yes	GO:0005618;GO:0004565;GO:0005773	cell wall;beta-galactosidase activity;vacuole	cellular_component;molecular_function;cellular_component	ko00052;ko00531;ko00600;ko00511;ko00604	Galactose metabolism;Glycosaminoglycan degradation;Sphingolipid metabolism;Other glycan degradation;Glycosphingolipid biosynthesis - ganglio series	Metabolism;Metabolism;Metabolism;Metabolism;Metabolism
Ciclev10005251m.g : Ciclev10005251m.g : Ciclev10005251m	Ciclev10005251m.g	1.09958	no	up	0.785836	no	Ciclev10005251m	1.06636	no	up	0.334739	no	GO:0008757;GO:0008171;GO:0005829;GO:0019438	S-adenosylmethionine-dependent methyltransferase activity;O-methyltransferase activity;cytosol;aromatic compound biosynthetic process	molecular_function;molecular_function;cellular_component;biological_process	ko00940	Phenylpropanoid biosynthesis	Metabolism
Ciclev10009993m.g : Ciclev10009993m.g : Ciclev10009993m	Ciclev10009993m.g	0.983777	no	down	0.916269	no	Ciclev10009993m	0.781259	yes	down	0.453676	no	GO:0009507	chloroplast	cellular_component	.	.	.
Ciclev10007345m.g : Ciclev10007345m.g : Ciclev10007345m	Ciclev10007345m.g	1.16038	no	up	0.593294	no	Ciclev10007345m	0.981081	no	down	0.706648	no	GO:0006268	DNA unwinding involved in DNA replication	biological_process	ko03440	Homologous recombination	Genetic Information Processing
Ciclev10033122m.g : Ciclev10033122m.g : Ciclev10033122m	Ciclev10033122m.g	1.11713	no	up	0.782611	no	Ciclev10033122m	1.14917	no	up	0.0704291	no	GO:0000911;GO:0048487;GO:0005515;GO:0005829;GO:0007021;GO:0007023;GO:0005737	cytokinesis by cell plate formation;beta-tubulin binding;protein binding;cytosol;tubulin complex assembly;post-chaperonin tubulin folding pathway;cytoplasm	biological_process;molecular_function;molecular_function;cellular_component;biological_process;biological_process;cellular_component	.	.	.
Ciclev10031211m.g : Ciclev10031211m.g : Ciclev10031211m	Ciclev10031211m.g	1.02069	no	up	0.968728	no	Ciclev10031211m	0.896728	no	down	0.0395583	yes	GO:0019867;GO:0005634;GO:0009536;GO:0005739	outer membrane;nucleus;plastid;mitochondrion	cellular_component;cellular_component;cellular_component;cellular_component	.	.	.
Ciclev10018764m.g : Ciclev10018764m.g : Ciclev10018764m	Ciclev10018764m.g	1.01184	no	up	0.996225	no	Ciclev10018764m	1.0877	no	up	0.118135	no	GO:0009846;GO:0005643;GO:0009555;GO:0008565;GO:0009860;GO:0005737;GO:0051028;GO:0005515;GO:0005829;GO:0009553;GO:0006611;GO:0005634;GO:0031965;GO:0004872;GO:0009408;GO:0008536;GO:0000059	pollen germination;nuclear pore;pollen development;protein transporter activity;pollen tube growth;cytoplasm;mRNA transport;protein binding;cytosol;embryo sac development;protein export from nucleus;nucleus;nuclear membrane;receptor activity;response to heat;Ran GTPase binding;protein import into nucleus, docking	biological_process;cellular_component;biological_process;molecular_function;biological_process;cellular_component;biological_process;molecular_function;cellular_component;biological_process;biological_process;cellular_component;cellular_component;molecular_function;biological_process;molecular_function;biological_process	ko03008;ko03013	Ribosome biogenesis in eukaryotes;RNA transport	Genetic Information Processing;Genetic Information Processing
Ciclev10032658m.g : Ciclev10032658m.g : Ciclev10032658m	Ciclev10032658m.g	1.0795	no	up	0.944061	no	Ciclev10032658m	0.707359	yes	down	0.413749	no	GO:0080167;GO:0016021;GO:0009507	response to karrikin;integral component of membrane;chloroplast	biological_process;cellular_component;cellular_component	.	.	.
Ciclev10011610m.g : Ciclev10011610m.g : Ciclev10011610m	Ciclev10011610m.g	1.20655	no	up	0.413305	no	Ciclev10011610m	1.02926	no	up	0.0276686	yes	GO:0006457;GO:0005788;GO:0044794;GO:0005783;GO:0016032;GO:0005886	protein folding;endoplasmic reticulum lumen;positive regulation by host of viral process;endoplasmic reticulum;viral process;plasma membrane	biological_process;cellular_component;biological_process;cellular_component;biological_process;cellular_component	ko04141	Protein processing in endoplasmic reticulum	Genetic Information Processing
Ciclev10011693m.g : Ciclev10011693m.g : Ciclev10011693m	Ciclev10011693m.g	1.0885	no	up	0.865555	no	Ciclev10011693m	1.00665	no	up	0.957009	no	GO:0005783;GO:0005634;GO:0032934;GO:0006869;GO:0009567;GO:0008202;GO:0005515;GO:0005794;GO:0005829;GO:0007338;GO:0008142	endoplasmic reticulum;nucleus;sterol binding;lipid transport;double fertilization forming a zygote and endosperm;steroid metabolic process;protein binding;Golgi apparatus;cytosol;single fertilization;oxysterol binding	cellular_component;cellular_component;molecular_function;biological_process;biological_process;biological_process;molecular_function;cellular_component;cellular_component;biological_process;molecular_function	ko00500;ko00520	Starch and sucrose metabolism;Amino sugar and nucleotide sugar metabolism	Metabolism;Metabolism
Ciclev10007339m.g : Ciclev10007339m.g : Ciclev10007339m	Ciclev10007339m.g	0.891217	no	down	0.663657	no	Ciclev10007339m	0.951371	no	down	0.293447	no	GO:0019566;GO:0009506;GO:0005524;GO:0005737;GO:0009702;GO:0005829;GO:0016021;GO:0004335	arabinose metabolic process;plasmodesma;ATP binding;cytoplasm;L-arabinokinase activity;cytosol;integral component of membrane;galactokinase activity	biological_process;cellular_component;molecular_function;cellular_component;molecular_function;cellular_component;cellular_component;molecular_function	ko00520	Amino sugar and nucleotide sugar metabolism	Metabolism
Ciclev10018546m.g : Ciclev10018546m.g : Ciclev10018546m	Ciclev10018546m.g	0.964129	no	down	0.905487	no	Ciclev10018546m	1.03312	no	up	0.671614	no	GO:0005634;GO:0008568;GO:0031122	nucleus;microtubule-severing ATPase activity;cytoplasmic microtubule organization	cellular_component;molecular_function;biological_process	ko03013	RNA transport	Genetic Information Processing
Ciclev10004132m.g : Ciclev10004132m.g : Ciclev10004132m	Ciclev10004132m.g	1.15497	no	up	0.425361	no	Ciclev10004132m	1.10273	no	up	0.386471	no	GO:0005736;GO:0001054	DNA-directed RNA polymerase I complex;RNA polymerase I activity	cellular_component;molecular_function	ko00230;ko00240;ko03020	Purine metabolism;Pyrimidine metabolism;RNA polymerase	Metabolism;Metabolism;Genetic Information Processing
Ciclev10008383m.g : Ciclev10008383m.g : Ciclev10008383m	Ciclev10008383m.g	1.02867	no	up	0.963897	no	Ciclev10008383m	1.00717	no	up	0.728294	no	GO:0006406;GO:0010468;GO:0005681;GO:0004004;GO:0000398;GO:0010501;GO:0006974	mRNA export from nucleus;regulation of gene expression;spliceosomal complex;ATP-dependent RNA helicase activity;mRNA splicing, via spliceosome;RNA secondary structure unwinding;cellular response to DNA damage stimulus	biological_process;biological_process;cellular_component;molecular_function;biological_process;biological_process;biological_process	ko03040;ko03015;ko03013	Spliceosome;mRNA surveillance pathway;RNA transport	Genetic Information Processing;Genetic Information Processing;Genetic Information Processing
Ciclev10004584m.g : Ciclev10004584m.g : Ciclev10004584m	Ciclev10004584m.g	1.1959	no	up	0.378159	no	Ciclev10004584m	0.929023	no	down	0.273729	no	GO:0046686;GO:0005524;GO:0044210;GO:0005829;GO:0005737;GO:0009793;GO:0003883	response to cadmium ion;ATP binding;de novo' CTP biosynthetic process;cytosol;cytoplasm;embryo development ending in seed dormancy;CTP synthase activity	biological_process;molecular_function;biological_process;cellular_component;cellular_component;biological_process;molecular_function	ko00240	Pyrimidine metabolism	Metabolism
Ciclev10022984m.g : Ciclev10022984m.g : Ciclev10022984m	Ciclev10022984m.g	1.01272	no	up	0.913009	no	Ciclev10022984m	1.01038	no	up	0.680281	no	GO:0045271;GO:0005747;GO:0031966;GO:0009853;GO:0005739;GO:0055114	respiratory chain complex I;mitochondrial respiratory chain complex I;mitochondrial membrane;photorespiration;mitochondrion;oxidation-reduction process	cellular_component;cellular_component;cellular_component;biological_process;cellular_component;biological_process	ko00190	Oxidative phosphorylation	Metabolism
Ciclev10014543m.g : Ciclev10014543m.g : Ciclev10014543m	Ciclev10014543m.g	1.01786	no	up	0.975689	no	Ciclev10014543m	0.966594	no	down	0.64274	no	GO:0000145;GO:0006904;GO:0006887	exocyst;vesicle docking involved in exocytosis;exocytosis	cellular_component;biological_process;biological_process	.	.	.
Ciclev10019800m.g : Ciclev10019800m.g : Ciclev10019800m	Ciclev10019800m.g	0.966308	no	down	0.954754	no	Ciclev10019800m	0.923091	no	down	0.0213929	yes	GO:0004029	aldehyde dehydrogenase (NAD) activity	molecular_function	ko00260	Glycine, serine and threonine metabolism	Metabolism
Ciclev10014769m.g : Ciclev10014769m.g : Ciclev10014769m	Ciclev10014769m.g	1.0869	no	up	0.822394	no	Ciclev10014769m	0.953679	no	down	0.367606	no	GO:0071423;GO:0016021;GO:0015131;GO:0015140	malate transmembrane transport;integral component of membrane;oxaloacetate transmembrane transporter activity;malate transmembrane transporter activity	biological_process;cellular_component;molecular_function;molecular_function	.	.	.
Ciclev10005572m.g : Ciclev10005572m.g : Ciclev10005572m	Ciclev10005572m.g	0.920631	no	down	0.822394	no	Ciclev10005572m	0.960443	no	down	0.146473	no	GO:0048046;GO:0046686;GO:0052689;GO:0046294;GO:0005737;GO:0018738;GO:0016788	apoplast;response to cadmium ion;carboxylic ester hydrolase activity;formaldehyde catabolic process;cytoplasm;S-formylglutathione hydrolase activity;hydrolase activity, acting on ester bonds	cellular_component;biological_process;molecular_function;biological_process;cellular_component;molecular_function;molecular_function	ko01200	Carbon metabolism	Metabolism
Ciclev10033422m.g : Ciclev10033422m.g : Ciclev10033422m	Ciclev10033422m.g	1.11538	no	up	0.728326	no	Ciclev10033422m	0.962599	no	down	0.297041	no	GO:0048046;GO:0004553;GO:0005829;GO:0005576;GO:0071555;GO:0009507;GO:0045493;GO:0046556;GO:0009506;GO:0061634;GO:0009505;GO:0030246;GO:0046686;GO:0005618;GO:0010411;GO:0009044;GO:0080176	apoplast;hydrolase activity, hydrolyzing O-glycosyl compounds;cytosol;extracellular region;cell wall organization;chloroplast;xylan catabolic process;alpha-L-arabinofuranosidase activity;plasmodesma;alpha-D-xyloside xylohydrolase;plant-type cell wall;carbohydrate binding;response to cadmium ion;cell wall;xyloglucan metabolic process;xylan 1,4-beta-xylosidase activity;xyloglucan 1,6-alpha-xylosida…	cellular_component;molecular_function;cellular_component;cellular_component;biological_process;cellular_component;biological_process;molecular_function;cellular_component;molecular_function;cellular_component;molecular_function;biological_process;cellular_component;biological_process;molecular_function;molecular_function	ko00500;ko00052	Starch and sucrose metabolism;Galactose metabolism	Metabolism;Metabolism
Ciclev10028055m.g : Ciclev10028055m.g : Ciclev10028055m	Ciclev10028055m.g	1.19406	no	up	0.390234	no	Ciclev10028055m	0.975555	no	down	0.409813	no	GO:0009070;GO:0004617	serine family amino acid biosynthetic process;phosphoglycerate dehydrogenase activity	biological_process;molecular_function	ko01230;ko01200;ko00260	Biosynthesis of amino acids;Carbon metabolism;Glycine, serine and threonine metabolism	Metabolism;Metabolism;Metabolism
Ciclev10011396m.g : Ciclev10011396m.g : Ciclev10011396m	Ciclev10011396m.g	0.983612	no	down	0.964589	no	Ciclev10011396m	1.02673	no	up	0.763035	no	GO:0016051;GO:0045489;GO:0016758;GO:0005802;GO:0000139;GO:0047262;GO:0005768;GO:0016757;GO:0005794;GO:0016021	carbohydrate biosynthetic process;pectin biosynthetic process;transferase activity, transferring hexosyl groups;trans-Golgi network;Golgi membrane;polygalacturonate 4-alpha-galacturonosyltransferase activity;endosome;transferase activity, transferring glycosyl groups;Golgi apparatus;integral component of membrane	biological_process;biological_process;molecular_function;cellular_component;cellular_component;molecular_function;cellular_component;molecular_function;cellular_component;cellular_component	ko00500;ko00520	Starch and sucrose metabolism;Amino sugar and nucleotide sugar metabolism	Metabolism;Metabolism
Ciclev10029515m.g : Ciclev10029515m.g : Ciclev10029515m	Ciclev10029515m.g	0.946692	no	down	0.997729	no	Ciclev10029515m	0.96497	no	down	0.638128	no	GO:0009768;GO:0009535;GO:0009579;GO:0005515;GO:0009767;GO:0016021;GO:0005739;GO:0009507;GO:0009522	photosynthesis, light harvesting in photosystem I;chloroplast thylakoid membrane;thylakoid;protein binding;photosynthetic electron transport chain;integral component of membrane;mitochondrion;chloroplast;photosystem I	biological_process;cellular_component;cellular_component;molecular_function;biological_process;cellular_component;cellular_component;cellular_component;cellular_component	ko00195	Photosynthesis	Metabolism
Ciclev10002449m.g : Ciclev10002449m.g : Ciclev10002449m	Ciclev10002449m.g	1.1764	no	up	0.442967	no	Ciclev10002449m	1.01005	no	up	0.732014	no	GO:0003697;GO:0006260;GO:0005739	single-stranded DNA binding;DNA replication;mitochondrion	molecular_function;biological_process;cellular_component	ko03030;ko03440;ko03430	DNA replication;Homologous recombination;Mismatch repair	Genetic Information Processing;Genetic Information Processing;Genetic Information Processing
Ciclev10032140m.g : Ciclev10032140m.g : Ciclev10032140m	Ciclev10032140m.g	1.15999	no	up	0.501184	no	Ciclev10032140m	0.972861	no	down	0.500134	no	GO:0016020;GO:0005783;GO:0042335;GO:0045703;GO:0055114;GO:0016021;GO:0005789;GO:0018454;GO:0042761;GO:0009507;GO:0009793;GO:0016491	membrane;endoplasmic reticulum;cuticle development;ketoreductase activity;oxidation-reduction process;integral component of membrane;endoplasmic reticulum membrane;acetoacetyl-CoA reductase activity;very long-chain fatty acid biosynthetic process;chloroplast;embryo development ending in seed dormancy;oxidoreductase activity	cellular_component;cellular_component;biological_process;molecular_function;biological_process;cellular_component;cellular_component;molecular_function;biological_process;cellular_component;biological_process;molecular_function	ko00062;ko01040;ko01212	Fatty acid elongation;Biosynthesis of unsaturated fatty acids;Fatty acid metabolism	Metabolism;Metabolism;Metabolism
Ciclev10031905m.g : Ciclev10031905m.g : Ciclev10031905m	Ciclev10031905m.g	0.826056	no	down	0.331851	no	Ciclev10031905m	0.942363	no	down	0.211771	no	GO:0015485;GO:0005789;GO:0032933	cholesterol binding;endoplasmic reticulum membrane;SREBP signaling pathway	molecular_function;cellular_component;biological_process	.	.	.
Ciclev10009610m.g : Ciclev10009610m.g : Ciclev10009610m	Ciclev10009610m.g	1.03767	no	up	0.955494	no	Ciclev10009610m	1.07832	no	up	0.518155	no	GO:0006413;GO:0005840;GO:0003743;GO:0005737	translational initiation;ribosome;translation initiation factor activity;cytoplasm	biological_process;cellular_component;molecular_function;cellular_component	.	.	.
Ciclev10019299m.g : Ciclev10019299m.g : Ciclev10019299m	Ciclev10019299m.g	0.904121	no	down	0.696581	no	Ciclev10019299m	0.543649	yes	down	0.0701164	no	GO:0080008;GO:0000166;GO:0005737	Cul4-RING E3 ubiquitin ligase complex;nucleotide binding;cytoplasm	cellular_component;molecular_function;cellular_component	ko03022	Basal transcription factors	Genetic Information Processing
Ciclev10020487m.g : Ciclev10020487m.g : Ciclev10020487m	Ciclev10020487m.g	0.952684	no	down	0.896039	no	Ciclev10020487m	1.07711	no	up	0.00199138	yes	GO:0042742;GO:0004768;GO:0055114;GO:0009534;GO:0006636;GO:0006631;GO:2000031;GO:2000022;GO:0006633;GO:0008610;GO:0009507;GO:0051607;GO:0046872;GO:0045300;GO:0006952;GO:0009695;GO:0009536;GO:0002213;GO:0009570	defense response to bacterium;stearoyl-CoA 9-desaturase activity;oxidation-reduction process;chloroplast thylakoid;unsaturated fatty acid biosynthetic process;fatty acid metabolic process;regulation of salicylic acid mediated signaling pathway;regulation of jasmonic acid mediated signaling pathway;fatty acid biosynthetic process;lipid biosynthetic process;chloroplast;defense response to virus;met…	biological_process;molecular_function;biological_process;cellular_component;biological_process;biological_process;biological_process;biological_process;biological_process;biological_process;cellular_component;biological_process;molecular_function;molecular_function;biological_process;biological_process;cellular_component;biological_process;cellular_component	ko01040;ko01212;ko00061	Biosynthesis of unsaturated fatty acids;Fatty acid metabolism;Fatty acid biosynthesis	Metabolism;Metabolism;Metabolism
Ciclev10011536m.g : Ciclev10011536m.g : Ciclev10011536m	Ciclev10011536m.g	0.833745	no	down	0.30355	no	Ciclev10011536m	1.02127	no	up	0.739337	no	GO:0016020;GO:0010143;GO:0090447;GO:0016311;GO:0016791	membrane;cutin biosynthetic process;glycerol-3-phosphate 2-O-acyltransferase activity;dephosphorylation;phosphatase activity	cellular_component;biological_process;molecular_function;biological_process;molecular_function	ko00561;ko00564	Glycerolipid metabolism;Glycerophospholipid metabolism	Metabolism;Metabolism
Ciclev10022218m.g : Ciclev10022218m.g : Ciclev10022218m	Ciclev10022218m.g	1.00563	no	up	0.946297	no	Ciclev10022218m	0.817396	yes	down	0.402906	no	GO:0005783;GO:0016021;GO:0009507	endoplasmic reticulum;integral component of membrane;chloroplast	cellular_component;cellular_component;cellular_component	.	.	.
Ciclev10028085m.g : Ciclev10028085m.g : Ciclev10028085m	Ciclev10028085m.g	1.11803	no	up	0.798789	no	Ciclev10028085m	1.03014	no	up	0.0756192	no	GO:0016020;GO:0006457;GO:0048046;GO:0005524;GO:0009658;GO:0009579;GO:0005829;GO:0009941;GO:0005739;GO:0042026;GO:0022626;GO:0009793;GO:0009507;GO:0009570	membrane;protein folding;apoplast;ATP binding;chloroplast organization;thylakoid;cytosol;chloroplast envelope;mitochondrion;protein refolding;cytosolic ribosome;embryo development ending in seed dormancy;chloroplast;chloroplast stroma	cellular_component;biological_process;cellular_component;molecular_function;biological_process;cellular_component;cellular_component;cellular_component;cellular_component;biological_process;cellular_component;biological_process;cellular_component;cellular_component	ko03018	RNA degradation	Genetic Information Processing
Ciclev10014466m.g : Ciclev10014466m.g : Ciclev10014466m	Ciclev10014466m.g	1.04519	no	up	0.90323	no	Ciclev10014466m	1.20667	yes	up	0.0584869	no	GO:0004702;GO:0005737	receptor signaling protein serine/threonine kinase activity;cytoplasm	molecular_function;cellular_component	ko04626	Plant-pathogen interaction	Organismal Systems
Ciclev10011572m.g : Ciclev10011572m.g : Ciclev10011572m	Ciclev10011572m.g	1.08883	no	up	0.753069	no	Ciclev10011572m	1.16605	no	up	0.0806852	no	GO:0006970;GO:0006355;GO:0009651;GO:0005739;GO:0009658;GO:0003690;GO:0009737	response to osmotic stress;regulation of transcription, DNA-templated;response to salt stress;mitochondrion;chloroplast organization;double-stranded DNA binding;response to abscisic acid	biological_process;biological_process;biological_process;cellular_component;biological_process;molecular_function;biological_process	.	.	.
Ciclev10021787m.g : Ciclev10021787m.g : Ciclev10021787m	Ciclev10021787m.g	1.0234	no	up	0.929633	no	Ciclev10021787m	1.01737	no	up	0.591488	no	GO:0005840;GO:0006412;GO:0008097;GO:0005739;GO:0004812;GO:0003735	ribosome;translation;5S rRNA binding;mitochondrion;aminoacyl-tRNA ligase activity;structural constituent of ribosome	cellular_component;biological_process;molecular_function;cellular_component;molecular_function;molecular_function	ko03010	Ribosome	Genetic Information Processing
Ciclev10010381m.g : Ciclev10010381m.g : Ciclev10010381m	Ciclev10010381m.g	0.94351	no	down	0.875631	no	Ciclev10010381m	1.13143	no	up	0.504132	no	GO:0005634;GO:0003723	nucleus;RNA binding	cellular_component;molecular_function	ko04141	Protein processing in endoplasmic reticulum	Genetic Information Processing
Ciclev10025148m.g : Ciclev10025148m.g : Ciclev10025148m	Ciclev10025148m.g	1.25425	no	up	0.440268	no	Ciclev10025148m	0.899669	no	down	0.264189	no	GO:0009070;GO:0004617	serine family amino acid biosynthetic process;phosphoglycerate dehydrogenase activity	biological_process;molecular_function	ko01230;ko01200;ko00260	Biosynthesis of amino acids;Carbon metabolism;Glycine, serine and threonine metabolism	Metabolism;Metabolism;Metabolism
Ciclev10005521m.g : Ciclev10005521m.g : Ciclev10005521m	Ciclev10005521m.g	0.32155	yes	down	0.711086	no	Ciclev10005521m	1.11394	no	up	0.357276	no	GO:0034399;GO:0005730;GO:0030687;GO:0042273;GO:0006364	nuclear periphery;nucleolus;preribosome, large subunit precursor;ribosomal large subunit biogenesis;rRNA processing	cellular_component;cellular_component;cellular_component;biological_process;biological_process	.	.	.
Ciclev10019724m.g : Ciclev10019724m.g : Ciclev10019724m	Ciclev10019724m.g	1.08655	no	up	0.807865	no	Ciclev10019724m	0.976651	no	down	0.629617	no	GO:0005634;GO:0009738;GO:0035556;GO:0005737;GO:0046777;GO:0018105;GO:0004683;GO:0009931;GO:0005516	nucleus;abscisic acid-activated signaling pathway;intracellular signal transduction;cytoplasm;protein autophosphorylation;peptidyl-serine phosphorylation;calmodulin-dependent protein kinase activity;calcium-dependent protein serine/threonine kinase activity;calmodulin binding	cellular_component;biological_process;biological_process;cellular_component;biological_process;biological_process;molecular_function;molecular_function;molecular_function	ko04626	Plant-pathogen interaction	Organismal Systems
Ciclev10000502m.g : Ciclev10000502m.g : Ciclev10000502m	Ciclev10000502m.g	1.06244	no	up	0.997541	no	Ciclev10000502m	0.968961	no	down	0.222688	no	GO:0006457;GO:0005759;GO:0005524;GO:0009408;GO:0005774;GO:0046686;GO:0005618;GO:0051082;GO:0005794;GO:0009651;GO:0005739;GO:0009615;GO:0009507	protein folding;mitochondrial matrix;ATP binding;response to heat;vacuolar membrane;response to cadmium ion;cell wall;unfolded protein binding;Golgi apparatus;response to salt stress;mitochondrion;response to virus;chloroplast	biological_process;cellular_component;molecular_function;biological_process;cellular_component;biological_process;cellular_component;molecular_function;cellular_component;biological_process;cellular_component;biological_process;cellular_component	ko03018	RNA degradation	Genetic Information Processing
Ciclev10008739m.g : Ciclev10008739m.g : Ciclev10008739m	Ciclev10008739m.g	1.05374	no	up	0.839538	no	Ciclev10008739m	1.00143	no	up	0.964176	no	GO:0034618;GO:0003991;GO:0006526	arginine binding;acetylglutamate kinase activity;arginine biosynthetic process	molecular_function;molecular_function;biological_process	ko01230;ko00220;ko01210	Biosynthesis of amino acids;Arginine biosynthesis;2-Oxocarboxylic acid metabolism	Metabolism;Metabolism;Metabolism
Ciclev10008218m.g : Ciclev10008218m.g : Ciclev10008218m	Ciclev10008218m.g	1.08207	no	up	0.762538	no	Ciclev10008218m	1.05337	no	up	0.267815	no	GO:0005618;GO:0046658;GO:0048367;GO:0048364;GO:0031225;GO:0005886	cell wall;anchored component of plasma membrane;shoot system development;root development;anchored component of membrane;plasma membrane	cellular_component;cellular_component;biological_process;biological_process;cellular_component;cellular_component	ko03015	mRNA surveillance pathway	Genetic Information Processing
Ciclev10002883m.g : Ciclev10002883m.g : Ciclev10002883m	Ciclev10002883m.g	1.0573	no	up	0.854891	no	Ciclev10002883m	0.947482	no	down	0.360446	no	GO:0016020;GO:0006486;GO:0005783;GO:0008250;GO:0004579;GO:0043069;GO:0016021;GO:0006915	membrane;protein glycosylation;endoplasmic reticulum;oligosaccharyltransferase complex;dolichyl-diphosphooligosaccharide-protein glycotransferase activity;negative regulation of programmed cell death;integral component of membrane;apoptotic process	cellular_component;biological_process;cellular_component;cellular_component;molecular_function;biological_process;cellular_component;biological_process	ko04141;ko00510	Protein processing in endoplasmic reticulum;N-Glycan biosynthesis	Genetic Information Processing;Metabolism
Ciclev10029469m.g : Ciclev10029469m.g : Ciclev10029469m	Ciclev10029469m.g	1.21306	no	up	0.379777	no	Ciclev10029469m	0.961158	no	down	0.347538	no	GO:0005739;GO:0003735;GO:0009507	mitochondrion;structural constituent of ribosome;chloroplast	cellular_component;molecular_function;cellular_component	.	.	.
Ciclev10014571m.g : Ciclev10014571m.g : Ciclev10014571m	Ciclev10014571m.g	0.966838	no	down	0.940878	no	Ciclev10014571m	0.998447	no	down	0.980844	no	GO:0005829;GO:0005739;GO:0009570;GO:0009507	cytosol;mitochondrion;chloroplast stroma;chloroplast	cellular_component;cellular_component;cellular_component;cellular_component	.	.	.
Ciclev10031884m.g : Ciclev10031884m.g : Ciclev10031884m	Ciclev10031884m.g	1.13713	no	up	0.646295	no	Ciclev10031884m	0.943317	no	down	0.0505522	no	GO:0005634;GO:0016021;GO:0005739	nucleus;integral component of membrane;mitochondrion	cellular_component;cellular_component;cellular_component	.	.	.
Ciclev10028683m.g : Ciclev10028683m.g : Ciclev10028683m	Ciclev10028683m.g	0.955631	no	down	0.996951	no	Ciclev10028683m	1.02482	no	up	0.558229	no	GO:0008615;GO:0046982;GO:0015994;GO:0005737;GO:0012505;GO:0042819;GO:0005515;GO:0005829;GO:0009651;GO:0005886;GO:0036381;GO:0010335;GO:0006520;GO:0042538;GO:0010224;GO:0042803;GO:0006979;GO:0042823;GO:0006982	pyridoxine biosynthetic process;protein heterodimerization activity;chlorophyll metabolic process;cytoplasm;endomembrane system;vitamin B6 biosynthetic process;protein binding;cytosol;response to salt stress;plasma membrane;pyridoxal 5'-phosphate synthase (glutamine hydrolysing) activity;response to non-ionic osmotic stress;cellular amino acid metabolic process;hyperosmotic salinity response;resp…	biological_process;molecular_function;biological_process;cellular_component;cellular_component;biological_process;molecular_function;cellular_component;biological_process;cellular_component;molecular_function;biological_process;biological_process;biological_process;biological_process;molecular_function;biological_process;biological_process;biological_process	ko00750	Vitamin B6 metabolism	Metabolism
Ciclev10015580m.g : Ciclev10015580m.g : Ciclev10015580m	Ciclev10015580m.g	0.889464	no	down	0.753614	no	Ciclev10015580m	0.964294	no	down	0.463353	no	GO:0004664;GO:0009094;GO:0016597;GO:0047769;GO:0009570;GO:0009507	prephenate dehydratase activity;L-phenylalanine biosynthetic process;amino acid binding;arogenate dehydratase activity;chloroplast stroma;chloroplast	molecular_function;biological_process;molecular_function;molecular_function;cellular_component;cellular_component	ko01230;ko00400	Biosynthesis of amino acids;Phenylalanine, tyrosine and tryptophan biosynthesis	Metabolism;Metabolism
Ciclev10032131m.g : Ciclev10032131m.g : Ciclev10032131m	Ciclev10032131m.g	0.990582	no	down	0.977018	no	Ciclev10032131m	0.915891	no	down	0.439263	no	GO:0045048;GO:0071818	protein insertion into ER membrane;BAT3 complex	biological_process;cellular_component	.	.	.
Ciclev10019743m.g : Ciclev10019743m.g : Ciclev10019743m	Ciclev10019743m.g	1.08177	no	up	0.742438	no	Ciclev10019743m	0.953899	no	down	0.287681	no	GO:0016787	hydrolase activity	molecular_function	.	.	.
Ciclev10018865m.g : Ciclev10018865m.g : Ciclev10018865m	Ciclev10018865m.g	0.896841	no	down	0.696843	no	Ciclev10018865m	0.929069	no	down	0.05182	no	.	.	.	.	.	.
Ciclev10031587m.g : Ciclev10031587m.g : Ciclev10031587m	Ciclev10031587m.g	1.09009	no	up	0.705533	no	Ciclev10031587m	0.940108	no	down	0.450447	no	GO:0006572;GO:0003868;GO:0006559	tyrosine catabolic process;4-hydroxyphenylpyruvate dioxygenase activity;L-phenylalanine catabolic process	biological_process;molecular_function;biological_process	ko00350;ko00360;ko00130	Tyrosine metabolism;Phenylalanine metabolism;Ubiquinone and other terpenoid-quinone biosynthesis	Metabolism;Metabolism;Metabolism
Ciclev10022114m.g : Ciclev10022114m.g : Ciclev10022114m	Ciclev10022114m.g	1.38599	no	up	0.377802	no	Ciclev10022114m	0.981076	no	down	0.569088	no	GO:0022625;GO:0006412;GO:0003735	cytosolic large ribosomal subunit;translation;structural constituent of ribosome	cellular_component;biological_process;molecular_function	ko03010	Ribosome	Genetic Information Processing
Ciclev10011356m.g : Ciclev10011356m.g : Ciclev10011356m	Ciclev10011356m.g	1.01386	no	up	0.996951	no	Ciclev10011356m	1.1653	no	up	0.100285	no	GO:0006397;GO:0031087;GO:0042803;GO:0000932;GO:0005515;GO:0017148;GO:0005829;GO:0010606;GO:0033962	mRNA processing;deadenylation-independent decapping of nuclear-transcribed mRNA;protein homodimerization activity;cytoplasmic mRNA processing body;protein binding;negative regulation of translation;cytosol;positive regulation of cytoplasmic mRNA processing body assembly;cytoplasmic mRNA processing body assembly	biological_process;biological_process;molecular_function;cellular_component;molecular_function;biological_process;cellular_component;biological_process;biological_process	.	.	.
Ciclev10020608m.g : Ciclev10020608m.g : Ciclev10020608m	Ciclev10020608m.g	0.866617	no	down	0.677234	no	Ciclev10020608m	1.103	no	up	0.0473505	yes	GO:0046900;GO:0034722;GO:0005773	tetrahydrofolylpolyglutamate metabolic process;gamma-glutamyl-peptidase activity;vacuole	biological_process;molecular_function;cellular_component	ko00790	Folate biosynthesis	Metabolism
Ciclev10008541m.g : Ciclev10008541m.g : Ciclev10008541m	Ciclev10008541m.g	1.04597	no	up	0.917927	no	Ciclev10008541m	1.09111	no	up	0.0662063	no	GO:0008375;GO:0016757;GO:0016021;GO:0005739	acetylglucosaminyltransferase activity;transferase activity, transferring glycosyl groups;integral component of membrane;mitochondrion	molecular_function;molecular_function;cellular_component;cellular_component	ko04144	Endocytosis	Cellular Processes
Ciclev10023308m.g : Ciclev10023308m.g : Ciclev10023308m	Ciclev10023308m.g	1.05596	no	up	0.78133	no	Ciclev10023308m	1.00681	no	up	0.857906	no	GO:0005634	nucleus	cellular_component	.	.	.
Ciclev10028831m.g : Ciclev10028831m.g : Ciclev10028831m	Ciclev10028831m.g	1.34775	no	up	0.635319	no	Ciclev10028831m	0.813907	yes	down	0.274631	no	GO:0050832;GO:0016231;GO:0008061;GO:0006040;GO:0004568;GO:0008843	defense response to fungus;beta-N-acetylglucosaminidase activity;chitin binding;amino sugar metabolic process;chitinase activity;endochitinase activity	biological_process;molecular_function;molecular_function;biological_process;molecular_function;molecular_function	ko00520	Amino sugar and nucleotide sugar metabolism	Metabolism
Ciclev10016578m.g : Ciclev10016578m.g : Ciclev10016578m	Ciclev10016578m.g	1.19867	no	up	0.295015	no	Ciclev10016578m	0.94159	no	down	0.0452393	yes	GO:0003723;GO:0002181;GO:0003735	RNA binding;cytoplasmic translation;structural constituent of ribosome	molecular_function;biological_process;molecular_function	ko03010	Ribosome	Genetic Information Processing
Ciclev10013940m.g : Ciclev10013940m.g : Ciclev10013940m	Ciclev10013940m.g	0.628108	no	down	0.549655	no	Ciclev10013940m	0.921743	no	down	0.215153	no	GO:0005737	cytoplasm	cellular_component	ko00190	Oxidative phosphorylation	Metabolism
Ciclev10007261m.g : Ciclev10007261m.g : Ciclev10007261m	Ciclev10007261m.g	0.990687	no	down	0.974835	no	Ciclev10007261m	1.03441	no	up	0.280879	no	GO:0006397;GO:0071365;GO:0005634;GO:0031087;GO:0010071;GO:0042803;GO:0009965;GO:0000932;GO:0006402;GO:0010072;GO:0005515;GO:0009791;GO:0000166;GO:0005829	mRNA processing;cellular response to auxin stimulus;nucleus;deadenylation-independent decapping of nuclear-transcribed mRNA;root meristem specification;protein homodimerization activity;leaf morphogenesis;cytoplasmic mRNA processing body;mRNA catabolic process;primary shoot apical meristem specification;protein binding;post-embryonic development;nucleotide binding;cytosol	biological_process;biological_process;cellular_component;biological_process;biological_process;molecular_function;biological_process;cellular_component;biological_process;biological_process;molecular_function;biological_process;molecular_function;cellular_component	ko03018	RNA degradation	Genetic Information Processing
Ciclev10016407m.g : Ciclev10016407m.g : Ciclev10016407m	Ciclev10016407m.g	1.44873	no	up	0.701241	no	Ciclev10016407m	0.984742	no	down	0.898971	no	GO:0031225;GO:0005886	anchored component of membrane;plasma membrane	cellular_component;cellular_component	.	.	.
Ciclev10021430m.g : Ciclev10021430m.g : Ciclev10021430m	Ciclev10021430m.g	1.10389	no	up	0.898851	no	Ciclev10021430m	1.13185	no	up	0.0428094	yes	GO:0000287;GO:0004647;GO:0006564;GO:0009507	magnesium ion binding;phosphoserine phosphatase activity;L-serine biosynthetic process;chloroplast	molecular_function;molecular_function;biological_process;cellular_component	ko01230;ko01200;ko00260	Biosynthesis of amino acids;Carbon metabolism;Glycine, serine and threonine metabolism	Metabolism;Metabolism;Metabolism
Ciclev10033000m.g : Ciclev10033000m.g : Ciclev10033000m	Ciclev10033000m.g	1.34001	no	up	0.727575	no	Ciclev10033000m	0.930641	no	down	0.757161	no	GO:0009738;GO:0009409;GO:0009617;GO:0009408	abscisic acid-activated signaling pathway;response to cold;response to bacterium;response to heat	biological_process;biological_process;biological_process;biological_process	.	.	.
Ciclev10007823m.g : Ciclev10007823m.g : Ciclev10007823m	Ciclev10007823m.g	1.05357	no	up	0.894215	no	Ciclev10007823m	1.04052	no	up	0.39902	no	GO:0072686;GO:0055028;GO:0005634;GO:0000922;GO:0000226;GO:0005874;GO:0008017;GO:0007067;GO:0000911;GO:0009524;GO:0048528;GO:0008283;GO:0005819;GO:0009574	mitotic spindle;cortical microtubule;nucleus;spindle pole;microtubule cytoskeleton organization;microtubule;microtubule binding;mitotic nuclear division;cytokinesis by cell plate formation;phragmoplast;post-embryonic root development;cell proliferation;spindle;preprophase band	cellular_component;cellular_component;cellular_component;cellular_component;biological_process;cellular_component;molecular_function;biological_process;biological_process;cellular_component;biological_process;biological_process;cellular_component;cellular_component	ko00190	Oxidative phosphorylation	Metabolism
Ciclev10008710m.g : Ciclev10008710m.g : Ciclev10008710m	Ciclev10008710m.g	0.986508	no	down	1	no	Ciclev10008710m	0.98445	no	down	0.481279	no	GO:0050152;GO:0006807;GO:0006107;GO:0005829;GO:0008270;GO:0016810;GO:0009570;GO:0009507;GO:0006108	omega-amidase activity;nitrogen compound metabolic process;oxaloacetate metabolic process;cytosol;zinc ion binding;hydrolase activity, acting on carbon-nitrogen (but not peptide) bonds;chloroplast stroma;chloroplast;malate metabolic process	molecular_function;biological_process;biological_process;cellular_component;molecular_function;molecular_function;cellular_component;cellular_component;biological_process	ko00250	Alanine, aspartate and glutamate metabolism	Metabolism
Ciclev10024724m.g : Ciclev10024724m.g : Ciclev10024724m	Ciclev10024724m.g	1.01161	no	up	0.99232	no	Ciclev10024724m	0.962644	no	down	0.835877	no	GO:0007018;GO:0003777;GO:0016887;GO:0005871	microtubule-based movement;microtubule motor activity;ATPase activity;kinesin complex	biological_process;molecular_function;molecular_function;cellular_component	ko03008	Ribosome biogenesis in eukaryotes	Genetic Information Processing
Ciclev10001136m.g : Ciclev10001136m.g : Ciclev10001136m	Ciclev10001136m.g	1.01205	no	up	0.972643	no	Ciclev10001136m	0.945083	no	down	0.172692	no	GO:0005634;GO:0009411;GO:0000785;GO:0009649;GO:0005085;GO:0042803;GO:0018298;GO:0010224;GO:0005737;GO:0005515;GO:0003682;GO:0005829;GO:0009881	nucleus;response to UV;chromatin;entrainment of circadian clock;guanyl-nucleotide exchange factor activity;protein homodimerization activity;protein-chromophore linkage;response to UV-B;cytoplasm;protein binding;chromatin binding;cytosol;photoreceptor activity	cellular_component;biological_process;cellular_component;biological_process;molecular_function;molecular_function;biological_process;biological_process;cellular_component;molecular_function;molecular_function;cellular_component;molecular_function	ko04120	Ubiquitin mediated proteolysis	Genetic Information Processing
Ciclev10012060m.g : Ciclev10012060m.g : Ciclev10012060m	Ciclev10012060m.g	1.09811	no	up	0.696581	no	Ciclev10012060m	1.01484	no	up	0.752905	no	GO:0009543;GO:0009941;GO:0009536;GO:0009507	chloroplast thylakoid lumen;chloroplast envelope;plastid;chloroplast	cellular_component;cellular_component;cellular_component;cellular_component	ko03010	Ribosome	Genetic Information Processing
Ciclev10019115m.g : Ciclev10019115m.g : Ciclev10019115m	Ciclev10019115m.g	1.08665	no	up	0.945998	no	Ciclev10019115m	0.922613	no	down	0.420349	no	GO:0016901;GO:0005975;GO:0048038;GO:0046658;GO:0055114;GO:0031225;GO:0005886	oxidoreductase activity, acting on the CH-OH group of donors, quinone or similar compound as acceptor;carbohydrate metabolic process;quinone binding;anchored component of plasma membrane;oxidation-reduction process;anchored component of membrane;plasma membrane	molecular_function;biological_process;molecular_function;cellular_component;biological_process;cellular_component;cellular_component	.	.	.
Ciclev10022969m.g : Ciclev10022969m.g : Ciclev10022969m	Ciclev10022969m.g	1.04623	no	up	0.895931	no	Ciclev10022969m	0.961547	no	down	0.00650344	yes	GO:0016020;GO:0005622;GO:0005774;GO:0006850;GO:0005623;GO:0016021;GO:0005743;GO:0005739;GO:0005886;GO:0009507	membrane;intracellular;vacuolar membrane;mitochondrial pyruvate transport;cell;integral component of membrane;mitochondrial inner membrane;mitochondrion;plasma membrane;chloroplast	cellular_component;cellular_component;cellular_component;biological_process;cellular_component;cellular_component;cellular_component;cellular_component;cellular_component;cellular_component	.	.	.
Ciclev10007512m.g : Ciclev10007512m.g : Ciclev10007512m	Ciclev10007512m.g	1.02313	no	up	0.932905	no	Ciclev10007512m	0.911871	no	down	0.211432	no	GO:0017119;GO:0008565;GO:0006890;GO:0006888;GO:0000301	Golgi transport complex;protein transporter activity;retrograde vesicle-mediated transport, Golgi to ER;ER to Golgi vesicle-mediated transport;retrograde transport, vesicle recycling within Golgi	cellular_component;molecular_function;biological_process;biological_process;biological_process	.	.	.
Ciclev10000023m.g : Ciclev10000023m.g : Ciclev10000023m	Ciclev10000023m.g	0.920524	no	down	0.901982	no	Ciclev10000023m	0.95875	no	down	0.544006	no	GO:0004674;GO:0006468;GO:0009788;GO:0045324;GO:0005802;GO:0005769;GO:0004842	protein serine/threonine kinase activity;protein phosphorylation;negative regulation of abscisic acid-activated signaling pathway;late endosome to vacuole transport;trans-Golgi network;early endosome;ubiquitin-protein transferase activity	molecular_function;biological_process;biological_process;biological_process;cellular_component;cellular_component;molecular_function	ko04626	Plant-pathogen interaction	Organismal Systems
Ciclev10014210m.g : Ciclev10014210m.g : Ciclev10014210m	Ciclev10014210m.g	1.02659	no	up	0.964589	no	Ciclev10014210m	1.00858	no	up	0.748377	no	GO:0004175;GO:0005634;GO:0043161;GO:0034515;GO:0008540	endopeptidase activity;nucleus;proteasome-mediated ubiquitin-dependent protein catabolic process;proteasome storage granule;proteasome regulatory particle, base subcomplex	molecular_function;cellular_component;biological_process;cellular_component;cellular_component	ko03050	Proteasome	Genetic Information Processing
Ciclev10000531m.g : Ciclev10000531m.g : Ciclev10000531m	Ciclev10000531m.g	1.69813	no	up	0.785163	no	Ciclev10000531m	0.990733	no	down	0.837009	no	GO:0005783	endoplasmic reticulum	cellular_component	ko04141;ko03060	Protein processing in endoplasmic reticulum;Protein export	Genetic Information Processing;Genetic Information Processing
Ciclev10021391m.g : Ciclev10021391m.g : Ciclev10021391m	Ciclev10021391m.g	1.0305	no	up	0.928843	no	Ciclev10021391m	1.04929	no	up	0.312605	no	GO:0042802;GO:0005622;GO:0045036;GO:0042803;GO:0003924;GO:0046872;GO:0005515;GO:0005623;GO:0016021;GO:0015450;GO:0005525;GO:0009707;GO:0009941;GO:0009507	identical protein binding;intracellular;protein targeting to chloroplast;protein homodimerization activity;GTPase activity;metal ion binding;protein binding;cell;integral component of membrane;P-P-bond-hydrolysis-driven protein transmembrane transporter activity;GTP binding;chloroplast outer membrane;chloroplast envelope;chloroplast	molecular_function;cellular_component;biological_process;molecular_function;molecular_function;molecular_function;molecular_function;cellular_component;cellular_component;molecular_function;molecular_function;cellular_component;cellular_component;cellular_component	.	.	.
Ciclev10007304m.g : Ciclev10007304m.g : Ciclev10007304m	Ciclev10007304m.g	1.09979	no	up	0.830497	no	Ciclev10007304m	0.935401	no	down	0.78494	no	GO:0043531;GO:0005634;GO:0005524;GO:0006952	ADP binding;nucleus;ATP binding;defense response	molecular_function;cellular_component;molecular_function;biological_process	ko04626	Plant-pathogen interaction	Organismal Systems
Ciclev10015368m.g : Ciclev10015368m.g : Ciclev10015368m	Ciclev10015368m.g	1.14165	no	up	0.549655	no	Ciclev10015368m	0.964875	no	down	0.403748	no	GO:0019287;GO:0005829;GO:0004163	isopentenyl diphosphate biosynthetic process, mevalonate pathway;cytosol;diphosphomevalonate decarboxylase activity	biological_process;cellular_component;molecular_function	ko00900	Terpenoid backbone biosynthesis	Metabolism
Ciclev10007478m.g : Ciclev10007478m.g : Ciclev10007478m	Ciclev10007478m.g	1.0047	no	up	1	no	Ciclev10007478m	0.967187	no	down	0.37236	no	GO:0004843;GO:0048767;GO:0006511;GO:0005829;GO:0008270;GO:0016579;GO:0008242;GO:0009793	thiol-dependent ubiquitin-specific protease activity;root hair elongation;ubiquitin-dependent protein catabolic process;cytosol;zinc ion binding;protein deubiquitination;omega peptidase activity;embryo development ending in seed dormancy	molecular_function;biological_process;biological_process;cellular_component;molecular_function;biological_process;molecular_function;biological_process	ko04145	Phagosome	Cellular Processes
Ciclev10024803m.g : Ciclev10024803m.g : Ciclev10024803m	Ciclev10024803m.g	1.00344	no	up	0.997729	no	Ciclev10024803m	0.921596	no	down	0.0986537	no	GO:0030317;GO:0005783;GO:0043066;GO:0042742;GO:0010629;GO:0007289;GO:0007286;GO:0001819;GO:0061136;GO:0008584;GO:0001675;GO:0071407;GO:0033327;GO:0032275;GO:0005794;GO:2000845	sperm motility;endoplasmic reticulum;negative regulation of apoptotic process;defense response to bacterium;negative regulation of gene expression;spermatid nucleus differentiation;spermatid development;positive regulation of cytokine production;regulation of proteasomal protein catabolic process;male gonad development;acrosome assembly;cellular response to organic cyclic compound;Leydig cell dif…	biological_process;cellular_component;biological_process;biological_process;biological_process;biological_process;biological_process;biological_process;biological_process;biological_process;biological_process;biological_process;biological_process;biological_process;cellular_component;biological_process	ko00500;ko00940;ko00460	Starch and sucrose metabolism;Phenylpropanoid biosynthesis;Cyanoamino acid metabolism	Metabolism;Metabolism;Metabolism
Ciclev10001371m.g : Ciclev10001371m.g : Ciclev10001371m	Ciclev10001371m.g	1.43908	no	up	0.60196	no	Ciclev10001371m	0.980688	no	down	0.711622	no	GO:0016787;GO:0005618;GO:0052689;GO:0005576;GO:0071555	hydrolase activity;cell wall;carboxylic ester hydrolase activity;extracellular region;cell wall organization	molecular_function;cellular_component;molecular_function;cellular_component;biological_process	ko00600	Sphingolipid metabolism	Metabolism
Ciclev10018691m.g : Ciclev10018691m.g : Ciclev10018691m	Ciclev10018691m.g	1.00211	no	up	0.986889	no	Ciclev10018691m	1.00244	no	up	0.949294	no	GO:0003677;GO:0006355;GO:0042742;GO:0005515;GO:0005681;GO:0045087;GO:0003700;GO:0009507;GO:0050832;GO:0006397;GO:0005634;GO:0010204;GO:0006281;GO:0006351;GO:0009870;GO:0008380;GO:0007049	DNA binding;regulation of transcription, DNA-templated;defense response to bacterium;protein binding;spliceosomal complex;innate immune response;transcription factor activity, sequence-specific DNA binding;chloroplast;defense response to fungus;mRNA processing;nucleus;defense response signaling pathway, resistance gene-independent;DNA repair;transcription, DNA-templated;defense response signaling…	molecular_function;biological_process;biological_process;molecular_function;cellular_component;biological_process;molecular_function;cellular_component;biological_process;biological_process;cellular_component;biological_process;biological_process;biological_process;biological_process;biological_process;biological_process	ko03040	Spliceosome	Genetic Information Processing
Ciclev10008497m.g : Ciclev10008497m.g : Ciclev10008497m	Ciclev10008497m.g	1.26583	no	up	0.0317287	yes	Ciclev10008497m	1.07554	no	up	0.361202	no	GO:0035242;GO:0008469;GO:0006355;GO:0005829	protein-arginine omega-N asymmetric methyltransferase activity;histone-arginine N-methyltransferase activity;regulation of transcription, DNA-templated;cytosol	molecular_function;molecular_function;biological_process;cellular_component	.	.	.
Ciclev10027864m.g : Ciclev10027864m.g : Ciclev10027864m	Ciclev10027864m.g	1.06059	no	up	0.975677	no	Ciclev10027864m	0.960735	no	down	0.640797	no	GO:0003723;GO:0003676	RNA binding;nucleic acid binding	molecular_function;molecular_function	.	.	.
Ciclev10015390m.g : Ciclev10015390m.g : Ciclev10015390m	Ciclev10015390m.g	0.929193	no	down	0.86692	no	Ciclev10015390m	0.920238	no	down	0.163336	no	.	.	.	.	.	.
Ciclev10028957m.g : Ciclev10028957m.g : Ciclev10028957m	Ciclev10028957m.g	1.15739	no	up	0.421253	no	Ciclev10028957m	1.04427	no	up	0.206802	no	GO:0003723;GO:0005737;GO:0001731;GO:0016282;GO:0006413;GO:0003743;GO:0006446;GO:0000166;GO:0033290;GO:0005852;GO:0005886	RNA binding;cytoplasm;formation of translation preinitiation complex;eukaryotic 43S preinitiation complex;translational initiation;translation initiation factor activity;regulation of translational initiation;nucleotide binding;eukaryotic 48S preinitiation complex;eukaryotic translation initiation factor 3 complex;plasma membrane	molecular_function;cellular_component;biological_process;cellular_component;biological_process;molecular_function;biological_process;molecular_function;cellular_component;cellular_component;cellular_component	ko03013	RNA transport	Genetic Information Processing
Ciclev10022444m.g : Ciclev10022444m.g : Ciclev10022444m	Ciclev10022444m.g	1.21146	no	up	0.155598	no	Ciclev10022444m	0.97351	no	down	0.652533	no	GO:0005634;GO:0003677;GO:0006281;GO:0003690;GO:0050897;GO:0003697;GO:0005515;GO:0000724;GO:0005739	nucleus;DNA binding;DNA repair;double-stranded DNA binding;cobalt ion binding;single-stranded DNA binding;protein binding;double-strand break repair via homologous recombination;mitochondrion	cellular_component;molecular_function;biological_process;molecular_function;molecular_function;molecular_function;molecular_function;biological_process;cellular_component	.	.	.
Ciclev10032308m.g : Ciclev10032308m.g : Ciclev10032308m	Ciclev10032308m.g	0.861977	no	down	0.615674	no	Ciclev10032308m	0.981251	no	down	0.74662	no	GO:0015250;GO:0009506;GO:0005887;GO:0034220;GO:0015254;GO:0009992;GO:0005773	water channel activity;plasmodesma;integral component of plasma membrane;ion transmembrane transport;glycerol channel activity;cellular water homeostasis;vacuole	molecular_function;cellular_component;cellular_component;biological_process;molecular_function;biological_process;cellular_component	ko00531	Glycosaminoglycan degradation	Metabolism
Ciclev10016368m.g : Ciclev10016368m.g : Ciclev10016368m	Ciclev10016368m.g	1.05306	no	up	0.866936	no	Ciclev10016368m	0.98859	no	down	0.752147	no	GO:0010287;GO:0009535;GO:0009941;GO:0005739;GO:0009534;GO:0009507	plastoglobule;chloroplast thylakoid membrane;chloroplast envelope;mitochondrion;chloroplast thylakoid;chloroplast	cellular_component;cellular_component;cellular_component;cellular_component;cellular_component;cellular_component	ko00480	Glutathione metabolism	Metabolism
Ciclev10007919m.g : Ciclev10007919m.g : Ciclev10007919m	Ciclev10007919m.g	1.04668	no	up	0.914709	no	Ciclev10007919m	1.05251	no	up	0.461926	no	GO:0016020;GO:0005765;GO:0009505;GO:0005576;GO:0016798;GO:0004566	membrane;lysosomal membrane;plant-type cell wall;extracellular region;hydrolase activity, acting on glycosyl bonds;beta-glucuronidase activity	cellular_component;cellular_component;cellular_component;cellular_component;molecular_function;molecular_function	ko00531	Glycosaminoglycan degradation	Metabolism
Ciclev10027881m.g : Ciclev10027881m.g : Ciclev10027881m	Ciclev10027881m.g	1.12717	no	up	0.839538	no	Ciclev10027881m	0.946413	no	down	0.0734574	no	GO:0046429;GO:0019288;GO:0009507	4-hydroxy-3-methylbut-2-en-1-yl diphosphate synthase activity;isopentenyl diphosphate biosynthetic process, methylerythritol 4-phosphate pathway;chloroplast	molecular_function;biological_process;cellular_component	ko00900	Terpenoid backbone biosynthesis	Metabolism
Ciclev10014287m.g : Ciclev10014287m.g : Ciclev10014287m	Ciclev10014287m.g	0.939578	no	down	0.890462	no	Ciclev10014287m	0.953409	no	down	0.260504	no	GO:0009506;GO:0005829	plasmodesma;cytosol	cellular_component;cellular_component	ko04144	Endocytosis	Cellular Processes
Ciclev10007740m.g : Ciclev10007740m.g : Ciclev10007740m	Ciclev10007740m.g	1.34108	no	up	0.0200686	yes	Ciclev10007740m	1.02562	no	up	0.672781	no	GO:0008757;GO:0005634;GO:0003723;GO:0005730;GO:0032259;GO:0006364	S-adenosylmethionine-dependent methyltransferase activity;nucleus;RNA binding;nucleolus;methylation;rRNA processing	molecular_function;cellular_component;molecular_function;cellular_component;biological_process;biological_process	.	.	.
Ciclev10023734m.g : Ciclev10023734m.g : Ciclev10023734m	Ciclev10023734m.g	0.937363	no	down	0.913009	no	Ciclev10023734m	0.968022	no	down	0.652042	no	GO:0009926;GO:0009941;GO:0009536;GO:0005739;GO:0010224	auxin polar transport;chloroplast envelope;plastid;mitochondrion;response to UV-B	biological_process;cellular_component;cellular_component;cellular_component;biological_process	.	.	.
Ciclev10004046m.g : Ciclev10004046m.g : Ciclev10004046m	Ciclev10004046m.g	1.06826	no	up	0.94423	no	Ciclev10004046m	0.898249	no	down	0.0855065	no	GO:0005739;GO:0009793	mitochondrion;embryo development ending in seed dormancy	cellular_component;biological_process	ko03018	RNA degradation	Genetic Information Processing
Ciclev10004381m.g : Ciclev10004381m.g : Ciclev10004381m	Ciclev10004381m.g	1.08023	no	up	0.94941	no	Ciclev10004381m	0.935245	no	down	0.196975	no	GO:0004252;GO:0005618	serine-type endopeptidase activity;cell wall	molecular_function;cellular_component	ko04144	Endocytosis	Cellular Processes
Ciclev10008149m.g : Ciclev10008149m.g : Ciclev10008149m	Ciclev10008149m.g	1.08053	no	up	0.792188	no	Ciclev10008149m	0.95245	no	down	0.22872	no	GO:0016036;GO:0009247;GO:0008146;GO:0046506;GO:0008270;GO:0046507;GO:0009507;GO:0050662	cellular response to phosphate starvation;glycolipid biosynthetic process;sulfotransferase activity;sulfolipid biosynthetic process;zinc ion binding;UDPsulfoquinovose synthase activity;chloroplast;coenzyme binding	biological_process;biological_process;molecular_function;biological_process;molecular_function;molecular_function;cellular_component;molecular_function	ko00561;ko00520	Glycerolipid metabolism;Amino sugar and nucleotide sugar metabolism	Metabolism;Metabolism
Ciclev10010889m.g : Ciclev10010889m.g : Ciclev10010889m	Ciclev10010889m.g	1.06715	no	up	0.926771	no	Ciclev10010889m	1.01485	no	up	0.825585	no	.	.	.	.	.	.
Ciclev10014733m.g : Ciclev10014733m.g : Ciclev10014733m	Ciclev10014733m.g	0.9617	no	down	0.979562	no	Ciclev10014733m	0.945627	no	down	0.04014	yes	GO:0016722;GO:0005507	oxidoreductase activity, oxidizing metal ions;copper ion binding	molecular_function;molecular_function	ko00053	Ascorbate and aldarate metabolism	Metabolism
Ciclev10016129m.g : Ciclev10016129m.g : Ciclev10016129m	Ciclev10016129m.g	1.55593	no	up	0.000118878	yes	Ciclev10016129m	1.08552	no	up	0.10763	no	GO:0048046;GO:0016762;GO:0042546;GO:0016798;GO:0004553;GO:0005618;GO:0010411;GO:0005576;GO:0071555	apoplast;xyloglucan:xyloglucosyl transferase activity;cell wall biogenesis;hydrolase activity, acting on glycosyl bonds;hydrolase activity, hydrolyzing O-glycosyl compounds;cell wall;xyloglucan metabolic process;extracellular region;cell wall organization	cellular_component;molecular_function;biological_process;molecular_function;molecular_function;cellular_component;biological_process;cellular_component;biological_process	ko04075	Plant hormone signal transduction	Environmental Information Processing
Ciclev10025609m.g : Ciclev10025609m.g : Ciclev10025609m	Ciclev10025609m.g	1.12591	no	up	0.605373	no	Ciclev10025609m	0.999627	no	down	0.983318	no	GO:0006457;GO:0009535;GO:0005524;GO:0031072;GO:0009408;GO:0046872;GO:0051082;GO:0005739;GO:0009941;GO:0009507	protein folding;chloroplast thylakoid membrane;ATP binding;heat shock protein binding;response to heat;metal ion binding;unfolded protein binding;mitochondrion;chloroplast envelope;chloroplast	biological_process;cellular_component;molecular_function;molecular_function;biological_process;molecular_function;molecular_function;cellular_component;cellular_component;cellular_component	ko04141	Protein processing in endoplasmic reticulum	Genetic Information Processing
Ciclev10012213m.g : Ciclev10012213m.g : Ciclev10012213m	Ciclev10012213m.g	1.0568	no	up	0.997729	no	Ciclev10012213m	0.975716	no	down	0.812937	no	GO:0033617;GO:0005507;GO:0016021;GO:0005743;GO:0008535;GO:0005739;GO:0009793	mitochondrial respiratory chain complex IV assembly;copper ion binding;integral component of membrane;mitochondrial inner membrane;respiratory chain complex IV assembly;mitochondrion;embryo development ending in seed dormancy	biological_process;molecular_function;cellular_component;cellular_component;biological_process;cellular_component;biological_process	.	.	.
Ciclev10020504m.g : Ciclev10020504m.g : Ciclev10020504m	Ciclev10020504m.g	1.35393	no	up	0.610026	no	Ciclev10020504m	0.987327	no	down	0.591845	no	GO:0005829;GO:0004478	cytosol;methionine adenosyltransferase activity	cellular_component;molecular_function	ko01230;ko00270	Biosynthesis of amino acids;Cysteine and methionine metabolism	Metabolism;Metabolism
Ciclev10033270m.g : Ciclev10033270m.g : Ciclev10033270m	Ciclev10033270m.g	1.09133	no	up	0.71976	no	Ciclev10033270m	1.02484	no	up	0.914038	no	GO:0006979;GO:0005739	response to oxidative stress;mitochondrion	biological_process;cellular_component	.	.	.
Ciclev10004539m.g : Ciclev10004539m.g : Ciclev10004539m	Ciclev10004539m.g	0.985519	no	down	0.957072	no	Ciclev10004539m	0.935964	no	down	0.16934	no	GO:0006006;GO:0004614;GO:0019252;GO:0019388;GO:0005978;GO:0009590;GO:0005829;GO:0010319;GO:0009570	glucose metabolic process;phosphoglucomutase activity;starch biosynthetic process;galactose catabolic process;glycogen biosynthetic process;detection of gravity;cytosol;stromule;chloroplast stroma	biological_process;molecular_function;biological_process;biological_process;biological_process;biological_process;cellular_component;cellular_component;cellular_component	ko00230;ko00500;ko00052;ko00030;ko00010;ko00520	Purine metabolism;Starch and sucrose metabolism;Galactose metabolism;Pentose phosphate pathway;Glycolysis / Gluconeogenesis;Amino sugar and nucleotide sugar metabolism	Metabolism;Metabolism;Metabolism;Metabolism;Metabolism;Metabolism
Ciclev10022535m.g : Ciclev10022535m.g : Ciclev10022535m	Ciclev10022535m.g	0.689516	no	down	0.79756	no	Ciclev10022535m	1.09186	no	up	0.0301547	yes	GO:0003755	peptidyl-prolyl cis-trans isomerase activity	molecular_function	ko03040	Spliceosome	Genetic Information Processing
Ciclev10004187m.g : Ciclev10004187m.g : Ciclev10004187m	Ciclev10004187m.g	1.01194	no	up	1	no	Ciclev10004187m	0.943827	no	down	0.358178	no	GO:0004004;GO:0010501;GO:0005739	ATP-dependent RNA helicase activity;RNA secondary structure unwinding;mitochondrion	molecular_function;biological_process;cellular_component	ko03040	Spliceosome	Genetic Information Processing
Ciclev10012559m.g : Ciclev10012559m.g : Ciclev10012559m	Ciclev10012559m.g	1.12997	no	up	0.523086	no	Ciclev10012559m	0.980965	no	down	0.507681	no	GO:0048046;GO:0019773;GO:0005634;GO:0008233;GO:0004298;GO:0000502;GO:0009409;GO:0005737;GO:0005839;GO:0005773;GO:0005774;GO:0046686;GO:0006511;GO:0005829	apoplast;proteasome core complex, alpha-subunit complex;nucleus;peptidase activity;threonine-type endopeptidase activity;proteasome complex;response to cold;cytoplasm;proteasome core complex;vacuole;vacuolar membrane;response to cadmium ion;ubiquitin-dependent protein catabolic process;cytosol	cellular_component;cellular_component;cellular_component;molecular_function;molecular_function;cellular_component;biological_process;cellular_component;cellular_component;cellular_component;cellular_component;biological_process;biological_process;cellular_component	ko03050	Proteasome	Genetic Information Processing
Ciclev10028310m.g : Ciclev10028310m.g : Ciclev10028310m	Ciclev10028310m.g	1.08859	no	up	0.684191	no	Ciclev10028310m	1.11851	no	up	0.039707	yes	GO:0006432;GO:0004826;GO:0005524;GO:0005829;GO:0000049;GO:0005737	phenylalanyl-tRNA aminoacylation;phenylalanine-tRNA ligase activity;ATP binding;cytosol;tRNA binding;cytoplasm	biological_process;molecular_function;molecular_function;cellular_component;molecular_function;cellular_component	ko00970	Aminoacyl-tRNA biosynthesis	Genetic Information Processing
Ciclev10011052m.g : Ciclev10011052m.g : Ciclev10011052m	Ciclev10011052m.g	0.96809	no	down	0.958709	no	Ciclev10011052m	0.998002	no	down	0.927999	no	GO:0051298;GO:0005816;GO:0000923;GO:0005813;GO:0005200;GO:0051011;GO:0008275;GO:0043015;GO:0090307;GO:0007126;GO:0051415;GO:0031122	centrosome duplication;spindle pole body;equatorial microtubule organizing center;centrosome;structural constituent of cytoskeleton;microtubule minus-end binding;gamma-tubulin small complex;gamma-tubulin binding;mitotic spindle assembly;meiotic nuclear division;interphase microtubule nucleation by interphase microtubule organizing center;cytoplasmic microtubule organization	biological_process;cellular_component;cellular_component;cellular_component;molecular_function;molecular_function;cellular_component;molecular_function;biological_process;biological_process;biological_process;biological_process	.	.	.
Ciclev10016330m.g : Ciclev10016330m.g : Ciclev10016330m	Ciclev10016330m.g	1.25087	no	up	0.540315	no	Ciclev10016330m	1.03754	no	up	0.655014	no	GO:0004798;GO:0005634;GO:0009041;GO:0006233;GO:0005829;GO:0006235;GO:0006227;GO:0005739	thymidylate kinase activity;nucleus;uridylate kinase activity;dTDP biosynthetic process;cytosol;dTTP biosynthetic process;dUDP biosynthetic process;mitochondrion	molecular_function;cellular_component;molecular_function;biological_process;cellular_component;biological_process;biological_process;cellular_component	ko00240	Pyrimidine metabolism	Metabolism
Ciclev10008004m.g : Ciclev10008004m.g : Ciclev10008004m	Ciclev10008004m.g	0.93265	no	down	0.74152	no	Ciclev10008004m	1.01164	no	up	0.811663	no	GO:0005634	nucleus	cellular_component	.	.	.
Ciclev10013467m.g : Ciclev10013467m.g : Ciclev10013467m	Ciclev10013467m.g	0.929921	no	down	0.798789	no	Ciclev10013467m	1.01548	no	up	0.594766	no	GO:0005652;GO:0031965;GO:0006997;GO:0005654;GO:0005634;GO:0005635;GO:0000789;GO:0097298;GO:0034399;GO:0005515;GO:0005829	nuclear lamina;nuclear membrane;nucleus organization;nucleoplasm;nucleus;nuclear envelope;cytoplasmic chromatin;regulation of nucleus size;nuclear periphery;protein binding;cytosol	cellular_component;cellular_component;biological_process;cellular_component;cellular_component;cellular_component;cellular_component;biological_process;cellular_component;molecular_function;cellular_component	ko01230;ko00770;ko00290;ko01210;ko00280;ko00270	Biosynthesis of amino acids;Pantothenate and CoA biosynthesis;Valine, leucine and isoleucine biosynthesis;2-Oxocarboxylic acid metabolism;Valine, leucine and isoleucine degradation;Cysteine and methionine metabolism	Metabolism;Metabolism;Metabolism;Metabolism;Metabolism;Metabolism
Ciclev10002151m.g : Ciclev10002151m.g : Ciclev10002151m	Ciclev10002151m.g	1.00267	no	up	0.986889	no	Ciclev10002151m	1.03176	no	up	0.751241	no	GO:0030658;GO:0005794;GO:0016021;GO:0005739;GO:0015031;GO:0005886;GO:0022857	transport vesicle membrane;Golgi apparatus;integral component of membrane;mitochondrion;protein transport;plasma membrane;transmembrane transporter activity	cellular_component;cellular_component;cellular_component;cellular_component;biological_process;cellular_component;molecular_function	.	.	.
Ciclev10012445m.g : Ciclev10012445m.g : Ciclev10012445m	Ciclev10012445m.g	1.21021	no	up	0.445294	no	Ciclev10012445m	1.03157	no	up	0.377727	no	GO:0046930;GO:0005741;GO:0005515;GO:0009941;GO:0005739;GO:0005886;GO:0009507;GO:0006820;GO:0055085;GO:0008308;GO:0005773;GO:0005774;GO:0015288;GO:0005794;GO:0006952;GO:0009536;GO:0009617	pore complex;mitochondrial outer membrane;protein binding;chloroplast envelope;mitochondrion;plasma membrane;chloroplast;anion transport;transmembrane transport;voltage-gated anion channel activity;vacuole;vacuolar membrane;porin activity;Golgi apparatus;defense response;plastid;response to bacterium	cellular_component;cellular_component;molecular_function;cellular_component;cellular_component;cellular_component;cellular_component;biological_process;biological_process;molecular_function;cellular_component;cellular_component;molecular_function;cellular_component;biological_process;cellular_component;biological_process	.	.	.
Ciclev10020020m.g : Ciclev10020020m.g : Ciclev10020020m	Ciclev10020020m.g	1.06962	no	up	0.836718	no	Ciclev10020020m	1.07373	no	up	0.388113	no	GO:0006810;GO:0003723;GO:0006913;GO:0000166;GO:0005622;GO:0009737;GO:0003676	transport;RNA binding;nucleocytoplasmic transport;nucleotide binding;intracellular;response to abscisic acid;nucleic acid binding	biological_process;molecular_function;biological_process;molecular_function;cellular_component;biological_process;molecular_function	.	.	.
Ciclev10000484m.g : Ciclev10000484m.g : Ciclev10000484m	Ciclev10000484m.g	1.07591	no	up	0.924895	no	Ciclev10000484m	0.892601	no	down	0.255223	no	GO:0016021;GO:0005739	integral component of membrane;mitochondrion	cellular_component;cellular_component	.	.	.
Ciclev10002870m.g : Ciclev10002870m.g : Ciclev10002870m	Ciclev10002870m.g	0.795079	no	down	0.368046	no	Ciclev10002870m	0.89704	no	down	0.0838221	no	GO:0005829;GO:0005886	cytosol;plasma membrane	cellular_component;cellular_component	.	.	.
Ciclev10027090m.g : Ciclev10027090m.g : Ciclev10027090m	Ciclev10027090m.g	1.0056	no	up	0.983891	no	Ciclev10027090m	0.974757	no	down	0.673913	no	GO:0006406;GO:0006355;GO:0005487;GO:0031080;GO:0006606;GO:0000973;GO:0017056	mRNA export from nucleus;regulation of transcription, DNA-templated;nucleocytoplasmic transporter activity;nuclear pore outer ring;protein import into nucleus;posttranscriptional tethering of RNA polymerase II gene DNA at nuclear periphery;structural constituent of nuclear pore	biological_process;biological_process;molecular_function;cellular_component;biological_process;biological_process;molecular_function	ko03013	RNA transport	Genetic Information Processing
Ciclev10007423m.g : Ciclev10007423m.g : Ciclev10007423m	Ciclev10007423m.g	1.09839	no	up	0.997541	no	Ciclev10007423m	0.986197	no	down	0.900288	no	GO:0042802;GO:0005739;GO:0004015;GO:0030170;GO:0009102;GO:0004141	identical protein binding;mitochondrion;adenosylmethionine-8-amino-7-oxononanoate transaminase activity;pyridoxal phosphate binding;biotin biosynthetic process;dethiobiotin synthase activity	molecular_function;cellular_component;molecular_function;molecular_function;biological_process;molecular_function	ko00780	Biotin metabolism	Metabolism
Ciclev10016134m.g : Ciclev10016134m.g : Ciclev10016134m	Ciclev10016134m.g	1.01905	no	up	0.997541	no	Ciclev10016134m	0.831332	yes	down	0.402418	no	GO:0004462;GO:0009409;GO:0009579;GO:0046872;GO:0031977;GO:0005975;GO:0005739;GO:0010319;GO:0009507;GO:0009570	lactoylglutathione lyase activity;response to cold;thylakoid;metal ion binding;thylakoid lumen;carbohydrate metabolic process;mitochondrion;stromule;chloroplast;chloroplast stroma	molecular_function;biological_process;cellular_component;molecular_function;cellular_component;biological_process;cellular_component;cellular_component;cellular_component;cellular_component	ko00620	Pyruvate metabolism	Metabolism
Ciclev10025419m.g : Ciclev10025419m.g : Ciclev10025419m	Ciclev10025419m.g	1.04496	no	up	0.894215	no	Ciclev10025419m	0.964334	no	down	0.47181	no	GO:0006627;GO:0004222;GO:0008270;GO:0005743	protein processing involved in protein targeting to mitochondrion;metalloendopeptidase activity;zinc ion binding;mitochondrial inner membrane	biological_process;molecular_function;molecular_function;cellular_component	ko00230;ko00240;ko03020	Purine metabolism;Pyrimidine metabolism;RNA polymerase	Metabolism;Metabolism;Genetic Information Processing
Ciclev10020009m.g : Ciclev10020009m.g : Ciclev10020009m	Ciclev10020009m.g	0.995814	no	down	0.954701	no	Ciclev10020009m	0.899335	no	down	0.542053	no	GO:0006357;GO:0005634;GO:0032777;GO:0006355;GO:0006351;GO:0003700	regulation of transcription from RNA polymerase II promoter;nucleus;Piccolo NuA4 histone acetyltransferase complex;regulation of transcription, DNA-templated;transcription, DNA-templated;transcription factor activity, sequence-specific DNA binding	biological_process;cellular_component;cellular_component;biological_process;biological_process;molecular_function	.	.	.
Ciclev10020863m.g : Ciclev10020863m.g : Ciclev10020863m	Ciclev10020863m.g	0.983761	no	down	0.950727	no	Ciclev10020863m	1.04701	no	up	0.546613	no	GO:0005634;GO:0006355;GO:0044212;GO:0003700	nucleus;regulation of transcription, DNA-templated;transcription regulatory region DNA binding;transcription factor activity, sequence-specific DNA binding	cellular_component;biological_process;molecular_function;molecular_function	.	.	.
Ciclev10014506m.g : Ciclev10014506m.g : Ciclev10014506m	Ciclev10014506m.g	1.0607	no	up	0.869641	no	Ciclev10014506m	1.0894	no	up	0.247066	no	GO:0006412;GO:0005622;GO:0003924	translation;intracellular;GTPase activity	biological_process;cellular_component;molecular_function	ko03008	Ribosome biogenesis in eukaryotes	Genetic Information Processing
Ciclev10031821m.g : Ciclev10031821m.g : Ciclev10031821m	Ciclev10031821m.g	0.970172	no	down	0.947958	no	Ciclev10031821m	0.934925	no	down	0.193077	no	GO:0009067;GO:0008652;GO:0009097;GO:0009088;GO:0055114;GO:0004412;GO:0005829;GO:0009086	aspartate family amino acid biosynthetic process;cellular amino acid biosynthetic process;isoleucine biosynthetic process;threonine biosynthetic process;oxidation-reduction process;homoserine dehydrogenase activity;cytosol;methionine biosynthetic process	biological_process;biological_process;biological_process;biological_process;biological_process;molecular_function;cellular_component;biological_process	ko01230;ko00260;ko00261;ko00270;ko00300	Biosynthesis of amino acids;Glycine, serine and threonine metabolism;Monobactam biosynthesis;Cysteine and methionine metabolism;Lysine biosynthesis	Metabolism;Metabolism;Metabolism;Metabolism;Metabolism
Ciclev10025185m.g : Ciclev10025185m.g : Ciclev10025185m	Ciclev10025185m.g	1.12548	no	up	0.848708	no	Ciclev10025185m	0.985068	no	down	0.97315	no	GO:0016020;GO:0005634;GO:0090409;GO:0016208;GO:0005829;GO:0090410;GO:0006633;GO:0005739	membrane;nucleus;malonyl-CoA synthetase activity;AMP binding;cytosol;malonate catabolic process;fatty acid biosynthetic process;mitochondrion	cellular_component;cellular_component;molecular_function;molecular_function;cellular_component;biological_process;biological_process;cellular_component	ko00280	Valine, leucine and isoleucine degradation	Metabolism
Ciclev10032423m.g : Ciclev10032423m.g : Ciclev10032423m	Ciclev10032423m.g	1.05377	no	up	0.964589	no	Ciclev10032423m	0.956741	no	down	0.115454	no	GO:0016787;GO:0003824;GO:0009507	hydrolase activity;catalytic activity;chloroplast	molecular_function;molecular_function;cellular_component	.	.	.
Ciclev10027796m.g : Ciclev10027796m.g : Ciclev10027796m	Ciclev10027796m.g	0.924584	no	down	0.837101	no	Ciclev10027796m	0.762213	yes	down	0.142977	no	GO:0004553;GO:0030247;GO:0046658	hydrolase activity, hydrolyzing O-glycosyl compounds;polysaccharide binding;anchored component of plasma membrane	molecular_function;molecular_function;cellular_component	ko00500	Starch and sucrose metabolism	Metabolism
Ciclev10030606m.g : Ciclev10030606m.g : Ciclev10030606m	Ciclev10030606m.g	1.03762	no	up	0.984779	no	Ciclev10030606m	0.976159	no	down	0.3241	no	GO:0010494;GO:0005783;GO:0003723;GO:0005635;GO:0000932;GO:0035194;GO:0005829;GO:0009651;GO:0003712;GO:0009506;GO:0009845;GO:0003676;GO:0004518;GO:0006402;GO:0009686;GO:0009306;GO:0046686;GO:0016442	cytoplasmic stress granule;endoplasmic reticulum;RNA binding;nuclear envelope;cytoplasmic mRNA processing body;posttranscriptional gene silencing by RNA;cytosol;response to salt stress;transcription cofactor activity;plasmodesma;seed germination;nucleic acid binding;nuclease activity;mRNA catabolic process;gibberellin biosynthetic process;protein secretion;response to cadmium ion;RISC complex	cellular_component;cellular_component;molecular_function;cellular_component;cellular_component;biological_process;cellular_component;biological_process;molecular_function;cellular_component;biological_process;molecular_function;molecular_function;biological_process;biological_process;biological_process;biological_process;cellular_component	.	.	.
Ciclev10024656m.g : Ciclev10024656m.g : Ciclev10024656m	Ciclev10024656m.g	1.64022	no	up	0.323263	no	Ciclev10024656m	1.04635	no	up	0.646731	no	GO:0005654;GO:0005643;GO:0006607;GO:0008565;GO:0005829;GO:0008139	nucleoplasm;nuclear pore;NLS-bearing protein import into nucleus;protein transporter activity;cytosol;nuclear localization sequence binding	cellular_component;cellular_component;biological_process;molecular_function;cellular_component;molecular_function	.	.	.
Ciclev10009059m.g : Ciclev10009059m.g : Ciclev10009059m	Ciclev10009059m.g	0.948179	no	down	0.926133	no	Ciclev10009059m	0.794053	yes	down	0.627721	no	GO:0005783	endoplasmic reticulum	cellular_component	.	.	.
Ciclev10016280m.g : Ciclev10016280m.g : Ciclev10016280m	Ciclev10016280m.g	0.960225	no	down	0.972239	no	Ciclev10016280m	0.949401	no	down	0.0170635	yes	GO:0009768;GO:0031409;GO:0010287;GO:0009535;GO:0009416;GO:0016168;GO:0009941	photosynthesis, light harvesting in photosystem I;pigment binding;plastoglobule;chloroplast thylakoid membrane;response to light stimulus;chlorophyll binding;chloroplast envelope	biological_process;molecular_function;cellular_component;cellular_component;biological_process;molecular_function;cellular_component	ko00196	Photosynthesis - antenna proteins	Metabolism
Ciclev10015188m.g : Ciclev10015188m.g : Ciclev10015188m	Ciclev10015188m.g	1.10222	no	up	0.738296	no	Ciclev10015188m	0.965635	no	down	0.438705	no	GO:0006790;GO:0031071;GO:0006534;GO:0009000;GO:0008483;GO:0010269;GO:0018283;GO:0001887;GO:0030170;GO:0009507;GO:0009570	sulfur compound metabolic process;cysteine desulfurase activity;cysteine metabolic process;selenocysteine lyase activity;transaminase activity;response to selenium ion;iron incorporation into metallo-sulfur cluster;selenium compound metabolic process;pyridoxal phosphate binding;chloroplast;chloroplast stroma	biological_process;molecular_function;biological_process;molecular_function;molecular_function;biological_process;biological_process;biological_process;molecular_function;cellular_component;cellular_component	ko00450	Selenocompound metabolism	Metabolism
Ciclev10001212m.g : Ciclev10001212m.g : Ciclev10001212m	Ciclev10001212m.g	1.14957	no	up	0.533148	no	Ciclev10001212m	0.917812	no	down	0.0200658	yes	GO:0006508;GO:0030163;GO:0004190	proteolysis;protein catabolic process;aspartic-type endopeptidase activity	biological_process;biological_process;molecular_function	.	.	.
Ciclev10007846m.g : Ciclev10007846m.g : Ciclev10007846m	Ciclev10007846m.g	0.95073	no	down	0.876795	no	Ciclev10007846m	0.979604	no	down	0.85385	no	GO:0006636;GO:0004315;GO:0006633;GO:0009536;GO:0009793;GO:0004312;GO:0009507;GO:0009570;GO:0009631	unsaturated fatty acid biosynthetic process;3-oxoacyl-[acyl-carrier-protein] synthase activity;fatty acid biosynthetic process;plastid;embryo development ending in seed dormancy;fatty acid synthase activity;chloroplast;chloroplast stroma;cold acclimation	biological_process;molecular_function;biological_process;cellular_component;biological_process;molecular_function;cellular_component;cellular_component;biological_process	ko00780;ko01212;ko00061	Biotin metabolism;Fatty acid metabolism;Fatty acid biosynthesis	Metabolism;Metabolism;Metabolism
Ciclev10000690m.g : Ciclev10000690m.g : Ciclev10000690m	Ciclev10000690m.g	1.21642	no	up	0.244472	no	Ciclev10000690m	1.17716	no	up	0.164288	no	GO:0004004;GO:0010501;GO:0005739	ATP-dependent RNA helicase activity;RNA secondary structure unwinding;mitochondrion	molecular_function;biological_process;cellular_component	ko03040	Spliceosome	Genetic Information Processing
Ciclev10032124m.g : Ciclev10032124m.g : Ciclev10032124m	Ciclev10032124m.g	0.855345	no	down	0.475036	no	Ciclev10032124m	0.908683	no	down	0.29616	no	GO:0050072;GO:0005737;GO:0000290	m7G(5')pppN diphosphatase activity;cytoplasm;deadenylation-dependent decapping of nuclear-transcribed mRNA	molecular_function;cellular_component;biological_process	ko03018	RNA degradation	Genetic Information Processing
Ciclev10007810m.g : Ciclev10007810m.g : Ciclev10007810m	Ciclev10007810m.g	0.908617	no	down	0.866141	no	Ciclev10007810m	0.923735	no	down	0.0393395	yes	GO:0004471;GO:0016652;GO:0051287;GO:0051260;GO:0055114;GO:0005737;GO:0006108;GO:0004473;GO:0008948;GO:0046872;GO:0004470;GO:0005829	malate dehydrogenase (decarboxylating) (NAD+) activity;oxidoreductase activity, acting on NAD(P)H, NAD(P) as acceptor;NAD binding;protein homooligomerization;oxidation-reduction process;cytoplasm;malate metabolic process;malate dehydrogenase (decarboxylating) (NADP+) activity;oxaloacetate decarboxylase activity;metal ion binding;malic enzyme activity;cytosol	molecular_function;molecular_function;molecular_function;biological_process;biological_process;cellular_component;biological_process;molecular_function;molecular_function;molecular_function;molecular_function;cellular_component	ko01200;ko00620;ko00710	Carbon metabolism;Pyruvate metabolism;Carbon fixation in photosynthetic organisms	Metabolism;Metabolism;Metabolism
Ciclev10026378m.g : Ciclev10026378m.g : Ciclev10026378m	Ciclev10026378m.g	1.13564	no	up	0.719293	no	Ciclev10026378m	1.00553	no	up	0.951148	no	GO:0005759;GO:0005739	mitochondrial matrix;mitochondrion	cellular_component;cellular_component	.	.	.
Ciclev10021390m.g : Ciclev10021390m.g : Ciclev10021390m	Ciclev10021390m.g	1.0429	no	up	0.991711	no	Ciclev10021390m	0.850068	no	down	0.0130064	yes	GO:0005634;GO:0009058;GO:0005829;GO:0003824	nucleus;biosynthetic process;cytosol;catalytic activity	cellular_component;biological_process;cellular_component;molecular_function	.	.	.
Ciclev10013909m.g : Ciclev10013909m.g : Ciclev10013909m	Ciclev10013909m.g	1.10269	no	up	0.676765	no	Ciclev10013909m	1.05218	no	up	0.219832	no	GO:0003677;GO:0006334;GO:0000788	DNA binding;nucleosome assembly;nuclear nucleosome	molecular_function;biological_process;cellular_component	.	.	.
Ciclev10031118m.g : Ciclev10031118m.g : Ciclev10031118m	Ciclev10031118m.g	0.965156	no	down	1	no	Ciclev10031118m	1.20183	yes	up	0.425204	no	GO:0005634	nucleus	cellular_component	.	.	.
Ciclev10017501m.g : Ciclev10017501m.g : Ciclev10017501m	Ciclev10017501m.g	0.9152	no	down	0.649858	no	Ciclev10017501m	0.953464	no	down	0.270565	no	GO:0005777;GO:0080026;GO:0055114;GO:0048767;GO:0080024;GO:0006631;GO:0009507;GO:0016491	peroxisome;response to indolebutyric acid;oxidation-reduction process;root hair elongation;indolebutyric acid metabolic process;fatty acid metabolic process;chloroplast;oxidoreductase activity	cellular_component;biological_process;biological_process;biological_process;biological_process;biological_process;cellular_component;molecular_function	ko04146	Peroxisome	Cellular Processes
Ciclev10028164m.g : Ciclev10028164m.g : Ciclev10028164m	Ciclev10028164m.g	1.02429	no	up	0.961574	no	Ciclev10028164m	1.01639	no	up	0.660515	no	GO:0047259;GO:0010192;GO:0048359;GO:0000139;GO:0016757;GO:0005794;GO:0016021;GO:0051753;GO:0071555	glucomannan 4-beta-mannosyltransferase activity;mucilage biosynthetic process;mucilage metabolic process involved in seed coat development;Golgi membrane;transferase activity, transferring glycosyl groups;Golgi apparatus;integral component of membrane;mannan synthase activity;cell wall organization	molecular_function;biological_process;biological_process;cellular_component;molecular_function;cellular_component;cellular_component;molecular_function;biological_process	.	.	.
Ciclev10031852m.g : Ciclev10031852m.g : Ciclev10031852m	Ciclev10031852m.g	0.819905	no	down	0.30355	no	Ciclev10031852m	0.889321	no	down	0.299521	no	GO:0005634;GO:0003677;GO:0006355;GO:0005829;GO:0006351	nucleus;DNA binding;regulation of transcription, DNA-templated;cytosol;transcription, DNA-templated	cellular_component;molecular_function;biological_process;cellular_component;biological_process	.	.	.
Ciclev10000301m.g : Ciclev10000301m.g : Ciclev10000301m	Ciclev10000301m.g	1.20027	no	up	0.3384	no	Ciclev10000301m	0.834523	no	down	0.151502	no	GO:0048569;GO:0005634;GO:0035266;GO:0010311;GO:0010305;GO:2000012;GO:0010449;GO:0000166;GO:0010073;GO:0048366;GO:0009793	post-embryonic organ development;nucleus;meristem growth;lateral root formation;leaf vascular tissue pattern formation;regulation of auxin polar transport;root meristem growth;nucleotide binding;meristem maintenance;leaf development;embryo development ending in seed dormancy	biological_process;cellular_component;biological_process;biological_process;biological_process;biological_process;biological_process;molecular_function;biological_process;biological_process;biological_process	ko03008	Ribosome biogenesis in eukaryotes	Genetic Information Processing
Ciclev10019734m.g : Ciclev10019734m.g : Ciclev10019734m	Ciclev10019734m.g	1.02578	no	up	0.969879	no	Ciclev10019734m	1.0173	no	up	0.531664	no	GO:0003866;GO:0009423;GO:0009073;GO:0005829;GO:0018920;GO:0009570;GO:0009507	3-phosphoshikimate 1-carboxyvinyltransferase activity;chorismate biosynthetic process;aromatic amino acid family biosynthetic process;cytosol;glyphosate metabolic process;chloroplast stroma;chloroplast	molecular_function;biological_process;biological_process;cellular_component;biological_process;cellular_component;cellular_component	ko01230;ko00400	Biosynthesis of amino acids;Phenylalanine, tyrosine and tryptophan biosynthesis	Metabolism;Metabolism
Ciclev10011496m.g : Ciclev10011496m.g : Ciclev10011496m	Ciclev10011496m.g	0.983815	no	down	0.996225	no	Ciclev10011496m	0.993629	no	down	0.949679	no	GO:0005654;GO:0005643;GO:0006607;GO:0008565;GO:0005829;GO:0008139	nucleoplasm;nuclear pore;NLS-bearing protein import into nucleus;protein transporter activity;cytosol;nuclear localization sequence binding	cellular_component;cellular_component;biological_process;molecular_function;cellular_component;molecular_function	.	.	.
Ciclev10021021m.g : Ciclev10021021m.g : Ciclev10021021m	Ciclev10021021m.g	1.01456	no	up	1	no	Ciclev10021021m	0.954678	no	down	0.0571856	no	GO:0005216;GO:0042802;GO:0031359;GO:0006812	ion channel activity;identical protein binding;integral component of chloroplast outer membrane;cation transport	molecular_function;molecular_function;cellular_component;biological_process	.	.	.
Ciclev10012666m.g : Ciclev10012666m.g : Ciclev10012666m	Ciclev10012666m.g	1.19898	no	up	0.585922	no	Ciclev10012666m	0.954358	no	down	0.4669	no	GO:0005840;GO:0000166;GO:0005739;GO:0009507	ribosome;nucleotide binding;mitochondrion;chloroplast	cellular_component;molecular_function;cellular_component;cellular_component	.	.	.
Ciclev10019144m.g : Ciclev10019144m.g : Ciclev10019144m	Ciclev10019144m.g	0.905154	no	down	0.554178	no	Ciclev10019144m	0.914708	no	down	0.25779	no	GO:0006886;GO:0006810;GO:0030127;GO:0008270;GO:0006888;GO:0005737;GO:0005215	intracellular protein transport;transport;COPII vesicle coat;zinc ion binding;ER to Golgi vesicle-mediated transport;cytoplasm;transporter activity	biological_process;biological_process;cellular_component;molecular_function;biological_process;cellular_component;molecular_function	ko04141	Protein processing in endoplasmic reticulum	Genetic Information Processing
Ciclev10022594m.g : Ciclev10022594m.g : Ciclev10022594m	Ciclev10022594m.g	1.22075	no	up	0.417944	no	Ciclev10022594m	1.07027	no	up	0.0587666	no	GO:0005634;GO:0006355;GO:0009651;GO:0006351	nucleus;regulation of transcription, DNA-templated;response to salt stress;transcription, DNA-templated	cellular_component;biological_process;biological_process;biological_process	.	.	.
Ciclev10005029m.g : Ciclev10005029m.g : Ciclev10005029m	Ciclev10005029m.g	1.03189	no	up	0.947963	no	Ciclev10005029m	0.993322	no	down	0.774905	no	GO:0080144;GO:0016020;GO:0009555;GO:0006096;GO:0055114;GO:0080022;GO:0005507;GO:0009735;GO:0005975;GO:0008270;GO:0009507;GO:0006006;GO:0048658;GO:0051287;GO:0050661;GO:0009536;GO:0009570;GO:0004365	amino acid homeostasis;membrane;pollen development;glycolytic process;oxidation-reduction process;primary root development;copper ion binding;response to cytokinin;carbohydrate metabolic process;zinc ion binding;chloroplast;glucose metabolic process;anther wall tapetum development;NAD binding;NADP binding;plastid;chloroplast stroma;glyceraldehyde-3-phosphate dehydrogenase (NAD+) (phosphorylating)…	biological_process;cellular_component;biological_process;biological_process;biological_process;biological_process;molecular_function;biological_process;biological_process;molecular_function;cellular_component;biological_process;biological_process;molecular_function;molecular_function;cellular_component;cellular_component;molecular_function	ko01230;ko01200;ko00010;ko00710	Biosynthesis of amino acids;Carbon metabolism;Glycolysis / Gluconeogenesis;Carbon fixation in photosynthetic organisms	Metabolism;Metabolism;Metabolism;Metabolism
Ciclev10033600m.g : Ciclev10033600m.g : Ciclev10033600m	Ciclev10033600m.g	0.876503	no	down	0.791084	no	Ciclev10033600m	0.969576	no	down	0.172976	no	GO:0003954;GO:0010181;GO:0051539;GO:0051287;GO:0009060	NADH dehydrogenase activity;FMN binding;4 iron, 4 sulfur cluster binding;NAD binding;aerobic respiration	molecular_function;molecular_function;molecular_function;molecular_function;biological_process	ko00190	Oxidative phosphorylation	Metabolism
Ciclev10032525m.g : Ciclev10032525m.g : Ciclev10032525m	Ciclev10032525m.g	0.893878	no	down	0.928408	no	Ciclev10032525m	0.912998	no	down	0.080837	no	GO:0009846;GO:0005634;GO:0005829;GO:0007338;GO:0016740;GO:0009860	pollen germination;nucleus;cytosol;single fertilization;transferase activity;pollen tube growth	biological_process;cellular_component;cellular_component;biological_process;molecular_function;biological_process	.	.	.
Ciclev10015527m.g : Ciclev10015527m.g : Ciclev10015527m	Ciclev10015527m.g	1.09052	no	up	0.755014	no	Ciclev10015527m	1.03701	no	up	0.434294	no	GO:0005634;GO:0005576;GO:0031225;GO:0005886	nucleus;extracellular region;anchored component of membrane;plasma membrane	cellular_component;cellular_component;cellular_component;cellular_component	.	.	.
Ciclev10024818m.g : Ciclev10024818m.g : Ciclev10024818m	Ciclev10024818m.g	0.886602	no	down	0.709014	no	Ciclev10024818m	0.943691	no	down	0.51903	no	GO:0016075;GO:0000177;GO:0000176;GO:0006364;GO:0004519;GO:0000175;GO:0006402	rRNA catabolic process;cytoplasmic exosome (RNase complex);nuclear exosome (RNase complex);rRNA processing;endonuclease activity;3'-5'-exoribonuclease activity;mRNA catabolic process	biological_process;cellular_component;cellular_component;biological_process;molecular_function;molecular_function;biological_process	ko03018	RNA degradation	Genetic Information Processing
Ciclev10024883m.g : Ciclev10024883m.g : Ciclev10024883m	Ciclev10024883m.g	1.03367	no	up	0.959112	no	Ciclev10024883m	1.02968	no	up	0.202458	no	GO:0005634;GO:0009506;GO:0005618;GO:0005524;GO:0005829;GO:0005886	nucleus;plasmodesma;cell wall;ATP binding;cytosol;plasma membrane	cellular_component;cellular_component;cellular_component;molecular_function;cellular_component;cellular_component	ko04144;ko03040;ko04141	Endocytosis;Spliceosome;Protein processing in endoplasmic reticulum	Cellular Processes;Genetic Information Processing;Genetic Information Processing
Ciclev10000659m.g : Ciclev10000659m.g : Ciclev10000659m	Ciclev10000659m.g	1.19885	no	up	0.303853	no	Ciclev10000659m	0.881102	no	down	0.307043	no	GO:0004004;GO:0010501	ATP-dependent RNA helicase activity;RNA secondary structure unwinding	molecular_function;biological_process	ko03040	Spliceosome	Genetic Information Processing
Ciclev10033083m.g : Ciclev10033083m.g : Ciclev10033083m	Ciclev10033083m.g	1.28189	no	up	0.378159	no	Ciclev10033083m	1.10512	no	up	0.0230333	yes	GO:0003729;GO:0022625;GO:0006412;GO:0003735;GO:0000463	mRNA binding;cytosolic large ribosomal subunit;translation;structural constituent of ribosome;maturation of LSU-rRNA from tricistronic rRNA transcript (SSU-rRNA, 5.8S rRNA, LSU-rRNA)	molecular_function;cellular_component;biological_process;molecular_function;biological_process	ko03010	Ribosome	Genetic Information Processing
Ciclev10016378m.g : Ciclev10016378m.g : Ciclev10016378m	Ciclev10016378m.g	1.27435	no	up	0.549655	no	Ciclev10016378m	1.01759	no	up	0.856569	no	GO:0005762;GO:0003735	mitochondrial large ribosomal subunit;structural constituent of ribosome	cellular_component;molecular_function	ko03010	Ribosome	Genetic Information Processing
Ciclev10003382m.g : Ciclev10003382m.g : Ciclev10003382m	Ciclev10003382m.g	1.14288	no	up	0.54343	no	Ciclev10003382m	0.979476	no	down	0.817529	no	GO:0005634;GO:0009982;GO:0001522	nucleus;pseudouridine synthase activity;pseudouridine synthesis	cellular_component;molecular_function;biological_process	.	.	.
Ciclev10001509m.g : Ciclev10001509m.g : Ciclev10001509m	Ciclev10001509m.g	0.911229	no	down	0.772916	no	Ciclev10001509m	1.01779	no	up	0.672066	no	GO:0043231;GO:0042450;GO:0004585;GO:0000050;GO:0005737	intracellular membrane-bounded organelle;arginine biosynthetic process via ornithine;ornithine carbamoyltransferase activity;urea cycle;cytoplasm	cellular_component;biological_process;molecular_function;biological_process;cellular_component	ko01230;ko00220	Biosynthesis of amino acids;Arginine biosynthesis	Metabolism;Metabolism
Ciclev10005215m.g : Ciclev10005215m.g : Ciclev10005215m	Ciclev10005215m.g	1.00282	no	up	0.973098	no	Ciclev10005215m	0.908679	no	down	0.122624	no	GO:0005524;GO:0005739;GO:0042803;GO:0004740;GO:0046777;GO:0009927	ATP binding;mitochondrion;protein homodimerization activity;pyruvate dehydrogenase (acetyl-transferring) kinase activity;protein autophosphorylation;histidine phosphotransfer kinase activity	molecular_function;cellular_component;molecular_function;molecular_function;biological_process;molecular_function	.	.	.
Ciclev10015925m.g : Ciclev10015925m.g : Ciclev10015925m	Ciclev10015925m.g	0.980497	no	down	0.996225	no	Ciclev10015925m	0.992276	no	down	0.877141	no	GO:0005829;GO:0008270;GO:0005739;GO:0055114;GO:0005737;GO:0016491	cytosol;zinc ion binding;mitochondrion;oxidation-reduction process;cytoplasm;oxidoreductase activity	cellular_component;molecular_function;cellular_component;biological_process;cellular_component;molecular_function	ko00940	Phenylpropanoid biosynthesis	Metabolism
Ciclev10008832m.g : Ciclev10008832m.g : Ciclev10008832m	Ciclev10008832m.g	1.02441	no	up	0.93156	no	Ciclev10008832m	0.966541	no	down	0.324209	no	GO:0004337;GO:0045337;GO:0004161;GO:0005737	geranyltranstransferase activity;farnesyl diphosphate biosynthetic process;dimethylallyltranstransferase activity;cytoplasm	molecular_function;biological_process;molecular_function;cellular_component	ko00900	Terpenoid backbone biosynthesis	Metabolism
Ciclev10021564m.g : Ciclev10021564m.g : Ciclev10021564m	Ciclev10021564m.g	1.02479	no	up	1	no	Ciclev10021564m	0.974475	no	down	0.775182	no	GO:0046872;GO:0019323;GO:0009052;GO:0005829;GO:0044262;GO:0004750	metal ion binding;pentose catabolic process;pentose-phosphate shunt, non-oxidative branch;cytosol;cellular carbohydrate metabolic process;ribulose-phosphate 3-epimerase activity	molecular_function;biological_process;biological_process;cellular_component;biological_process;molecular_function	ko01230;ko01200;ko00030;ko00040;ko00710	Biosynthesis of amino acids;Carbon metabolism;Pentose phosphate pathway;Pentose and glucuronate interconversions;Carbon fixation in photosynthetic organisms	Metabolism;Metabolism;Metabolism;Metabolism;Metabolism
Ciclev10004400m.g : Ciclev10004400m.g : Ciclev10004400m	Ciclev10004400m.g	0.839766	no	down	0.526781	no	Ciclev10004400m	0.906089	no	down	0.54913	no	.	.	.	ko00073	Cutin, suberine and wax biosynthesis	Metabolism
Ciclev10007989m.g : Ciclev10007989m.g : Ciclev10007989m	Ciclev10007989m.g	1.10245	no	up	0.723099	no	Ciclev10007989m	0.996338	no	down	0.937463	no	GO:0003743;GO:0005852	translation initiation factor activity;eukaryotic translation initiation factor 3 complex	molecular_function;cellular_component	ko03050	Proteasome	Genetic Information Processing
Ciclev10030269m.g : Ciclev10030269m.g : Ciclev10030269m	Ciclev10030269m.g	1.07379	no	up	0.926647	no	Ciclev10030269m	1.01275	no	up	0.887301	no	GO:0070042;GO:0070475	rRNA (uridine-N3-)-methyltransferase activity;rRNA base methylation	molecular_function;biological_process	.	.	.
Ciclev10009378m.g : Ciclev10009378m.g : Ciclev10009378m	Ciclev10009378m.g	0.906648	no	down	0.81764	no	Ciclev10009378m	1.0708	no	up	0.341394	no	GO:0070682;GO:0005634;GO:0005737;GO:0008540	proteasome regulatory particle assembly;nucleus;cytoplasm;proteasome regulatory particle, base subcomplex	biological_process;cellular_component;cellular_component;cellular_component	.	.	.
Ciclev10026735m.g : Ciclev10026735m.g : Ciclev10026735m	Ciclev10026735m.g	1.02355	no	up	0.93156	no	Ciclev10026735m	0.986425	no	down	0.785379	no	GO:0005665;GO:0000288;GO:0045948;GO:0031369;GO:0000932;GO:0031990;GO:0003899;GO:0034402;GO:0003697;GO:0006367;GO:0003727	DNA-directed RNA polymerase II, core complex;nuclear-transcribed mRNA catabolic process, deadenylation-dependent decay;positive regulation of translational initiation;translation initiation factor binding;cytoplasmic mRNA processing body;mRNA export from nucleus in response to heat stress;DNA-directed RNA polymerase activity;recruitment of 3'-end processing factors to RNA polymerase II holoenzyme…	cellular_component;biological_process;biological_process;molecular_function;cellular_component;biological_process;molecular_function;biological_process;molecular_function;biological_process;molecular_function	ko00230;ko00240;ko03020	Purine metabolism;Pyrimidine metabolism;RNA polymerase	Metabolism;Metabolism;Genetic Information Processing
Ciclev10027934m.g : Ciclev10027934m.g : Ciclev10027934m	Ciclev10027934m.g	1.16898	no	up	0.391658	no	Ciclev10027934m	1.1662	no	up	0.0273133	yes	GO:0017150;GO:0005829	tRNA dihydrouridine synthase activity;cytosol	molecular_function;cellular_component	.	.	.
Ciclev10004524m.g : Ciclev10004524m.g : Ciclev10004524m	Ciclev10004524m.g	1.06697	no	up	0.87677	no	Ciclev10004524m	1.06477	no	up	0.137329	no	GO:0004820;GO:0006426;GO:0005737	glycine-tRNA ligase activity;glycyl-tRNA aminoacylation;cytoplasm	molecular_function;biological_process;cellular_component	ko00970	Aminoacyl-tRNA biosynthesis	Genetic Information Processing
Ciclev10014886m.g : Ciclev10014886m.g : Ciclev10014886m	Ciclev10014886m.g	0.939247	no	down	0.894315	no	Ciclev10014886m	0.947625	no	down	0.563462	no	GO:0020037;GO:0016705;GO:0005506;GO:0004497;GO:0055114;GO:0019825;GO:0009507	heme binding;oxidoreductase activity, acting on paired donors, with incorporation or reduction of molecular oxygen;iron ion binding;monooxygenase activity;oxidation-reduction process;oxygen binding;chloroplast	molecular_function;molecular_function;molecular_function;molecular_function;biological_process;molecular_function;cellular_component	ko00945;ko00903	Stilbenoid, diarylheptanoid and gingerol biosynthesis;Limonene and pinene degradation	Metabolism;Metabolism
Ciclev10009976m.g : Ciclev10009976m.g : Ciclev10009976m	Ciclev10009976m.g	1.02192	no	up	0.734581	no	Ciclev10009976m	1.00025	no	up	0.998642	no	GO:0006850;GO:0016021;GO:0005743;GO:0005739	mitochondrial pyruvate transport;integral component of membrane;mitochondrial inner membrane;mitochondrion	biological_process;cellular_component;cellular_component;cellular_component	.	.	.
Ciclev10018486m.g : Ciclev10018486m.g : Ciclev10018486m	Ciclev10018486m.g	0.899325	no	down	0.772799	no	Ciclev10018486m	1.04807	no	up	0.835861	no	GO:0005783;GO:0005634;GO:0048208;GO:0015031	endoplasmic reticulum;nucleus;COPII vesicle coating;protein transport	cellular_component;cellular_component;biological_process;biological_process	.	.	.
Ciclev10004868m.g : Ciclev10004868m.g : Ciclev10004868m	Ciclev10004868m.g	1.5202	no	up	3.54723e-05	yes	Ciclev10004868m	0.921411	no	down	0.4722	no	GO:0080043;GO:0043231;GO:0080044;GO:0009813;GO:0052696	quercetin 3-O-glucosyltransferase activity;intracellular membrane-bounded organelle;quercetin 7-O-glucosyltransferase activity;flavonoid biosynthetic process;flavonoid glucuronidation	molecular_function;cellular_component;molecular_function;biological_process;biological_process	ko00942	Anthocyanin biosynthesis	Metabolism
Ciclev10028533m.g : Ciclev10028533m.g : Ciclev10028533m	Ciclev10028533m.g	1.05746	no	up	0.866141	no	Ciclev10028533m	1.01878	no	up	0.626293	no	GO:0009506;GO:0008061;GO:0016998;GO:0006952;GO:0046658;GO:0031225;GO:0005886	plasmodesma;chitin binding;cell wall macromolecule catabolic process;defense response;anchored component of plasma membrane;anchored component of membrane;plasma membrane	cellular_component;molecular_function;biological_process;biological_process;cellular_component;cellular_component;cellular_component	ko04626	Plant-pathogen interaction	Organismal Systems
Ciclev10015678m.g : Ciclev10015678m.g : Ciclev10015678m	Ciclev10015678m.g	1.00839	no	up	0.976186	no	Ciclev10015678m	0.986871	no	down	0.754204	no	GO:0006412;GO:0003735	translation;structural constituent of ribosome	biological_process;molecular_function	.	.	.
Ciclev10018998m.g : Ciclev10018998m.g : Ciclev10018998m	Ciclev10018998m.g	1.0864	no	up	0.924895	no	Ciclev10018998m	0.986651	no	down	0.433421	no	GO:0017119;GO:0048213;GO:0007030;GO:0006890;GO:0000301	Golgi transport complex;Golgi vesicle prefusion complex stabilization;Golgi organization;retrograde vesicle-mediated transport, Golgi to ER;retrograde transport, vesicle recycling within Golgi	cellular_component;biological_process;biological_process;biological_process;biological_process	.	.	.
Ciclev10033058m.g : Ciclev10033058m.g : Ciclev10033058m	Ciclev10033058m.g	1.16631	no	up	0.55451	no	Ciclev10033058m	1.11248	no	up	0.0638563	no	GO:0047134;GO:0005829	protein-disulfide reductase activity;cytosol	molecular_function;cellular_component	.	.	.
Ciclev10005394m.g : Ciclev10005394m.g : Ciclev10005394m	Ciclev10005394m.g	1.01615	no	up	0.968878	no	Ciclev10005394m	0.984498	no	down	0.511723	no	GO:0048046;GO:0009506;GO:0005737;GO:0006108;GO:0006099;GO:0005515;GO:0016615;GO:0005829;GO:0005975;GO:0030060;GO:0005886	apoplast;plasmodesma;cytoplasm;malate metabolic process;tricarboxylic acid cycle;protein binding;malate dehydrogenase activity;cytosol;carbohydrate metabolic process;L-malate dehydrogenase activity;plasma membrane	cellular_component;cellular_component;cellular_component;biological_process;biological_process;molecular_function;molecular_function;cellular_component;biological_process;molecular_function;cellular_component	ko00020;ko01200;ko00270;ko00620;ko00710;ko00630	Citrate cycle (TCA cycle);Carbon metabolism;Cysteine and methionine metabolism;Pyruvate metabolism;Carbon fixation in photosynthetic organisms;Glyoxylate and dicarboxylate metabolism	Metabolism;Metabolism;Metabolism;Metabolism;Metabolism;Metabolism
Ciclev10015528m.g : Ciclev10015528m.g : Ciclev10015528m	Ciclev10015528m.g	1.19993	no	up	0.266027	no	Ciclev10015528m	1.01691	no	up	0.462142	no	GO:0005634;GO:0005730;GO:0016592;GO:0006355;GO:0005829;GO:0009507	nucleus;nucleolus;mediator complex;regulation of transcription, DNA-templated;cytosol;chloroplast	cellular_component;cellular_component;cellular_component;biological_process;cellular_component;cellular_component	.	.	.
Ciclev10021386m.g : Ciclev10021386m.g : Ciclev10021386m	Ciclev10021386m.g	1.2119	no	up	0.342653	no	Ciclev10021386m	0.909797	no	down	0.0317582	yes	GO:0051537;GO:0009535;GO:0055114;GO:0009534;GO:0042128;GO:0008942;GO:0009941;GO:0009507	2 iron, 2 sulfur cluster binding;chloroplast thylakoid membrane;oxidation-reduction process;chloroplast thylakoid;nitrate assimilation;nitrite reductase [NAD(P)H] activity;chloroplast envelope;chloroplast	molecular_function;cellular_component;biological_process;cellular_component;biological_process;molecular_function;cellular_component;cellular_component	.	.	.
Ciclev10014963m.g : Ciclev10014963m.g : Ciclev10014963m	Ciclev10014963m.g	1.00269	no	up	1	no	Ciclev10014963m	0.990272	no	down	0.401402	no	GO:0030955;GO:0000287;GO:0004743;GO:0016301;GO:0005829;GO:0006096;GO:0005737	potassium ion binding;magnesium ion binding;pyruvate kinase activity;kinase activity;cytosol;glycolytic process;cytoplasm	molecular_function;molecular_function;molecular_function;molecular_function;cellular_component;biological_process;cellular_component	ko01230;ko01200;ko00230;ko00010;ko00620	Biosynthesis of amino acids;Carbon metabolism;Purine metabolism;Glycolysis / Gluconeogenesis;Pyruvate metabolism	Metabolism;Metabolism;Metabolism;Metabolism;Metabolism
Ciclev10025661m.g : Ciclev10025661m.g : Ciclev10025661m	Ciclev10025661m.g	1.01653	no	up	0.982761	no	Ciclev10025661m	0.961099	no	down	0.685695	no	GO:0005634;GO:0006281;GO:0006310	nucleus;DNA repair;DNA recombination	cellular_component;biological_process;biological_process	.	.	.
Ciclev10026128m.g : Ciclev10026128m.g : Ciclev10026128m	Ciclev10026128m.g	0.778338	no	down	0.869641	no	Ciclev10026128m	0.837658	no	down	0.177088	no	GO:0006412;GO:0003735	translation;structural constituent of ribosome	biological_process;molecular_function	.	.	.
Ciclev10009165m.g : Ciclev10009165m.g : Ciclev10009165m	Ciclev10009165m.g	1.21296	no	up	0.366321	no	Ciclev10009165m	1.06997	no	up	0.0272332	yes	GO:0006413;GO:0003743;GO:0005618;GO:0005737;GO:0009507	translational initiation;translation initiation factor activity;cell wall;cytoplasm;chloroplast	biological_process;molecular_function;cellular_component;cellular_component;cellular_component	.	.	.
Ciclev10030419m.g : Ciclev10030419m.g : Ciclev10030419m	Ciclev10030419m.g	1.01195	no	up	0.997541	no	Ciclev10030419m	0.983457	no	down	0.606335	no	GO:0046872;GO:0005515;GO:0004311;GO:0043693;GO:0042651;GO:0009507	metal ion binding;protein binding;farnesyltranstransferase activity;monoterpene biosynthetic process;thylakoid membrane;chloroplast	molecular_function;molecular_function;molecular_function;biological_process;cellular_component;cellular_component	ko00900	Terpenoid backbone biosynthesis	Metabolism
Ciclev10026416m.g : Ciclev10026416m.g : Ciclev10026416m	Ciclev10026416m.g	1.08265	no	up	0.81764	no	Ciclev10026416m	0.902333	no	down	0.0537684	no	GO:0005739	mitochondrion	cellular_component	.	.	.
Ciclev10028497m.g : Ciclev10028497m.g : Ciclev10028497m	Ciclev10028497m.g	0.99509	no	down	1	no	Ciclev10028497m	0.988933	no	down	0.837039	no	GO:0009535;GO:0005783;GO:0005773;GO:0005774;GO:0005794;GO:0016021;GO:0005576;GO:0005789;GO:0005886	chloroplast thylakoid membrane;endoplasmic reticulum;vacuole;vacuolar membrane;Golgi apparatus;integral component of membrane;extracellular region;endoplasmic reticulum membrane;plasma membrane	cellular_component;cellular_component;cellular_component;cellular_component;cellular_component;cellular_component;cellular_component;cellular_component;cellular_component	ko04141	Protein processing in endoplasmic reticulum	Genetic Information Processing
Ciclev10031848m.g : Ciclev10031848m.g : Ciclev10031848m	Ciclev10031848m.g	1.44463	no	up	0.000370709	yes	Ciclev10031848m	1.01877	no	up	0.833863	no	GO:0080118;GO:0008146;GO:1990135;GO:0005737;GO:0009751;GO:0005794;GO:0006952;GO:0009651;GO:0016131	brassinosteroid sulfotransferase activity;sulfotransferase activity;flavonoid sulfotransferase activity;cytoplasm;response to salicylic acid;Golgi apparatus;defense response;response to salt stress;brassinosteroid metabolic process	molecular_function;molecular_function;molecular_function;cellular_component;biological_process;cellular_component;biological_process;biological_process;biological_process	ko03040	Spliceosome	Genetic Information Processing
Ciclev10004330m.g : Ciclev10004330m.g : Ciclev10004330m	Ciclev10004330m.g	1.04404	no	up	0.921592	no	Ciclev10004330m	1.08901	no	up	0.356497	no	GO:0007018;GO:0003777;GO:0016887;GO:0005871	microtubule-based movement;microtubule motor activity;ATPase activity;kinesin complex	biological_process;molecular_function;molecular_function;cellular_component	ko04144	Endocytosis	Cellular Processes
Ciclev10028282m.g : Ciclev10028282m.g : Ciclev10028282m	Ciclev10028282m.g	0.972029	no	down	0.947486	no	Ciclev10028282m	1.13489	no	up	0.000306837	yes	GO:0071007;GO:0036002;GO:0071006;GO:0000974;GO:0017070;GO:0000387	U2-type catalytic step 2 spliceosome;pre-mRNA binding;U2-type catalytic step 1 spliceosome;Prp19 complex;U6 snRNA binding;spliceosomal snRNP assembly	cellular_component;molecular_function;cellular_component;cellular_component;molecular_function;biological_process	ko03040	Spliceosome	Genetic Information Processing
Ciclev10032081m.g : Ciclev10032081m.g : Ciclev10032081m	Ciclev10032081m.g	0.838832	no	down	0.515756	no	Ciclev10032081m	0.893047	no	down	0.414806	no	GO:0006979;GO:0046872;GO:0020037;GO:0004601;GO:0009044;GO:0005576;GO:0042744;GO:0055114	response to oxidative stress;metal ion binding;heme binding;peroxidase activity;xylan 1,4-beta-xylosidase activity;extracellular region;hydrogen peroxide catabolic process;oxidation-reduction process	biological_process;molecular_function;molecular_function;molecular_function;molecular_function;cellular_component;biological_process;biological_process	ko00940	Phenylpropanoid biosynthesis	Metabolism
Ciclev10008189m.g : Ciclev10008189m.g : Ciclev10008189m	Ciclev10008189m.g	1.07988	no	up	0.819845	no	Ciclev10008189m	0.969831	no	down	0.425401	no	GO:0016746;GO:0004149;GO:0006099;GO:0006979;GO:0033512;GO:0045252;GO:0005794;GO:0008270;GO:0005739;GO:0022626	transferase activity, transferring acyl groups;dihydrolipoyllysine-residue succinyltransferase activity;tricarboxylic acid cycle;response to oxidative stress;L-lysine catabolic process to acetyl-CoA via saccharopine;oxoglutarate dehydrogenase complex;Golgi apparatus;zinc ion binding;mitochondrion;cytosolic ribosome	molecular_function;molecular_function;biological_process;biological_process;biological_process;cellular_component;cellular_component;molecular_function;cellular_component;cellular_component	ko00020;ko01200;ko00310	Citrate cycle (TCA cycle);Carbon metabolism;Lysine degradation	Metabolism;Metabolism;Metabolism
Ciclev10024861m.g : Ciclev10024861m.g : Ciclev10024861m	Ciclev10024861m.g	1.22149	no	up	0.550026	no	Ciclev10024861m	1.05227	no	up	0.337789	no	GO:0034388;GO:0030515;GO:0000462;GO:0000028;GO:0032040	Pwp2p-containing subcomplex of 90S preribosome;snoRNA binding;maturation of SSU-rRNA from tricistronic rRNA transcript (SSU-rRNA, 5.8S rRNA, LSU-rRNA);ribosomal small subunit assembly;small-subunit processome	cellular_component;molecular_function;biological_process;biological_process;cellular_component	ko03008	Ribosome biogenesis in eukaryotes	Genetic Information Processing
Ciclev10009114m.g : Ciclev10009114m.g : Ciclev10009114m	Ciclev10009114m.g	1.04339	no	up	0.911377	no	Ciclev10009114m	0.929658	no	down	0.0751279	no	GO:0020037;GO:0010024;GO:0009813;GO:0071494;GO:0010075;GO:0046872;GO:0009585;GO:0005515;GO:0006788;GO:0004392;GO:0010119;GO:0016117;GO:0010019;GO:0015979;GO:0009507	heme binding;phytochromobilin biosynthetic process;flavonoid biosynthetic process;cellular response to UV-C;regulation of meristem growth;metal ion binding;red, far-red light phototransduction;protein binding;heme oxidation;heme oxygenase (decyclizing) activity;regulation of stomatal movement;carotenoid biosynthetic process;chloroplast-nucleus signaling pathway;photosynthesis;chloroplast	molecular_function;biological_process;biological_process;biological_process;biological_process;molecular_function;biological_process;molecular_function;biological_process;molecular_function;biological_process;biological_process;biological_process;biological_process;cellular_component	ko00860	Porphyrin and chlorophyll metabolism	Metabolism
Ciclev10000355m.g : Ciclev10000355m.g : Ciclev10000355m	Ciclev10000355m.g	1.54149	no	up	5.0173e-05	yes	Ciclev10000355m	1.18723	no	up	0.0763922	no	GO:0046556;GO:0045493;GO:0009505;GO:0009044;GO:0031222	alpha-L-arabinofuranosidase activity;xylan catabolic process;plant-type cell wall;xylan 1,4-beta-xylosidase activity;arabinan catabolic process	molecular_function;biological_process;cellular_component;molecular_function;biological_process	ko00500;ko00520	Starch and sucrose metabolism;Amino sugar and nucleotide sugar metabolism	Metabolism;Metabolism
Ciclev10029070m.g : Ciclev10029070m.g : Ciclev10029070m	Ciclev10029070m.g	1.13764	no	up	0.469475	no	Ciclev10029070m	1.03251	no	up	0.219247	no	GO:0006272;GO:0019985;GO:0005634;GO:0043626;GO:0006298;GO:0030337	leading strand elongation;translesion synthesis;nucleus;PCNA complex;mismatch repair;DNA polymerase processivity factor activity	biological_process;biological_process;cellular_component;cellular_component;biological_process;molecular_function	ko03410;ko03030;ko03430;ko03420	Base excision repair;DNA replication;Mismatch repair;Nucleotide excision repair	Genetic Information Processing;Genetic Information Processing;Genetic Information Processing;Genetic Information Processing
Ciclev10020366m.g : Ciclev10020366m.g : Ciclev10020366m	Ciclev10020366m.g	1.1729	no	up	0.606502	no	Ciclev10020366m	0.979158	no	down	0.513042	no	GO:0016020;GO:0008270;GO:0097250;GO:0005739	membrane;zinc ion binding;mitochondrial respiratory chain supercomplex assembly;mitochondrion	cellular_component;molecular_function;biological_process;cellular_component	.	.	.
Ciclev10004477m.g : Ciclev10004477m.g : Ciclev10004477m	Ciclev10004477m.g	4.27134	yes	up	0.601633	no	Ciclev10004477m	1.0399	no	up	0.335831	no	GO:0016020;GO:0042254;GO:0005634;GO:0005730;GO:0000166;GO:0005525	membrane;ribosome biogenesis;nucleus;nucleolus;nucleotide binding;GTP binding	cellular_component;biological_process;cellular_component;cellular_component;molecular_function;molecular_function	ko03008	Ribosome biogenesis in eukaryotes	Genetic Information Processing
Ciclev10031325m.g : Ciclev10031325m.g : Ciclev10031325m	Ciclev10031325m.g	1.20162	no	up	0.590302	no	Ciclev10031325m	1.04034	no	up	0.763681	no	GO:0018026;GO:0016279;GO:0018023;GO:0009570	peptidyl-lysine monomethylation;protein-lysine N-methyltransferase activity;peptidyl-lysine trimethylation;chloroplast stroma	biological_process;molecular_function;biological_process;cellular_component	.	.	.
Ciclev10030804m.g : Ciclev10030804m.g : Ciclev10030804m	Ciclev10030804m.g	0.898145	no	down	0.711086	no	Ciclev10030804m	0.963069	no	down	0.785513	no	GO:0061630;GO:0031625;GO:0042787;GO:0031461	ubiquitin protein ligase activity;ubiquitin protein ligase binding;protein ubiquitination involved in ubiquitin-dependent protein catabolic process;cullin-RING ubiquitin ligase complex	molecular_function;molecular_function;biological_process;cellular_component	ko04120	Ubiquitin mediated proteolysis	Genetic Information Processing
Ciclev10011157m.g : Ciclev10011157m.g : Ciclev10011157m	Ciclev10011157m.g	0.963096	no	down	0.926785	no	Ciclev10011157m	1.09417	no	up	0.393158	no	GO:0061630;GO:0031625;GO:0042787;GO:0031461	ubiquitin protein ligase activity;ubiquitin protein ligase binding;protein ubiquitination involved in ubiquitin-dependent protein catabolic process;cullin-RING ubiquitin ligase complex	molecular_function;molecular_function;biological_process;cellular_component	ko04120	Ubiquitin mediated proteolysis	Genetic Information Processing
Ciclev10007961m.g : Ciclev10007961m.g : Ciclev10007961m	Ciclev10007961m.g	1.00342	no	up	0.945431	no	Ciclev10007961m	1.01968	no	up	0.805163	no	GO:0009908;GO:0005634;GO:0030154	flower development;nucleus;cell differentiation	biological_process;cellular_component;biological_process	ko03018;ko03008	RNA degradation;Ribosome biogenesis in eukaryotes	Genetic Information Processing;Genetic Information Processing
Ciclev10026828m.g : Ciclev10026828m.g : Ciclev10026828m	Ciclev10026828m.g	1.08779	no	up	0.611793	no	Ciclev10026828m	1.00014	no	up	0.998081	no	GO:0004129;GO:0005739;GO:0005751	cytochrome-c oxidase activity;mitochondrion;mitochondrial respiratory chain complex IV	molecular_function;cellular_component;cellular_component	ko00190	Oxidative phosphorylation	Metabolism
Ciclev10008224m.g : Ciclev10008224m.g : Ciclev10008224m	Ciclev10008224m.g	1.0021	no	up	0.878483	no	Ciclev10008224m	0.92807	no	down	0.0295888	yes	GO:0042802;GO:0005739;GO:0004069;GO:0030170	identical protein binding;mitochondrion;L-aspartate:2-oxoglutarate aminotransferase activity;pyridoxal phosphate binding	molecular_function;cellular_component;molecular_function;molecular_function	ko00330;ko00220;ko00250;ko00950;ko00360;ko00270;ko01230;ko00350;ko01210;ko00400;ko00960	Arginine and proline metabolism;Arginine biosynthesis;Alanine, aspartate and glutamate metabolism;Isoquinoline alkaloid biosynthesis;Phenylalanine metabolism;Cysteine and methionine metabolism;Biosynthesis of amino acids;Tyrosine metabolism;2-Oxocarboxylic acid metabolism;Phenylalanine, tyrosine and tryptophan biosynthesis;Tropane, piperidine and pyridine alkaloid biosynthesis	Metabolism;Metabolism;Metabolism;Metabolism;Metabolism;Metabolism;Metabolism;Metabolism;Metabolism;Metabolism;Metabolism
Ciclev10028297m.g : Ciclev10028297m.g : Ciclev10028297m	Ciclev10028297m.g	1.52481	no	up	0.0099905	yes	Ciclev10028297m	0.985812	no	down	0.748523	no	GO:0080043;GO:0043231;GO:0080044;GO:0009813;GO:0052696	quercetin 3-O-glucosyltransferase activity;intracellular membrane-bounded organelle;quercetin 7-O-glucosyltransferase activity;flavonoid biosynthetic process;flavonoid glucuronidation	molecular_function;cellular_component;molecular_function;biological_process;biological_process	ko00908	Zeatin biosynthesis	Metabolism
Ciclev10030522m.g : Ciclev10030522m.g : Ciclev10030522m	Ciclev10030522m.g	1.00358	no	up	0.996225	no	Ciclev10030522m	0.952792	no	down	0.499675	no	GO:0005634;GO:0006355;GO:0005737;GO:0005515;GO:0005509;GO:0005829;GO:0009793;GO:0055078	nucleus;regulation of transcription, DNA-templated;cytoplasm;protein binding;calcium ion binding;cytosol;embryo development ending in seed dormancy;sodium ion homeostasis	cellular_component;biological_process;cellular_component;molecular_function;molecular_function;cellular_component;biological_process;biological_process	.	.	.
Ciclev10029537m.g : Ciclev10029537m.g : Ciclev10029537m	Ciclev10029537m.g	1.05506	no	up	0.82791	no	Ciclev10029537m	1.0038	no	up	0.974577	no	GO:0005634	nucleus	cellular_component	.	.	.
Ciclev10007310m.g : Ciclev10007310m.g : Ciclev10007310m	Ciclev10007310m.g	0.913175	no	down	0.712158	no	Ciclev10007310m	0.959933	no	down	0.229278	no	GO:0019464;GO:0005960;GO:0016594;GO:0005829;GO:0005739;GO:0004375	glycine decarboxylation via glycine cleavage system;glycine cleavage complex;glycine binding;cytosol;mitochondrion;glycine dehydrogenase (decarboxylating) activity	biological_process;cellular_component;molecular_function;cellular_component;cellular_component;molecular_function	ko01200;ko00260;ko00630	Carbon metabolism;Glycine, serine and threonine metabolism;Glyoxylate and dicarboxylate metabolism	Metabolism;Metabolism;Metabolism
Ciclev10017950m.g : Ciclev10017950m.g : Ciclev10017950m	Ciclev10017950m.g	1.26134	no	up	0.38962	no	Ciclev10017950m	0.879198	no	down	0.233962	no	GO:0016020;GO:0006486;GO:0003824;GO:0008963;GO:0015450;GO:0016021;GO:0005886;GO:0006629	membrane;protein glycosylation;catalytic activity;phospho-N-acetylmuramoyl-pentapeptide-transferase activity;P-P-bond-hydrolysis-driven protein transmembrane transporter activity;integral component of membrane;plasma membrane;lipid metabolic process	cellular_component;biological_process;molecular_function;molecular_function;molecular_function;cellular_component;cellular_component;biological_process	ko03010	Ribosome	Genetic Information Processing
Ciclev10011605m.g : Ciclev10011605m.g : Ciclev10011605m	Ciclev10011605m.g	1.16821	no	up	0.55723	no	Ciclev10011605m	0.929572	no	down	0.429923	no	GO:0051603;GO:0004185;GO:0009742;GO:0005773	proteolysis involved in cellular protein catabolic process;serine-type carboxypeptidase activity;brassinosteroid mediated signaling pathway;vacuole	biological_process;molecular_function;biological_process;cellular_component	ko00460	Cyanoamino acid metabolism	Metabolism
Ciclev10031904m.g : Ciclev10031904m.g : Ciclev10031904m	Ciclev10031904m.g	1.20461	no	up	0.380779	no	Ciclev10031904m	0.999794	no	down	0.999385	no	GO:0009653;GO:0005634;GO:0005200;GO:0005737;GO:0010227;GO:0006325;GO:0009793;GO:0016568	anatomical structure morphogenesis;nucleus;structural constituent of cytoskeleton;cytoplasm;floral organ abscission;chromatin organization;embryo development ending in seed dormancy;chromatin modification	biological_process;cellular_component;molecular_function;cellular_component;biological_process;biological_process;biological_process;biological_process	ko04145	Phagosome	Cellular Processes
Ciclev10006456m.g : Ciclev10006456m.g : Ciclev10006456m	Ciclev10006456m.g	1.11458	no	up	0.781527	no	Ciclev10006456m	0.630597	yes	down	0.0438537	yes	GO:0005634	nucleus	cellular_component	.	.	.
Ciclev10009198m.g : Ciclev10009198m.g : Ciclev10009198m	Ciclev10009198m.g	0.865696	no	down	0.57772	no	Ciclev10009198m	0.92537	no	down	0.183372	no	GO:0009768;GO:0031409;GO:0010287;GO:0009535;GO:0009416;GO:0016168;GO:0009941	photosynthesis, light harvesting in photosystem I;pigment binding;plastoglobule;chloroplast thylakoid membrane;response to light stimulus;chlorophyll binding;chloroplast envelope	biological_process;molecular_function;cellular_component;cellular_component;biological_process;molecular_function;cellular_component	ko00196	Photosynthesis - antenna proteins	Metabolism
Ciclev10015508m.g : Ciclev10015508m.g : Ciclev10015508m	Ciclev10015508m.g	0.945323	no	down	0.982761	no	Ciclev10015508m	0.79561	yes	down	0.0108671	yes	GO:0016020;GO:0048046;GO:0009506;GO:0007165;GO:0005618;GO:0006952;GO:0005886;GO:0009507	membrane;apoplast;plasmodesma;signal transduction;cell wall;defense response;plasma membrane;chloroplast	cellular_component;cellular_component;cellular_component;biological_process;cellular_component;biological_process;cellular_component;cellular_component	ko04626	Plant-pathogen interaction	Organismal Systems
Ciclev10004873m.g : Ciclev10004873m.g : Ciclev10004873m	Ciclev10004873m.g	0.924619	no	down	0.81999	no	Ciclev10004873m	1.02027	no	up	0.788122	no	GO:0005783;GO:0004848;GO:0047652;GO:0010136;GO:0000256;GO:0006145;GO:0046872;GO:0006508;GO:0008237;GO:0005739	endoplasmic reticulum;ureidoglycolate hydrolase activity;allantoate deiminase activity;ureide catabolic process;allantoin catabolic process;purine nucleobase catabolic process;metal ion binding;proteolysis;metallopeptidase activity;mitochondrion	cellular_component;molecular_function;molecular_function;biological_process;biological_process;biological_process;molecular_function;biological_process;molecular_function;cellular_component	ko00230	Purine metabolism	Metabolism
Ciclev10020166m.g : Ciclev10020166m.g : Ciclev10020166m	Ciclev10020166m.g	0.917015	no	down	0.814534	no	Ciclev10020166m	0.902857	no	down	0.332446	no	GO:0043022;GO:0005524;GO:0043023;GO:0005525;GO:0016887;GO:0009570;GO:0009507	ribosome binding;ATP binding;ribosomal large subunit binding;GTP binding;ATPase activity;chloroplast stroma;chloroplast	molecular_function;molecular_function;molecular_function;molecular_function;molecular_function;cellular_component;cellular_component	.	.	.
Ciclev10015440m.g : Ciclev10015440m.g : Ciclev10015440m	Ciclev10015440m.g	1.06529	no	up	0.822394	no	Ciclev10015440m	0.933434	no	down	0.292884	no	GO:0048868;GO:0006096;GO:0055114;GO:0008270;GO:0004739;GO:0009941;GO:0004802;GO:0009507	pollen tube development;glycolytic process;oxidation-reduction process;zinc ion binding;pyruvate dehydrogenase (acetyl-transferring) activity;chloroplast envelope;transketolase activity;chloroplast	biological_process;biological_process;biological_process;molecular_function;molecular_function;cellular_component;molecular_function;cellular_component	ko00020;ko01200;ko00010;ko00620	Citrate cycle (TCA cycle);Carbon metabolism;Glycolysis / Gluconeogenesis;Pyruvate metabolism	Metabolism;Metabolism;Metabolism;Metabolism
Ciclev10004711m.g : Ciclev10004711m.g : Ciclev10004711m	Ciclev10004711m.g	0.959156	no	down	0.926133	no	Ciclev10004711m	1.01018	no	up	0.779021	no	GO:0003855;GO:0009423;GO:0055114;GO:0019632;GO:0050661;GO:0005829;GO:0009073;GO:0004764;GO:0009507;GO:0009570;GO:0009793	3-dehydroquinate dehydratase activity;chorismate biosynthetic process;oxidation-reduction process;shikimate metabolic process;NADP binding;cytosol;aromatic amino acid family biosynthetic process;shikimate 3-dehydrogenase (NADP+) activity;chloroplast;chloroplast stroma;embryo development ending in seed dormancy	molecular_function;biological_process;biological_process;biological_process;molecular_function;cellular_component;biological_process;molecular_function;cellular_component;cellular_component;biological_process	ko01230;ko00400	Biosynthesis of amino acids;Phenylalanine, tyrosine and tryptophan biosynthesis	Metabolism;Metabolism
Ciclev10000783m.g : Ciclev10000783m.g : Ciclev10000783m	Ciclev10000783m.g	1.07738	no	up	0.905943	no	Ciclev10000783m	0.863299	no	down	0.0305395	yes	GO:0016722;GO:0009505;GO:0009506;GO:0005507	oxidoreductase activity, oxidizing metal ions;plant-type cell wall;plasmodesma;copper ion binding	molecular_function;cellular_component;cellular_component;molecular_function	ko00053	Ascorbate and aldarate metabolism	Metabolism
Ciclev10020645m.g : Ciclev10020645m.g : Ciclev10020645m	Ciclev10020645m.g	1.01355	no	up	0.965167	no	Ciclev10020645m	0.97417	no	down	0.841565	no	GO:0043622;GO:0016310;GO:0009620;GO:0009555;GO:0005874;GO:0005524;GO:0009861;GO:0005737;GO:0007112;GO:0006972;GO:0000911;GO:0005515;GO:0004672;GO:0005829;GO:0009651;GO:0004707;GO:0005634;GO:0007165;GO:0009504;GO:0016301;GO:0009862;GO:0009409;GO:0006468;GO:0009737;GO:0009868;GO:0042539	cortical microtubule organization;phosphorylation;response to fungus;pollen development;microtubule;ATP binding;jasmonic acid and ethylene-dependent systemic resistance;cytoplasm;male meiosis cytokinesis;hyperosmotic response;cytokinesis by cell plate formation;protein binding;protein kinase activity;cytosol;response to salt stress;MAP kinase activity;nucleus;signal transduction;cell plate;kinase…	biological_process;biological_process;biological_process;biological_process;cellular_component;molecular_function;biological_process;cellular_component;biological_process;biological_process;biological_process;molecular_function;molecular_function;cellular_component;biological_process;molecular_function;cellular_component;biological_process;cellular_component;molecular_function;biological_process;…	ko04075	Plant hormone signal transduction	Environmental Information Processing
Ciclev10002833m.g : Ciclev10002833m.g : Ciclev10002833m	Ciclev10002833m.g	1.09541	no	up	0.812627	no	Ciclev10002833m	1.01554	no	up	0.518796	no	GO:0016020;GO:0042625	membrane;ATPase coupled ion transmembrane transporter activity	cellular_component;molecular_function	ko00190;ko04145	Oxidative phosphorylation;Phagosome	Metabolism;Cellular Processes
Ciclev10015090m.g : Ciclev10015090m.g : Ciclev10015090m	Ciclev10015090m.g	0.985166	no	down	0.93156	no	Ciclev10015090m	0.979679	no	down	0.81803	no	GO:0050660;GO:0055114;GO:0016656;GO:0005737;GO:0016021;GO:0009941;GO:0042744;GO:0005778	flavin adenine dinucleotide binding;oxidation-reduction process;monodehydroascorbate reductase (NADH) activity;cytoplasm;integral component of membrane;chloroplast envelope;hydrogen peroxide catabolic process;peroxisomal membrane	molecular_function;biological_process;molecular_function;cellular_component;cellular_component;cellular_component;biological_process;cellular_component	ko00053	Ascorbate and aldarate metabolism	Metabolism
Ciclev10022569m.g : Ciclev10022569m.g : Ciclev10022569m	Ciclev10022569m.g	1.17274	no	up	0.450414	no	Ciclev10022569m	1.0353	no	up	0.694829	no	GO:0006979;GO:0005829;GO:0004602;GO:0005739;GO:0055114	response to oxidative stress;cytosol;glutathione peroxidase activity;mitochondrion;oxidation-reduction process	biological_process;cellular_component;molecular_function;cellular_component;biological_process	ko00480;ko00590	Glutathione metabolism;Arachidonic acid metabolism	Metabolism;Metabolism
Ciclev10004667m.g : Ciclev10004667m.g : Ciclev10004667m	Ciclev10004667m.g	1.04952	no	up	0.888815	no	Ciclev10004667m	0.968979	no	down	0.400151	no	GO:0005634;GO:0005829;GO:0036459;GO:0016579;GO:0008270	nucleus;cytosol;thiol-dependent ubiquitinyl hydrolase activity;protein deubiquitination;zinc ion binding	cellular_component;cellular_component;molecular_function;biological_process;molecular_function	ko03040	Spliceosome	Genetic Information Processing
Ciclev10004572m.g : Ciclev10004572m.g : Ciclev10004572m	Ciclev10004572m.g	0.789884	no	down	0.183635	no	Ciclev10004572m	0.951492	no	down	0.131584	no	GO:0006085;GO:0003878;GO:0005524;GO:0005737;GO:0046872;GO:0005829;GO:0005886;GO:0009346;GO:0006629	acetyl-CoA biosynthetic process;ATP citrate synthase activity;ATP binding;cytoplasm;metal ion binding;cytosol;plasma membrane;citrate lyase complex;lipid metabolic process	biological_process;molecular_function;molecular_function;cellular_component;molecular_function;cellular_component;cellular_component;cellular_component;biological_process	ko00020	Citrate cycle (TCA cycle)	Metabolism
Ciclev10011323m.g : Ciclev10011323m.g : Ciclev10011323m	Ciclev10011323m.g	2.30325	yes	up	0.81764	no	Ciclev10011323m	1.05501	no	up	0.600798	no	GO:0005634;GO:0000398;GO:0016607;GO:0006351;GO:0048511;GO:0010555;GO:0045893;GO:0010228;GO:0009737;GO:0042752;GO:0005515;GO:0005681;GO:0005730;GO:0009651;GO:0008380	nucleus;mRNA splicing, via spliceosome;nuclear speck;transcription, DNA-templated;rhythmic process;response to mannitol;positive regulation of transcription, DNA-templated;vegetative to reproductive phase transition of meristem;response to abscisic acid;regulation of circadian rhythm;protein binding;spliceosomal complex;nucleolus;response to salt stress;RNA splicing	cellular_component;biological_process;cellular_component;biological_process;biological_process;biological_process;biological_process;biological_process;biological_process;biological_process;molecular_function;cellular_component;cellular_component;biological_process;biological_process	ko03040	Spliceosome	Genetic Information Processing
Ciclev10013510m.g : Ciclev10013510m.g : Ciclev10013510m	Ciclev10013510m.g	1.1306	no	up	0.694905	no	Ciclev10013510m	0.983474	no	down	0.689044	no	GO:0004004;GO:0010501	ATP-dependent RNA helicase activity;RNA secondary structure unwinding	molecular_function;biological_process	ko03040	Spliceosome	Genetic Information Processing
Ciclev10000602m.g : Ciclev10000602m.g : Ciclev10000602m	Ciclev10000602m.g	1.09915	no	up	0.786291	no	Ciclev10000602m	1.01901	no	up	0.684166	no	GO:0016021	integral component of membrane	cellular_component	.	.	.
Ciclev10025639m.g : Ciclev10025639m.g : Ciclev10025639m	Ciclev10025639m.g	0.851157	no	down	0.377864	no	Ciclev10025639m	1.0601	no	up	0.201541	no	GO:0008081;GO:0046658;GO:0005886;GO:0006629	phosphoric diester hydrolase activity;anchored component of plasma membrane;plasma membrane;lipid metabolic process	molecular_function;cellular_component;cellular_component;biological_process	.	.	.
Ciclev10027380m.g : Ciclev10027380m.g : Ciclev10027380m	Ciclev10027380m.g	0.930505	no	down	0.825451	no	Ciclev10027380m	0.990772	no	down	0.888065	no	GO:0016020;GO:0006886;GO:0005634	membrane;intracellular protein transport;nucleus	cellular_component;biological_process;cellular_component	ko03013	RNA transport	Genetic Information Processing
Ciclev10020167m.g : Ciclev10020167m.g : Ciclev10020167m	Ciclev10020167m.g	0.921878	no	down	0.813461	no	Ciclev10020167m	1.08618	no	up	0.260015	no	GO:0016020;GO:0032580;GO:0000139;GO:0005829;GO:0016021;GO:0019305;GO:0005886;GO:0003824;GO:0005802;GO:0005768;GO:0048040;GO:0009225;GO:0005794;GO:0008460;GO:0033320;GO:0042732	membrane;Golgi cisterna membrane;Golgi membrane;cytosol;integral component of membrane;dTDP-rhamnose biosynthetic process;plasma membrane;catalytic activity;trans-Golgi network;endosome;UDP-glucuronate decarboxylase activity;nucleotide-sugar metabolic process;Golgi apparatus;dTDP-glucose 4,6-dehydratase activity;UDP-D-xylose biosynthetic process;D-xylose metabolic process	cellular_component;cellular_component;cellular_component;cellular_component;cellular_component;biological_process;cellular_component;molecular_function;cellular_component;cellular_component;molecular_function;biological_process;cellular_component;molecular_function;biological_process;biological_process	ko00500;ko00520	Starch and sucrose metabolism;Amino sugar and nucleotide sugar metabolism	Metabolism;Metabolism
Ciclev10008562m.g : Ciclev10008562m.g : Ciclev10008562m	Ciclev10008562m.g	0.932587	no	down	0.874726	no	Ciclev10008562m	0.927975	no	down	0.187874	no	GO:0016020;GO:0005759;GO:0048046;GO:0042742;GO:0006108;GO:0006099;GO:0016615;GO:0005507;GO:0005829;GO:0005975;GO:0005739;GO:0030060	membrane;mitochondrial matrix;apoplast;defense response to bacterium;malate metabolic process;tricarboxylic acid cycle;malate dehydrogenase activity;copper ion binding;cytosol;carbohydrate metabolic process;mitochondrion;L-malate dehydrogenase activity	cellular_component;cellular_component;cellular_component;biological_process;biological_process;biological_process;molecular_function;molecular_function;cellular_component;biological_process;cellular_component;molecular_function	ko00020;ko01200;ko00270;ko00620;ko00710;ko00630	Citrate cycle (TCA cycle);Carbon metabolism;Cysteine and methionine metabolism;Pyruvate metabolism;Carbon fixation in photosynthetic organisms;Glyoxylate and dicarboxylate metabolism	Metabolism;Metabolism;Metabolism;Metabolism;Metabolism;Metabolism
Ciclev10009346m.g : Ciclev10009346m.g : Ciclev10009346m	Ciclev10009346m.g	1.15599	no	up	0.51588	no	Ciclev10009346m	0.927106	no	down	0.593732	no	GO:0005634;GO:0006281;GO:0003684;GO:0022627;GO:0003735;GO:0008534	nucleus;DNA repair;damaged DNA binding;cytosolic small ribosomal subunit;structural constituent of ribosome;oxidized purine nucleobase lesion DNA N-glycosylase activity	cellular_component;biological_process;molecular_function;cellular_component;molecular_function;molecular_function	ko03010	Ribosome	Genetic Information Processing
Ciclev10030627m.g : Ciclev10030627m.g : Ciclev10030627m	Ciclev10030627m.g	1.98248	no	up	0.0185839	yes	Ciclev10030627m	0.972296	no	down	0.455643	no	GO:0006013;GO:0006517;GO:0004559	mannose metabolic process;protein deglycosylation;alpha-mannosidase activity	biological_process;biological_process;molecular_function	ko00511	Other glycan degradation	Metabolism
Ciclev10029631m.g : Ciclev10029631m.g : Ciclev10029631m	Ciclev10029631m.g	1.14007	no	up	0.751313	no	Ciclev10029631m	0.930824	no	down	0.218061	no	GO:0001056;GO:0005736;GO:0005666;GO:0001054	RNA polymerase III activity;DNA-directed RNA polymerase I complex;DNA-directed RNA polymerase III complex;RNA polymerase I activity	molecular_function;cellular_component;cellular_component;molecular_function	ko00230;ko00240;ko03020	Purine metabolism;Pyrimidine metabolism;RNA polymerase	Metabolism;Metabolism;Genetic Information Processing
Ciclev10015268m.g : Ciclev10015268m.g : Ciclev10015268m	Ciclev10015268m.g	0.858652	no	down	0.610026	no	Ciclev10015268m	0.826082	yes	down	0.0387585	yes	GO:0047617;GO:0005777;GO:0016788;GO:0009507	acyl-CoA hydrolase activity;peroxisome;hydrolase activity, acting on ester bonds;chloroplast	molecular_function;cellular_component;molecular_function;cellular_component	.	.	.
Ciclev10005921m.g : Ciclev10005921m.g : Ciclev10005921m	Ciclev10005921m.g	1.14589	no	up	0.819017	no	Ciclev10005921m	1.02132	no	up	0.680337	no	GO:0003735	structural constituent of ribosome	molecular_function	ko03010	Ribosome	Genetic Information Processing
Ciclev10005994m.g : Ciclev10005994m.g : Ciclev10005994m	Ciclev10005994m.g	1.40332	no	up	0.0262259	yes	Ciclev10005994m	0.950502	no	down	0.866418	no	GO:0042254;GO:0005634;GO:0003723;GO:0005829;GO:0042255	ribosome biogenesis;nucleus;RNA binding;cytosol;ribosome assembly	biological_process;cellular_component;molecular_function;cellular_component;biological_process	.	.	.
Ciclev10021755m.g : Ciclev10021755m.g : Ciclev10021755m	Ciclev10021755m.g	1.02181	no	up	0.977018	no	Ciclev10021755m	0.923427	no	down	0.0715495	no	GO:0005634;GO:0005739	nucleus;mitochondrion	cellular_component;cellular_component	.	.	.
Ciclev10019136m.g : Ciclev10019136m.g : Ciclev10019136m	Ciclev10019136m.g	1.0208	no	up	0.958531	no	Ciclev10019136m	0.958532	no	down	0.436147	no	GO:0005515	protein binding	molecular_function	ko03040	Spliceosome	Genetic Information Processing
Ciclev10014785m.g : Ciclev10014785m.g : Ciclev10014785m	Ciclev10014785m.g	0.93841	no	down	0.848708	no	Ciclev10014785m	0.882941	no	down	0.446293	no	GO:0006879;GO:0042626;GO:0016226;GO:2000030;GO:0005515;GO:0005215;GO:0009507;GO:0009570	cellular iron ion homeostasis;ATPase activity, coupled to transmembrane movement of substances;iron-sulfur cluster assembly;regulation of response to red or far red light;protein binding;transporter activity;chloroplast;chloroplast stroma	biological_process;molecular_function;biological_process;biological_process;molecular_function;molecular_function;cellular_component;cellular_component	ko00500;ko00520	Starch and sucrose metabolism;Amino sugar and nucleotide sugar metabolism	Metabolism;Metabolism
Ciclev10011373m.g : Ciclev10011373m.g : Ciclev10011373m	Ciclev10011373m.g	1.0806	no	up	0.788276	no	Ciclev10011373m	1.02867	no	up	0.863123	no	GO:0051596;GO:0005524;GO:0042802;GO:0050660;GO:0055114;GO:0008891;GO:0008720;GO:0004458;GO:0005739;GO:0019154	methylglyoxal catabolic process;ATP binding;identical protein binding;flavin adenine dinucleotide binding;oxidation-reduction process;glycolate oxidase activity;D-lactate dehydrogenase activity;D-lactate dehydrogenase (cytochrome) activity;mitochondrion;glycolate dehydrogenase activity	biological_process;molecular_function;molecular_function;molecular_function;biological_process;molecular_function;molecular_function;molecular_function;cellular_component;molecular_function	ko00620	Pyruvate metabolism	Metabolism
Ciclev10009369m.g : Ciclev10009369m.g : Ciclev10009369m	Ciclev10009369m.g	1.09212	no	up	0.696581	no	Ciclev10009369m	1.05015	no	up	0.0514826	no	GO:0043022;GO:0005737;GO:0001731;GO:0016282;GO:0003743;GO:0006446;GO:0005829;GO:0033290;GO:0005852	ribosome binding;cytoplasm;formation of translation preinitiation complex;eukaryotic 43S preinitiation complex;translation initiation factor activity;regulation of translational initiation;cytosol;eukaryotic 48S preinitiation complex;eukaryotic translation initiation factor 3 complex	molecular_function;cellular_component;biological_process;cellular_component;molecular_function;biological_process;cellular_component;cellular_component;cellular_component	ko04146	Peroxisome	Cellular Processes
Ciclev10015651m.g : Ciclev10015651m.g : Ciclev10015651m	Ciclev10015651m.g	0.931871	no	down	0.909981	no	Ciclev10015651m	0.962449	no	down	0.753623	no	GO:0008757;GO:0032259;GO:0005737	S-adenosylmethionine-dependent methyltransferase activity;methylation;cytoplasm	molecular_function;biological_process;cellular_component	.	.	.
Ciclev10031748m.g : Ciclev10031748m.g : Ciclev10031748m	Ciclev10031748m.g	1.09619	no	up	0.714839	no	Ciclev10031748m	0.989172	no	down	0.705306	no	GO:0005774;GO:0005768;GO:0008757;GO:0032259;GO:0005802	vacuolar membrane;endosome;S-adenosylmethionine-dependent methyltransferase activity;methylation;trans-Golgi network	cellular_component;cellular_component;molecular_function;biological_process;cellular_component	ko00100	Steroid biosynthesis	Metabolism
Ciclev10000682m.g : Ciclev10000682m.g : Ciclev10000682m	Ciclev10000682m.g	1.31708	no	up	0.0601483	no	Ciclev10000682m	0.917979	no	down	0.0392618	yes	GO:0006810;GO:0005634;GO:0008289;GO:0005829;GO:0051301;GO:0016021;GO:0005886;GO:0007049;GO:0005215	transport;nucleus;lipid binding;cytosol;cell division;integral component of membrane;plasma membrane;cell cycle;transporter activity	biological_process;cellular_component;molecular_function;cellular_component;biological_process;cellular_component;cellular_component;biological_process;molecular_function	.	.	.
Ciclev10031530m.g : Ciclev10031530m.g : Ciclev10031530m	Ciclev10031530m.g	1.1776	no	up	0.366841	no	Ciclev10031530m	1.10958	no	up	0.117429	no	GO:0005737	cytoplasm	cellular_component	ko04141	Protein processing in endoplasmic reticulum	Genetic Information Processing
Ciclev10014066m.g : Ciclev10014066m.g : Ciclev10014066m	Ciclev10014066m.g	0.909447	no	down	0.754806	no	Ciclev10014066m	1.00086	no	up	0.960244	no	GO:0003843;GO:0000148;GO:0005886	1,3-beta-D-glucan synthase activity;1,3-beta-D-glucan synthase complex;plasma membrane	molecular_function;cellular_component;cellular_component	ko00500	Starch and sucrose metabolism	Metabolism
Ciclev10011768m.g : Ciclev10011768m.g : Ciclev10011768m	Ciclev10011768m.g	1.22893	no	up	0.176652	no	Ciclev10011768m	0.962009	no	down	0.479286	no	GO:0008289;GO:0006810;GO:0051301;GO:0016021;GO:0007049;GO:0005886;GO:0005737;GO:0005215	lipid binding;transport;cell division;integral component of membrane;cell cycle;plasma membrane;cytoplasm;transporter activity	molecular_function;biological_process;biological_process;cellular_component;biological_process;cellular_component;cellular_component;molecular_function	.	.	.
Ciclev10014516m.g : Ciclev10014516m.g : Ciclev10014516m	Ciclev10014516m.g	0.931031	no	down	0.86692	no	Ciclev10014516m	0.915749	no	down	0.173861	no	GO:0006396;GO:0048046;GO:0003723;GO:0005737	RNA processing;apoplast;RNA binding;cytoplasm	biological_process;cellular_component;molecular_function;cellular_component	ko03040	Spliceosome	Genetic Information Processing
Ciclev10000939m.g : Ciclev10000939m.g : Ciclev10000939m	Ciclev10000939m.g	1.14044	no	up	0.462734	no	Ciclev10000939m	0.950766	no	down	0.634516	no	GO:0001678;GO:0019158;GO:0005829;GO:0004340;GO:0008865;GO:0006096	cellular glucose homeostasis;mannokinase activity;cytosol;glucokinase activity;fructokinase activity;glycolytic process	biological_process;molecular_function;cellular_component;molecular_function;molecular_function;biological_process	ko01200;ko00500;ko00052;ko00010;ko00520;ko00051;ko00524	Carbon metabolism;Starch and sucrose metabolism;Galactose metabolism;Glycolysis / Gluconeogenesis;Amino sugar and nucleotide sugar metabolism;Fructose and mannose metabolism;Butirosin and neomycin biosynthesis	Metabolism;Metabolism;Metabolism;Metabolism;Metabolism;Metabolism;Metabolism
Ciclev10015492m.g : Ciclev10015492m.g : Ciclev10015492m	Ciclev10015492m.g	0.75097	no	down	0.367916	no	Ciclev10015492m	0.957544	no	down	0.783255	no	GO:0016020;GO:0046872;GO:0016021;GO:0055114;GO:0005886	membrane;metal ion binding;integral component of membrane;oxidation-reduction process;plasma membrane	cellular_component;molecular_function;cellular_component;biological_process;cellular_component	.	.	.
Ciclev10000915m.g : Ciclev10000915m.g : Ciclev10000915m	Ciclev10000915m.g	0.955072	no	down	0.914535	no	Ciclev10000915m	0.957687	no	down	0.368526	no	GO:0004828;GO:0006434;GO:0005737	serine-tRNA ligase activity;seryl-tRNA aminoacylation;cytoplasm	molecular_function;biological_process;cellular_component	ko00970	Aminoacyl-tRNA biosynthesis	Genetic Information Processing
Ciclev10033471m.g : Ciclev10033471m.g : Ciclev10033471m	Ciclev10033471m.g	0.988377	no	down	0.987511	no	Ciclev10033471m	1.16775	no	up	0.0919811	no	GO:0005622;GO:0003746;GO:0003924	intracellular;translation elongation factor activity;GTPase activity	cellular_component;molecular_function;molecular_function	ko03013	RNA transport	Genetic Information Processing
Ciclev10032366m.g : Ciclev10032366m.g : Ciclev10032366m	Ciclev10032366m.g	1.01533	no	up	0.947963	no	Ciclev10032366m	0.954911	no	down	0.249536	no	GO:0046930;GO:0005741;GO:0005515;GO:0009941;GO:0005739;GO:0005886;GO:0009507;GO:0006820;GO:0055085;GO:0008308;GO:0005773;GO:0005774;GO:0015288;GO:0005794;GO:0006952;GO:0009536;GO:0009617	pore complex;mitochondrial outer membrane;protein binding;chloroplast envelope;mitochondrion;plasma membrane;chloroplast;anion transport;transmembrane transport;voltage-gated anion channel activity;vacuole;vacuolar membrane;porin activity;Golgi apparatus;defense response;plastid;response to bacterium	cellular_component;cellular_component;molecular_function;cellular_component;cellular_component;cellular_component;cellular_component;biological_process;biological_process;molecular_function;cellular_component;cellular_component;molecular_function;cellular_component;biological_process;cellular_component;biological_process	.	.	.
Ciclev10015906m.g : Ciclev10015906m.g : Ciclev10015906m	Ciclev10015906m.g	0.975982	no	down	0.909981	no	Ciclev10015906m	1.0069	no	up	0.878836	no	GO:0015031;GO:0005737;GO:0009507	protein transport;cytoplasm;chloroplast	biological_process;cellular_component;cellular_component	ko04144	Endocytosis	Cellular Processes
Ciclev10023388m.g : Ciclev10023388m.g : Ciclev10023388m	Ciclev10023388m.g	1.02712	no	up	0.954722	no	Ciclev10023388m	1.02846	no	up	0.577377	no	GO:0016020;GO:0009055;GO:0020037;GO:0005750;GO:0055114;GO:0005773;GO:0046872;GO:0005515;GO:0005739;GO:0045153;GO:0005746	membrane;electron carrier activity;heme binding;mitochondrial respiratory chain complex III;oxidation-reduction process;vacuole;metal ion binding;protein binding;mitochondrion;electron transporter, transferring electrons within CoQH2-cytochrome c reductase complex activity;mitochondrial respiratory chain	cellular_component;molecular_function;molecular_function;cellular_component;biological_process;cellular_component;molecular_function;molecular_function;cellular_component;molecular_function;cellular_component	ko00190	Oxidative phosphorylation	Metabolism
Ciclev10025300m.g : Ciclev10025300m.g : Ciclev10025300m	Ciclev10025300m.g	0.971332	no	down	0.951926	no	Ciclev10025300m	0.979542	no	down	0.486055	no	GO:0006457;GO:0005783;GO:0034976;GO:0003756	protein folding;endoplasmic reticulum;response to endoplasmic reticulum stress;protein disulfide isomerase activity	biological_process;cellular_component;biological_process;molecular_function	ko04141	Protein processing in endoplasmic reticulum	Genetic Information Processing
Ciclev10001463m.g : Ciclev10001463m.g : Ciclev10001463m	Ciclev10001463m.g	1.04458	no	up	0.898967	no	Ciclev10001463m	1.05234	no	up	0.500264	no	GO:0000287;GO:0008441;GO:0005737	magnesium ion binding;3'(2'),5'-bisphosphate nucleotidase activity;cytoplasm	molecular_function;molecular_function;cellular_component	ko04070;ko00562;ko00920	Phosphatidylinositol signaling system;Inositol phosphate metabolism;Sulfur metabolism	Environmental Information Processing;Metabolism;Metabolism
Ciclev10024974m.g : Ciclev10024974m.g : Ciclev10024974m	Ciclev10024974m.g	1.09644	no	up	0.819017	no	Ciclev10024974m	0.888224	no	down	0.470739	no	GO:0005634	nucleus	cellular_component	.	.	.
Ciclev10029279m.g : Ciclev10029279m.g : Ciclev10029279m	Ciclev10029279m.g	1.0195	no	up	0.955494	no	Ciclev10029279m	0.940929	no	down	0.271808	no	GO:0008616;GO:0008479;GO:0005737	queuosine biosynthetic process;queuine tRNA-ribosyltransferase activity;cytoplasm	biological_process;molecular_function;cellular_component	.	.	.
Ciclev10028213m.g : Ciclev10028213m.g : Ciclev10028213m	Ciclev10028213m.g	0.873557	no	down	0.636923	no	Ciclev10028213m	0.935627	no	down	0.565677	no	GO:0016567;GO:0009507	protein ubiquitination;chloroplast	biological_process;cellular_component	.	.	.
Ciclev10012716m.g : Ciclev10012716m.g : Ciclev10012716m	Ciclev10012716m.g	1.13315	no	up	0.680916	no	Ciclev10012716m	0.97254	no	down	0.671793	no	GO:0015934;GO:0003735	large ribosomal subunit;structural constituent of ribosome	cellular_component;molecular_function	ko03010	Ribosome	Genetic Information Processing
Ciclev10019597m.g : Ciclev10019597m.g : Ciclev10019597m	Ciclev10019597m.g	1.05954	no	up	0.865187	no	Ciclev10019597m	0.92062	no	down	0.383192	no	GO:0005975;GO:0005576;GO:0071555;GO:0004650	carbohydrate metabolic process;extracellular region;cell wall organization;polygalacturonase activity	biological_process;cellular_component;biological_process;molecular_function	ko00500;ko00040	Starch and sucrose metabolism;Pentose and glucuronate interconversions	Metabolism;Metabolism
Ciclev10012955m.g : Ciclev10012955m.g : Ciclev10012955m	Ciclev10012955m.g	0.965562	no	down	0.981612	no	Ciclev10012955m	0.902986	no	down	0.0121753	yes	GO:0009506;GO:0009409;GO:0006950;GO:0009408;GO:0005737;GO:0061077;GO:0006979;GO:0016787;GO:0005886	plasmodesma;response to cold;response to stress;response to heat;cytoplasm;chaperone-mediated protein folding;response to oxidative stress;hydrolase activity;plasma membrane	cellular_component;biological_process;biological_process;biological_process;cellular_component;biological_process;biological_process;molecular_function;cellular_component	.	.	.
Ciclev10014778m.g : Ciclev10014778m.g : Ciclev10014778m	Ciclev10014778m.g	1.26817	no	up	0.112979	no	Ciclev10014778m	0.95075	no	down	0.16937	no	GO:0016310;GO:0009067;GO:0016597;GO:0005524;GO:0009088;GO:0004072;GO:0009089;GO:0009507	phosphorylation;aspartate family amino acid biosynthetic process;amino acid binding;ATP binding;threonine biosynthetic process;aspartate kinase activity;lysine biosynthetic process via diaminopimelate;chloroplast	biological_process;biological_process;molecular_function;molecular_function;biological_process;molecular_function;biological_process;cellular_component	ko01230;ko00260;ko01210;ko00261;ko00270;ko00300	Biosynthesis of amino acids;Glycine, serine and threonine metabolism;2-Oxocarboxylic acid metabolism;Monobactam biosynthesis;Cysteine and methionine metabolism;Lysine biosynthesis	Metabolism;Metabolism;Metabolism;Metabolism;Metabolism;Metabolism
Ciclev10016549m.g : Ciclev10016549m.g : Ciclev10016549m	Ciclev10016549m.g	1.12607	no	up	0.636047	no	Ciclev10016549m	1.03546	no	up	0.358961	no	GO:0015035;GO:0006457;GO:0000103;GO:0055114;GO:0005737;GO:0045454;GO:0016671;GO:0034599	protein disulfide oxidoreductase activity;protein folding;sulfate assimilation;oxidation-reduction process;cytoplasm;cell redox homeostasis;oxidoreductase activity, acting on a sulfur group of donors, disulfide as acceptor;cellular response to oxidative stress	molecular_function;biological_process;biological_process;biological_process;cellular_component;biological_process;molecular_function;biological_process	.	.	.
Ciclev10000341m.g : Ciclev10000341m.g : Ciclev10000341m	Ciclev10000341m.g	1.05009	no	up	0.929633	no	Ciclev10000341m	0.964995	no	down	0.842299	no	GO:0004004;GO:0010501	ATP-dependent RNA helicase activity;RNA secondary structure unwinding	molecular_function;biological_process	ko03040	Spliceosome	Genetic Information Processing
Ciclev10007287m.g : Ciclev10007287m.g : Ciclev10007287m	Ciclev10007287m.g	0.883531	no	down	0.572264	no	Ciclev10007287m	1.02875	no	up	0.332972	no	GO:0045892;GO:0010051;GO:0009733;GO:0005634;GO:0006351;GO:0042803;GO:0010072;GO:0005515;GO:0009867;GO:0005829	negative regulation of transcription, DNA-templated;xylem and phloem pattern formation;response to auxin;nucleus;transcription, DNA-templated;protein homodimerization activity;primary shoot apical meristem specification;protein binding;jasmonic acid mediated signaling pathway;cytosol	biological_process;biological_process;biological_process;cellular_component;biological_process;molecular_function;biological_process;molecular_function;biological_process;cellular_component	ko03008	Ribosome biogenesis in eukaryotes	Genetic Information Processing
Ciclev10014735m.g : Ciclev10014735m.g : Ciclev10014735m	Ciclev10014735m.g	1.07091	no	up	0.846395	no	Ciclev10014735m	1.06752	no	up	0.487072	no	GO:0006430;GO:0003677;GO:0005524;GO:0005737;GO:0048481;GO:0046872;GO:0006418;GO:0004824;GO:0004812;GO:0005739;GO:0009507	lysyl-tRNA aminoacylation;DNA binding;ATP binding;cytoplasm;plant ovule development;metal ion binding;tRNA aminoacylation for protein translation;lysine-tRNA ligase activity;aminoacyl-tRNA ligase activity;mitochondrion;chloroplast	biological_process;molecular_function;molecular_function;cellular_component;biological_process;molecular_function;biological_process;molecular_function;molecular_function;cellular_component;cellular_component	ko00970	Aminoacyl-tRNA biosynthesis	Genetic Information Processing
Ciclev10018539m.g : Ciclev10018539m.g : Ciclev10018539m	Ciclev10018539m.g	0.865833	no	down	0.456999	no	Ciclev10018539m	0.892689	no	down	0.0511558	no	GO:0003723;GO:0005730;GO:0006412;GO:0005737;GO:0048471	RNA binding;nucleolus;translation;cytoplasm;perinuclear region of cytoplasm	molecular_function;cellular_component;biological_process;cellular_component;cellular_component	ko03015;ko03013	mRNA surveillance pathway;RNA transport	Genetic Information Processing;Genetic Information Processing
Ciclev10014526m.g : Ciclev10014526m.g : Ciclev10014526m	Ciclev10014526m.g	0.983096	no	down	0.900444	no	Ciclev10014526m	1.03361	no	up	0.169643	no	GO:0005783;GO:0042742;GO:0005516;GO:0006491;GO:0009507	endoplasmic reticulum;defense response to bacterium;calmodulin binding;N-glycan processing;chloroplast	cellular_component;biological_process;molecular_function;biological_process;cellular_component	ko04141	Protein processing in endoplasmic reticulum	Genetic Information Processing
Ciclev10026391m.g : Ciclev10026391m.g : Ciclev10026391m	Ciclev10026391m.g	1.1143	no	up	0.70476	no	Ciclev10026391m	1.06701	no	up	0.386692	no	GO:0003723;GO:0005762;GO:0032543;GO:0003735	RNA binding;mitochondrial large ribosomal subunit;mitochondrial translation;structural constituent of ribosome	molecular_function;cellular_component;biological_process;molecular_function	ko03010	Ribosome	Genetic Information Processing
Ciclev10031314m.g : Ciclev10031314m.g : Ciclev10031314m	Ciclev10031314m.g	1.04696	no	up	0.933479	no	Ciclev10031314m	0.943926	no	down	0.121826	no	GO:0018105;GO:0004674;GO:0005622;GO:0035556	peptidyl-serine phosphorylation;protein serine/threonine kinase activity;intracellular;intracellular signal transduction	biological_process;molecular_function;cellular_component;biological_process	.	.	.
Ciclev10028544m.g : Ciclev10028544m.g : Ciclev10028544m	Ciclev10028544m.g	0.996231	no	down	0.926785	no	Ciclev10028544m	0.955843	no	down	0.280785	no	GO:0033539;GO:0009055;GO:0052890;GO:0050660;GO:0008470;GO:0000062;GO:0005739;GO:0055088	fatty acid beta-oxidation using acyl-CoA dehydrogenase;electron carrier activity;oxidoreductase activity, acting on the CH-CH group of donors, with a flavin as acceptor;flavin adenine dinucleotide binding;isovaleryl-CoA dehydrogenase activity;fatty-acyl-CoA binding;mitochondrion;lipid homeostasis	biological_process;molecular_function;molecular_function;molecular_function;molecular_function;molecular_function;cellular_component;biological_process	ko00280	Valine, leucine and isoleucine degradation	Metabolism
Ciclev10011854m.g : Ciclev10011854m.g : Ciclev10011854m	Ciclev10011854m.g	1.11266	no	up	0.77993	no	Ciclev10011854m	1.02854	no	up	0.520691	no	GO:0002183;GO:0005852	cytoplasmic translational initiation;eukaryotic translation initiation factor 3 complex	biological_process;cellular_component	.	.	.
Ciclev10028040m.g : Ciclev10028040m.g : Ciclev10028040m	Ciclev10028040m.g	0.960287	no	down	0.90516	no	Ciclev10028040m	0.97374	no	down	0.410812	no	GO:0035335;GO:0006970;GO:0070300;GO:0004725;GO:0052866;GO:0005829;GO:0008138;GO:0016314;GO:0009651;GO:0046856	peptidyl-tyrosine dephosphorylation;response to osmotic stress;phosphatidic acid binding;protein tyrosine phosphatase activity;phosphatidylinositol phosphate phosphatase activity;cytosol;protein tyrosine/serine/threonine phosphatase activity;phosphatidylinositol-3,4,5-trisphosphate 3-phosphatase activity;response to salt stress;phosphatidylinositol dephosphorylation	biological_process;biological_process;molecular_function;molecular_function;molecular_function;cellular_component;molecular_function;molecular_function;biological_process;biological_process	ko03050	Proteasome	Genetic Information Processing
Ciclev10009304m.g : Ciclev10009304m.g : Ciclev10009304m	Ciclev10009304m.g	0.927623	no	down	0.972643	no	Ciclev10009304m	0.936796	no	down	0.52994	no	GO:0006979;GO:0080167;GO:0004602;GO:0055114;GO:0009507	response to oxidative stress;response to karrikin;glutathione peroxidase activity;oxidation-reduction process;chloroplast	biological_process;biological_process;molecular_function;biological_process;cellular_component	ko00480;ko00590	Glutathione metabolism;Arachidonic acid metabolism	Metabolism;Metabolism
Ciclev10019831m.g : Ciclev10019831m.g : Ciclev10019831m	Ciclev10019831m.g	0.956359	no	down	0.945998	no	Ciclev10019831m	0.903213	no	down	0.0857191	no	GO:0006536;GO:0004351;GO:0009506;GO:0005516;GO:0030170	glutamate metabolic process;glutamate decarboxylase activity;plasmodesma;calmodulin binding;pyridoxal phosphate binding	biological_process;molecular_function;cellular_component;molecular_function;molecular_function	ko00250;ko00430;ko00410;ko00650	Alanine, aspartate and glutamate metabolism;Taurine and hypotaurine metabolism;beta-Alanine metabolism;Butanoate metabolism	Metabolism;Metabolism;Metabolism;Metabolism
Ciclev10001726m.g : Ciclev10001726m.g : Ciclev10001726m	Ciclev10001726m.g	0.545561	no	down	2.09679e-09	yes	Ciclev10001726m	0.803086	yes	down	0.0265284	yes	GO:0009664;GO:0009505;GO:0004601	plant-type cell wall organization;plant-type cell wall;peroxidase activity	biological_process;cellular_component;molecular_function	ko00940	Phenylpropanoid biosynthesis	Metabolism
Ciclev10029248m.g : Ciclev10029248m.g : Ciclev10029248m	Ciclev10029248m.g	1.06559	no	up	0.791231	no	Ciclev10029248m	0.953076	no	down	0.470993	no	GO:0005484;GO:0000149;GO:0006906;GO:0031201;GO:0006887	SNAP receptor activity;SNARE binding;vesicle fusion;SNARE complex;exocytosis	molecular_function;molecular_function;biological_process;cellular_component;biological_process	ko04130	SNARE interactions in vesicular transport	Genetic Information Processing
Ciclev10030351m.g : Ciclev10030351m.g : Ciclev10030351m	Ciclev10030351m.g	1.07194	no	up	0.832973	no	Ciclev10030351m	1.06925	no	up	0.551482	no	GO:0005634;GO:0003677;GO:0006355;GO:0006351;GO:0003700	nucleus;DNA binding;regulation of transcription, DNA-templated;transcription, DNA-templated;transcription factor activity, sequence-specific DNA binding	cellular_component;molecular_function;biological_process;biological_process;molecular_function	.	.	.
Ciclev10011087m.g : Ciclev10011087m.g : Ciclev10011087m	Ciclev10011087m.g	0.741619	no	down	0.0140678	yes	Ciclev10011087m	1.0386	no	up	0.400984	no	GO:0042407;GO:0009535;GO:0008053;GO:0008237;GO:0005743;GO:0004176;GO:0045041;GO:0006461;GO:0034982	cristae formation;chloroplast thylakoid membrane;mitochondrial fusion;metallopeptidase activity;mitochondrial inner membrane;ATP-dependent peptidase activity;protein import into mitochondrial intermembrane space;protein complex assembly;mitochondrial protein processing	biological_process;cellular_component;biological_process;molecular_function;cellular_component;molecular_function;biological_process;biological_process;biological_process	ko03050	Proteasome	Genetic Information Processing
Ciclev10009063m.g : Ciclev10009063m.g : Ciclev10009063m	Ciclev10009063m.g	0.963212	no	down	0.997729	no	Ciclev10009063m	0.989787	no	down	0.864055	no	GO:0046686;GO:0005515;GO:0009001;GO:0006535;GO:0019344;GO:0008270;GO:0005739;GO:0009507	response to cadmium ion;protein binding;serine O-acetyltransferase activity;cysteine biosynthetic process from serine;cysteine biosynthetic process;zinc ion binding;mitochondrion;chloroplast	biological_process;molecular_function;molecular_function;biological_process;biological_process;molecular_function;cellular_component;cellular_component	ko01230;ko01200;ko00270;ko00920	Biosynthesis of amino acids;Carbon metabolism;Cysteine and methionine metabolism;Sulfur metabolism	Metabolism;Metabolism;Metabolism;Metabolism
Ciclev10001386m.g : Ciclev10001386m.g : Ciclev10001386m	Ciclev10001386m.g	0.958002	no	down	0.931304	no	Ciclev10001386m	0.873518	no	down	0.335047	no	GO:0019784;GO:0008180;GO:0005829;GO:0010388	NEDD8-specific protease activity;COP9 signalosome;cytosol;cullin deneddylation	molecular_function;cellular_component;cellular_component;biological_process	ko03050	Proteasome	Genetic Information Processing
Ciclev10015965m.g : Ciclev10015965m.g : Ciclev10015965m	Ciclev10015965m.g	0.907718	no	down	0.845452	no	Ciclev10015965m	1.02481	no	up	0.788345	no	GO:0051213	dioxygenase activity	molecular_function	ko00270	Cysteine and methionine metabolism	Metabolism
Ciclev10013168m.g : Ciclev10013168m.g : Ciclev10013168m	Ciclev10013168m.g	1.06064	no	up	0.853729	no	Ciclev10013168m	1.04893	no	up	0.285839	no	GO:0016469;GO:0005773;GO:0005774;GO:0015991;GO:0005794;GO:0005829;GO:0005886;GO:0016471;GO:0046933;GO:0000325	proton-transporting two-sector ATPase complex;vacuole;vacuolar membrane;ATP hydrolysis coupled proton transport;Golgi apparatus;cytosol;plasma membrane;vacuolar proton-transporting V-type ATPase complex;proton-transporting ATP synthase activity, rotational mechanism;plant-type vacuole	cellular_component;cellular_component;cellular_component;biological_process;cellular_component;cellular_component;cellular_component;cellular_component;molecular_function;cellular_component	ko00190;ko04145	Oxidative phosphorylation;Phagosome	Metabolism;Cellular Processes
Ciclev10014439m.g : Ciclev10014439m.g : Ciclev10014439m	Ciclev10014439m.g	1.02573	no	up	0.97701	no	Ciclev10014439m	1.04298	no	up	0.205649	no	GO:0005634;GO:0003723;GO:0005515;GO:0005829;GO:0005737	nucleus;RNA binding;protein binding;cytosol;cytoplasm	cellular_component;molecular_function;molecular_function;cellular_component;cellular_component	ko04141	Protein processing in endoplasmic reticulum	Genetic Information Processing
Ciclev10014991m.g : Ciclev10014991m.g : Ciclev10014991m	Ciclev10014991m.g	1.21914	no	up	0.220973	no	Ciclev10014991m	0.890493	no	down	0.11933	no	GO:0016125;GO:0009941;GO:0004497	sterol metabolic process;chloroplast envelope;monooxygenase activity	biological_process;cellular_component;molecular_function	ko00592	alpha-Linolenic acid metabolism	Metabolism
Ciclev10000504m.g : Ciclev10000504m.g : Ciclev10000504m	Ciclev10000504m.g	0.996628	no	down	0.989303	no	Ciclev10000504m	1.00633	no	up	0.876948	no	GO:0008289;GO:0006869;GO:0005829;GO:0009416;GO:0000062;GO:0005737;GO:0001666	lipid binding;lipid transport;cytosol;response to light stimulus;fatty-acyl-CoA binding;cytoplasm;response to hypoxia	molecular_function;biological_process;cellular_component;biological_process;molecular_function;cellular_component;biological_process	ko04075	Plant hormone signal transduction	Environmental Information Processing
Ciclev10028832m.g : Ciclev10028832m.g : Ciclev10028832m	Ciclev10028832m.g	1.19823	no	up	0.509168	no	Ciclev10028832m	0.878279	no	down	0.223848	no	GO:0005634;GO:0008152;GO:0052689	nucleus;metabolic process;carboxylic ester hydrolase activity	cellular_component;biological_process;molecular_function	ko04075	Plant hormone signal transduction	Environmental Information Processing
Ciclev10020910m.g : Ciclev10020910m.g : Ciclev10020910m	Ciclev10020910m.g	1.10124	no	up	0.696581	no	Ciclev10020910m	0.962746	no	down	0.4699	no	GO:0055114;GO:0005737;GO:0009737;GO:0019752;GO:0004457;GO:0005829;GO:0004459;GO:0005975;GO:0009651;GO:0005886	oxidation-reduction process;cytoplasm;response to abscisic acid;carboxylic acid metabolic process;lactate dehydrogenase activity;cytosol;L-lactate dehydrogenase activity;carbohydrate metabolic process;response to salt stress;plasma membrane	biological_process;cellular_component;biological_process;biological_process;molecular_function;cellular_component;molecular_function;biological_process;biological_process;cellular_component	ko00010;ko00640;ko00270;ko00620	Glycolysis / Gluconeogenesis;Propanoate metabolism;Cysteine and methionine metabolism;Pyruvate metabolism	Metabolism;Metabolism;Metabolism;Metabolism
Ciclev10018013m.g : Ciclev10018013m.g : Ciclev10018013m	Ciclev10018013m.g	1.31324	no	up	0.251333	no	Ciclev10018013m	0.923479	no	down	0.807541	no	GO:0005634;GO:0009506;GO:0005886	nucleus;plasmodesma;plasma membrane	cellular_component;cellular_component;cellular_component	ko04626	Plant-pathogen interaction	Organismal Systems
Ciclev10000776m.g : Ciclev10000776m.g : Ciclev10000776m	Ciclev10000776m.g	0.977117	no	down	0.978454	no	Ciclev10000776m	0.999979	no	down	0.999651	no	GO:0004028;GO:0004029	3-chloroallyl aldehyde dehydrogenase activity;aldehyde dehydrogenase (NAD) activity	molecular_function;molecular_function	ko00330;ko00010;ko00903;ko00380;ko00040;ko00310;ko00280;ko00410;ko00620;ko00071;ko00053;ko00561;ko00340	Arginine and proline metabolism;Glycolysis / Gluconeogenesis;Limonene and pinene degradation;Tryptophan metabolism;Pentose and glucuronate interconversions;Lysine degradation;Valine, leucine and isoleucine degradation;beta-Alanine metabolism;Pyruvate metabolism;Fatty acid degradation;Ascorbate and aldarate metabolism;Glycerolipid metabolism;Histidine metabolism	Metabolism;Metabolism;Metabolism;Metabolism;Metabolism;Metabolism;Metabolism;Metabolism;Metabolism;Metabolism;Metabolism;Metabolism;Metabolism
Ciclev10031426m.g : Ciclev10031426m.g : Ciclev10031426m	Ciclev10031426m.g	0.97027	no	down	0.958016	no	Ciclev10031426m	0.917967	no	down	0.0317153	yes	GO:0018279;GO:0008250;GO:0004579	protein N-linked glycosylation via asparagine;oligosaccharyltransferase complex;dolichyl-diphosphooligosaccharide-protein glycotransferase activity	biological_process;cellular_component;molecular_function	ko04141;ko00510	Protein processing in endoplasmic reticulum;N-Glycan biosynthesis	Genetic Information Processing;Metabolism
Ciclev10011520m.g : Ciclev10011520m.g : Ciclev10011520m	Ciclev10011520m.g	0.915456	no	down	0.782553	no	Ciclev10011520m	0.697136	yes	down	0.107906	no	GO:0016709;GO:0016020;GO:0009809	oxidoreductase activity, acting on paired donors, with incorporation or reduction of molecular oxygen, NAD(P)H as one donor, and incorporation of one atom of oxygen;membrane;lignin biosynthetic process	molecular_function;cellular_component;biological_process	ko00945;ko00940;ko00941	Stilbenoid, diarylheptanoid and gingerol biosynthesis;Phenylpropanoid biosynthesis;Flavonoid biosynthesis	Metabolism;Metabolism;Metabolism
Ciclev10007993m.g : Ciclev10007993m.g : Ciclev10007993m	Ciclev10007993m.g	1.17952	no	up	0.877811	no	Ciclev10007993m	0.856473	no	down	0.111779	no	GO:0071944;GO:0046910;GO:0030599	cell periphery;pectinesterase inhibitor activity;pectinesterase activity	cellular_component;molecular_function;molecular_function	ko00500;ko00040	Starch and sucrose metabolism;Pentose and glucuronate interconversions	Metabolism;Metabolism
Ciclev10025072m.g : Ciclev10025072m.g : Ciclev10025072m	Ciclev10025072m.g	1.02716	no	up	0.965094	no	Ciclev10025072m	1.25949	yes	up	0.0301933	yes	GO:0005634	nucleus	cellular_component	.	.	.
Ciclev10022224m.g : Ciclev10022224m.g : Ciclev10022224m	Ciclev10022224m.g	0.985182	no	down	0.971474	no	Ciclev10022224m	1.18031	no	up	0.00583194	yes	GO:0005634	nucleus	cellular_component	.	.	.
Ciclev10010961m.g : Ciclev10010961m.g : Ciclev10010961m	Ciclev10010961m.g	0.914836	no	down	0.770808	no	Ciclev10010961m	0.871645	no	down	0.0991498	no	GO:0006396;GO:0005634;GO:0044822;GO:0004004;GO:0005737	RNA processing;nucleus;poly(A) RNA binding;ATP-dependent RNA helicase activity;cytoplasm	biological_process;cellular_component;molecular_function;molecular_function;cellular_component	ko03018	RNA degradation	Genetic Information Processing
Ciclev10015407m.g : Ciclev10015407m.g : Ciclev10015407m	Ciclev10015407m.g	1.14433	no	up	0.572101	no	Ciclev10015407m	1.06127	no	up	0.63024	no	GO:0008143;GO:0005634	poly(A) binding;nucleus	molecular_function;cellular_component	ko03013	RNA transport	Genetic Information Processing
Ciclev10008134m.g : Ciclev10008134m.g : Ciclev10008134m	Ciclev10008134m.g	0.900813	no	down	0.676765	no	Ciclev10008134m	0.950202	no	down	0.583872	no	GO:0016021;GO:0003756;GO:0045454	integral component of membrane;protein disulfide isomerase activity;cell redox homeostasis	cellular_component;molecular_function;biological_process	ko04141	Protein processing in endoplasmic reticulum	Genetic Information Processing
Ciclev10019317m.g : Ciclev10019317m.g : Ciclev10019317m	Ciclev10019317m.g	1.09579	no	up	0.789279	no	Ciclev10019317m	1.00301	no	up	0.967977	no	GO:0046872;GO:0005634;GO:0003677;GO:0006281;GO:0006260;GO:0010224;GO:0006310	metal ion binding;nucleus;DNA binding;DNA repair;DNA replication;response to UV-B;DNA recombination	molecular_function;cellular_component;molecular_function;biological_process;biological_process;biological_process;biological_process	ko03030;ko03440;ko03430;ko03420	DNA replication;Homologous recombination;Mismatch repair;Nucleotide excision repair	Genetic Information Processing;Genetic Information Processing;Genetic Information Processing;Genetic Information Processing
Ciclev10013905m.g : Ciclev10013905m.g : Ciclev10013905m	Ciclev10013905m.g	1.07708	no	up	0.807865	no	Ciclev10013905m	1.06909	no	up	0.396993	no	GO:0016042;GO:0052689;GO:0005576;GO:0016788;GO:0009570	lipid catabolic process;carboxylic ester hydrolase activity;extracellular region;hydrolase activity, acting on ester bonds;chloroplast stroma	biological_process;molecular_function;cellular_component;molecular_function;cellular_component	ko04144	Endocytosis	Cellular Processes
Ciclev10013553m.g : Ciclev10013553m.g : Ciclev10013553m	Ciclev10013553m.g	0.991948	no	down	0.988362	no	Ciclev10013553m	1.02428	no	up	0.599487	no	GO:0005768;GO:0016050;GO:0019898;GO:0006897;GO:0035091	endosome;vesicle organization;extrinsic component of membrane;endocytosis;phosphatidylinositol binding	cellular_component;biological_process;cellular_component;biological_process;molecular_function	ko04144	Endocytosis	Cellular Processes
Ciclev10000979m.g : Ciclev10000979m.g : Ciclev10000979m	Ciclev10000979m.g	0.980316	no	down	0.976837	no	Ciclev10000979m	1.01154	no	up	0.639098	no	GO:0016021;GO:0005886	integral component of membrane;plasma membrane	cellular_component;cellular_component	.	.	.
Ciclev10008977m.g : Ciclev10008977m.g : Ciclev10008977m	Ciclev10008977m.g	1.34988	no	up	0.0160149	yes	Ciclev10008977m	0.999235	no	down	0.961772	no	GO:0003723;GO:0005730;GO:0000027	RNA binding;nucleolus;ribosomal large subunit assembly	molecular_function;cellular_component;biological_process	.	.	.
Ciclev10000063m.g : Ciclev10000063m.g : Ciclev10000063m	Ciclev10000063m.g	0.961313	no	down	0.909233	no	Ciclev10000063m	0.997286	no	down	0.840919	no	GO:0005634;GO:0016567;GO:0010265	nucleus;protein ubiquitination;SCF complex assembly	cellular_component;biological_process;biological_process	ko04141;ko03060	Protein processing in endoplasmic reticulum;Protein export	Genetic Information Processing;Genetic Information Processing
Ciclev10011482m.g : Ciclev10011482m.g : Ciclev10011482m	Ciclev10011482m.g	1.03226	no	up	0.908968	no	Ciclev10011482m	1.03058	no	up	0.519636	no	GO:0005634;GO:0008380	nucleus;RNA splicing	cellular_component;biological_process	ko03040	Spliceosome	Genetic Information Processing
Ciclev10028766m.g : Ciclev10028766m.g : Ciclev10028766m	Ciclev10028766m.g	0.876835	no	down	0.611461	no	Ciclev10028766m	1.01464	no	up	0.579089	no	GO:0046686;GO:0005829;GO:0055114;GO:0005737;GO:0016491	response to cadmium ion;cytosol;oxidation-reduction process;cytoplasm;oxidoreductase activity	biological_process;cellular_component;biological_process;cellular_component;molecular_function	ko00750	Vitamin B6 metabolism	Metabolism
Ciclev10021365m.g : Ciclev10021365m.g : Ciclev10021365m	Ciclev10021365m.g	1.08343	no	up	0.80333	no	Ciclev10021365m	0.925902	no	down	0.571908	no	GO:0005783;GO:0006355;GO:0071522;GO:0010136;GO:0000256;GO:0006145;GO:0046872;GO:0003700	endoplasmic reticulum;regulation of transcription, DNA-templated;ureidoglycine aminohydrolase activity;ureide catabolic process;allantoin catabolic process;purine nucleobase catabolic process;metal ion binding;transcription factor activity, sequence-specific DNA binding	cellular_component;biological_process;molecular_function;biological_process;biological_process;biological_process;molecular_function;molecular_function	ko00230	Purine metabolism	Metabolism
Ciclev10020162m.g : Ciclev10020162m.g : Ciclev10020162m	Ciclev10020162m.g	0.912634	no	down	0.495743	no	Ciclev10020162m	0.907541	no	down	0.161611	no	GO:0005975;GO:0005576;GO:0071555;GO:0004650	carbohydrate metabolic process;extracellular region;cell wall organization;polygalacturonase activity	biological_process;cellular_component;biological_process;molecular_function	ko00500;ko00040	Starch and sucrose metabolism;Pentose and glucuronate interconversions	Metabolism;Metabolism
Ciclev10025965m.g : Ciclev10025965m.g : Ciclev10025965m	Ciclev10025965m.g	0.98113	no	down	0.978998	no	Ciclev10025965m	1.1225	no	up	0.213513	no	GO:0005634;GO:0004674;GO:0006468;GO:0035556;GO:0005737	nucleus;protein serine/threonine kinase activity;protein phosphorylation;intracellular signal transduction;cytoplasm	cellular_component;molecular_function;biological_process;biological_process;cellular_component	ko04075	Plant hormone signal transduction	Environmental Information Processing
Ciclev10014199m.g : Ciclev10014199m.g : Ciclev10014199m	Ciclev10014199m.g	0.91893	no	down	0.928843	no	Ciclev10014199m	0.93185	no	down	0.440544	no	GO:0016165	linoleate 13S-lipoxygenase activity	molecular_function	ko00591;ko00592	Linoleic acid metabolism;alpha-Linolenic acid metabolism	Metabolism;Metabolism
Ciclev10031297m.g : Ciclev10031297m.g : Ciclev10031297m	Ciclev10031297m.g	0.925953	no	down	0.827859	no	Ciclev10031297m	1.04028	no	up	0.471754	no	GO:0051603;GO:0004185;GO:0005773	proteolysis involved in cellular protein catabolic process;serine-type carboxypeptidase activity;vacuole	biological_process;molecular_function;cellular_component	ko00940	Phenylpropanoid biosynthesis	Metabolism
Ciclev10020325m.g : Ciclev10020325m.g : Ciclev10020325m	Ciclev10020325m.g	1.1748	no	up	0.451018	no	Ciclev10020325m	0.961518	no	down	0.539419	no	GO:0005763;GO:0003735	mitochondrial small ribosomal subunit;structural constituent of ribosome	cellular_component;molecular_function	ko01230;ko01200;ko00670;ko00260;ko00460;ko00630	Biosynthesis of amino acids;Carbon metabolism;One carbon pool by folate;Glycine, serine and threonine metabolism;Cyanoamino acid metabolism;Glyoxylate and dicarboxylate metabolism	Metabolism;Metabolism;Metabolism;Metabolism;Metabolism;Metabolism
Ciclev10028711m.g : Ciclev10028711m.g : Ciclev10028711m	Ciclev10028711m.g	1.08001	no	up	0.819017	no	Ciclev10028711m	1.09147	no	up	0.36384	no	GO:0005576	extracellular region	cellular_component	.	.	.
Ciclev10012798m.g : Ciclev10012798m.g : Ciclev10012798m	Ciclev10012798m.g	1.7605	no	up	0.644681	no	Ciclev10012798m	0.97182	no	down	0.144256	no	GO:0005739	mitochondrion	cellular_component	.	.	.
Ciclev10028505m.g : Ciclev10028505m.g : Ciclev10028505m	Ciclev10028505m.g	1.00474	no	up	1	no	Ciclev10028505m	0.89434	no	down	0.127446	no	GO:0005634;GO:0005515;GO:0005741;GO:0000266	nucleus;protein binding;mitochondrial outer membrane;mitochondrial fission	cellular_component;molecular_function;cellular_component;biological_process	.	.	.
Ciclev10001727m.g : Ciclev10001727m.g : Ciclev10001727m	Ciclev10001727m.g	1.07484	no	up	0.778973	no	Ciclev10001727m	0.95038	no	down	0.13412	no	GO:0005634;GO:0005622;GO:0035556;GO:0004725;GO:0005737;GO:0005515;GO:0033550;GO:0005829;GO:0006952;GO:0005886;GO:0031348	nucleus;intracellular;intracellular signal transduction;protein tyrosine phosphatase activity;cytoplasm;protein binding;MAP kinase tyrosine phosphatase activity;cytosol;defense response;plasma membrane;negative regulation of defense response	cellular_component;cellular_component;biological_process;molecular_function;cellular_component;molecular_function;molecular_function;cellular_component;biological_process;cellular_component;biological_process	.	.	.
Ciclev10031923m.g : Ciclev10031923m.g : Ciclev10031923m	Ciclev10031923m.g	1.03646	no	up	0.735753	no	Ciclev10031923m	1.08876	no	up	0.0377	yes	GO:0036228;GO:0006607;GO:0005487;GO:0006999;GO:0044613;GO:0017056	protein targeting to nuclear inner membrane;NLS-bearing protein import into nucleus;nucleocytoplasmic transporter activity;nuclear pore organization;nuclear pore central transport channel;structural constituent of nuclear pore	biological_process;biological_process;molecular_function;biological_process;cellular_component;molecular_function	ko03013	RNA transport	Genetic Information Processing
Ciclev10013012m.g : Ciclev10013012m.g : Ciclev10013012m	Ciclev10013012m.g	0.929789	no	down	0.86423	no	Ciclev10013012m	1.1883	no	up	0.012106	yes	GO:0005509	calcium ion binding	molecular_function	ko04626	Plant-pathogen interaction	Organismal Systems
Ciclev10021162m.g : Ciclev10021162m.g : Ciclev10021162m	Ciclev10021162m.g	0.955061	no	down	0.90516	no	Ciclev10021162m	0.954091	no	down	0.0815726	no	GO:0017057;GO:0042742;GO:0005777;GO:0003824;GO:0002229;GO:0042128;GO:0006098;GO:0005515;GO:0005829;GO:0005975;GO:0009536;GO:0071461;GO:0009793;GO:0009570;GO:0009507	6-phosphogluconolactonase activity;defense response to bacterium;peroxisome;catalytic activity;defense response to oomycetes;nitrate assimilation;pentose-phosphate shunt;protein binding;cytosol;carbohydrate metabolic process;plastid;cellular response to redox state;embryo development ending in seed dormancy;chloroplast stroma;chloroplast	molecular_function;biological_process;cellular_component;molecular_function;biological_process;biological_process;biological_process;molecular_function;cellular_component;biological_process;cellular_component;biological_process;biological_process;cellular_component;cellular_component	ko01200;ko00030	Carbon metabolism;Pentose phosphate pathway	Metabolism;Metabolism
Ciclev10011719m.g : Ciclev10011719m.g : Ciclev10011719m	Ciclev10011719m.g	1.2169	no	up	0.299107	no	Ciclev10011719m	1.07215	no	up	0.2823	no	GO:0005874;GO:0015630;GO:0009409;GO:0005200;GO:0005737;GO:0003924;GO:0009651;GO:0005525;GO:0007017;GO:0005886	microtubule;microtubule cytoskeleton;response to cold;structural constituent of cytoskeleton;cytoplasm;GTPase activity;response to salt stress;GTP binding;microtubule-based process;plasma membrane	cellular_component;cellular_component;biological_process;molecular_function;cellular_component;molecular_function;biological_process;molecular_function;biological_process;cellular_component	ko04145	Phagosome	Cellular Processes
Ciclev10021605m.g : Ciclev10021605m.g : Ciclev10021605m	Ciclev10021605m.g	1.28583	no	up	0.0944984	no	Ciclev10021605m	1.02645	no	up	0.509147	no	GO:0043023;GO:0032544;GO:0009507;GO:0002184	ribosomal large subunit binding;plastid translation;chloroplast;cytoplasmic translational termination	molecular_function;biological_process;cellular_component;biological_process	.	.	.
Ciclev10011430m.g : Ciclev10011430m.g : Ciclev10011430m	Ciclev10011430m.g	0.990056	no	down	0.980246	no	Ciclev10011430m	0.931294	no	down	0.336621	no	GO:0046323;GO:0035428;GO:0005887;GO:0005355;GO:0005351	glucose import;hexose transmembrane transport;integral component of plasma membrane;glucose transmembrane transporter activity;sugar:proton symporter activity	biological_process;biological_process;cellular_component;molecular_function;molecular_function	.	.	.
Ciclev10000767m.g : Ciclev10000767m.g : Ciclev10000767m	Ciclev10000767m.g	1.15124	no	up	0.55652	no	Ciclev10000767m	1.0618	no	up	0.710788	no	GO:0009751;GO:0003723;GO:0009738;GO:0010150;GO:0009753;GO:0005737;GO:0009737;GO:0009507	response to salicylic acid;RNA binding;abscisic acid-activated signaling pathway;leaf senescence;response to jasmonic acid;cytoplasm;response to abscisic acid;chloroplast	biological_process;molecular_function;biological_process;biological_process;biological_process;cellular_component;biological_process;cellular_component	ko02010	ABC transporters	Environmental Information Processing
Ciclev10026340m.g : Ciclev10026340m.g : Ciclev10026340m	Ciclev10026340m.g	1.19268	no	up	0.502626	no	Ciclev10026340m	1.06267	no	up	0.166848	no	GO:0042274;GO:0022627;GO:0006364	ribosomal small subunit biogenesis;cytosolic small ribosomal subunit;rRNA processing	biological_process;cellular_component;biological_process	ko03010	Ribosome	Genetic Information Processing
Ciclev10019149m.g : Ciclev10019149m.g : Ciclev10019149m	Ciclev10019149m.g	1.08086	no	up	0.901312	no	Ciclev10019149m	1.08237	no	up	0.509678	no	GO:0005768;GO:0030173;GO:0005794;GO:0016021;GO:0006891;GO:0005802	endosome;integral component of Golgi membrane;Golgi apparatus;integral component of membrane;intra-Golgi vesicle-mediated transport;trans-Golgi network	cellular_component;cellular_component;cellular_component;cellular_component;biological_process;cellular_component	ko03013	RNA transport	Genetic Information Processing
Ciclev10000427m.g : Ciclev10000427m.g : Ciclev10000427m	Ciclev10000427m.g	1.10246	no	up	0.723556	no	Ciclev10000427m	1.0104	no	up	0.474231	no	GO:0003723;GO:0005829;GO:0004819;GO:0006424;GO:0005739;GO:0006425;GO:0004818	RNA binding;cytosol;glutamine-tRNA ligase activity;glutamyl-tRNA aminoacylation;mitochondrion;glutaminyl-tRNA aminoacylation;glutamate-tRNA ligase activity	molecular_function;cellular_component;molecular_function;biological_process;cellular_component;biological_process;molecular_function	ko00970;ko00860	Aminoacyl-tRNA biosynthesis;Porphyrin and chlorophyll metabolism	Genetic Information Processing;Metabolism
Ciclev10004820m.g : Ciclev10004820m.g : Ciclev10004820m	Ciclev10004820m.g	0.875958	no	down	0.664106	no	Ciclev10004820m	0.955258	no	down	0.747617	no	GO:0005524;GO:0004674;GO:0016301;GO:0016021;GO:0006468;GO:0005886	ATP binding;protein serine/threonine kinase activity;kinase activity;integral component of membrane;protein phosphorylation;plasma membrane	molecular_function;molecular_function;molecular_function;cellular_component;biological_process;cellular_component	ko04626	Plant-pathogen interaction	Organismal Systems
Ciclev10000650m.g : Ciclev10000650m.g : Ciclev10000650m	Ciclev10000650m.g	1.19898	no	up	0.278695	no	Ciclev10000650m	1.42828	yes	up	0.0644481	no	GO:0035242;GO:0008469;GO:0006355;GO:0005829	protein-arginine omega-N asymmetric methyltransferase activity;histone-arginine N-methyltransferase activity;regulation of transcription, DNA-templated;cytosol	molecular_function;molecular_function;biological_process;cellular_component	.	.	.
Ciclev10032697m.g : Ciclev10032697m.g : Ciclev10032697m	Ciclev10032697m.g	1.11554	no	up	0.735753	no	Ciclev10032697m	0.952584	no	down	0.191404	no	GO:0009733;GO:0005783;GO:0005634;GO:0045430;GO:0009813;GO:0009411;GO:0010224;GO:0009705;GO:0042406;GO:0005515;GO:0080167;GO:0009507	response to auxin;endoplasmic reticulum;nucleus;chalcone isomerase activity;flavonoid biosynthetic process;response to UV;response to UV-B;plant-type vacuole membrane;extrinsic component of endoplasmic reticulum membrane;protein binding;response to karrikin;chloroplast	biological_process;cellular_component;cellular_component;molecular_function;biological_process;biological_process;biological_process;cellular_component;cellular_component;molecular_function;biological_process;cellular_component	ko00941	Flavonoid biosynthesis	Metabolism
Ciclev10004596m.g : Ciclev10004596m.g : Ciclev10004596m	Ciclev10004596m.g	0.97465	no	down	0.867611	no	Ciclev10004596m	0.938054	no	down	0.686481	no	GO:0006338;GO:0031011;GO:0005737	chromatin remodeling;Ino80 complex;cytoplasm	biological_process;cellular_component;cellular_component	.	.	.
Ciclev10019462m.g : Ciclev10019462m.g : Ciclev10019462m	Ciclev10019462m.g	1.14704	no	up	0.600918	no	Ciclev10019462m	1.03694	no	up	0.218752	no	GO:0009644;GO:0005634;GO:0010286;GO:0042542;GO:0009408;GO:0005737	response to high light intensity;nucleus;heat acclimation;response to hydrogen peroxide;response to heat;cytoplasm	biological_process;cellular_component;biological_process;biological_process;biological_process;cellular_component	ko04144;ko03040;ko04141	Endocytosis;Spliceosome;Protein processing in endoplasmic reticulum	Cellular Processes;Genetic Information Processing;Genetic Information Processing
Ciclev10016450m.g : Ciclev10016450m.g : Ciclev10016450m	Ciclev10016450m.g	1.10863	no	up	0.840456	no	Ciclev10016450m	1.03397	no	up	0.897876	no	GO:0005634	nucleus	cellular_component	.	.	.
Ciclev10021324m.g : Ciclev10021324m.g : Ciclev10021324m	Ciclev10021324m.g	0.556225	no	down	0.0320243	yes	Ciclev10021324m	0.881269	no	down	0.697608	no	GO:0030246;GO:0005634;GO:0004034;GO:0016853;GO:0005975;GO:0006012	carbohydrate binding;nucleus;aldose 1-epimerase activity;isomerase activity;carbohydrate metabolic process;galactose metabolic process	molecular_function;cellular_component;molecular_function;molecular_function;biological_process;biological_process	ko00010	Glycolysis / Gluconeogenesis	Metabolism
Ciclev10030488m.g : Ciclev10030488m.g : Ciclev10030488m	Ciclev10030488m.g	0.9735	no	down	0.945998	no	Ciclev10030488m	0.994378	no	down	0.683129	no	GO:0030130;GO:0009506;GO:0005773;GO:0005774;GO:0006886;GO:0030132;GO:0005515;GO:0005794;GO:0005829;GO:0006897;GO:0005198;GO:0005886	clathrin coat of trans-Golgi network vesicle;plasmodesma;vacuole;vacuolar membrane;intracellular protein transport;clathrin coat of coated pit;protein binding;Golgi apparatus;cytosol;endocytosis;structural molecule activity;plasma membrane	cellular_component;cellular_component;cellular_component;cellular_component;biological_process;cellular_component;molecular_function;cellular_component;cellular_component;biological_process;molecular_function;cellular_component	ko04144	Endocytosis	Cellular Processes
Ciclev10026124m.g : Ciclev10026124m.g : Ciclev10026124m	Ciclev10026124m.g	0.880689	no	down	0.65171	no	Ciclev10026124m	1.04901	no	up	0.525284	no	GO:0006979;GO:0046872;GO:0020037;GO:0004601;GO:0005576;GO:0042744;GO:0055114	response to oxidative stress;metal ion binding;heme binding;peroxidase activity;extracellular region;hydrogen peroxide catabolic process;oxidation-reduction process	biological_process;molecular_function;molecular_function;molecular_function;cellular_component;biological_process;biological_process	ko00940	Phenylpropanoid biosynthesis	Metabolism
Ciclev10031604m.g : Ciclev10031604m.g : Ciclev10031604m	Ciclev10031604m.g	1.34218	no	up	0.457681	no	Ciclev10031604m	1.10794	no	up	0.00930736	yes	GO:0000470;GO:0030686;GO:0003723;GO:0022625;GO:0006412	maturation of LSU-rRNA;90S preribosome;RNA binding;cytosolic large ribosomal subunit;translation	biological_process;cellular_component;molecular_function;cellular_component;biological_process	ko03013	RNA transport	Genetic Information Processing
Ciclev10010336m.g : Ciclev10010336m.g : Ciclev10010336m	Ciclev10010336m.g	1.13933	no	up	0.640649	no	Ciclev10010336m	1.0666	no	up	0.177524	no	GO:0005744;GO:0004721;GO:0030150	mitochondrial inner membrane presequence translocase complex;phosphoprotein phosphatase activity;protein import into mitochondrial matrix	cellular_component;molecular_function;biological_process	.	.	.
Ciclev10012396m.g : Ciclev10012396m.g : Ciclev10012396m	Ciclev10012396m.g	1.26895	no	up	0.41142	no	Ciclev10012396m	0.861429	no	down	0.489692	no	GO:0005634;GO:0006508;GO:0006355;GO:0036459;GO:0006351;GO:0008242	nucleus;proteolysis;regulation of transcription, DNA-templated;thiol-dependent ubiquitinyl hydrolase activity;transcription, DNA-templated;omega peptidase activity	cellular_component;biological_process;biological_process;molecular_function;biological_process;molecular_function	ko04141	Protein processing in endoplasmic reticulum	Genetic Information Processing
Ciclev10025280m.g : Ciclev10025280m.g : Ciclev10025280m	Ciclev10025280m.g	0.957112	no	down	0.926133	no	Ciclev10025280m	1.15331	no	up	0.0199533	yes	GO:0009611;GO:0005634;GO:0009620;GO:0008152;GO:0005524;GO:0009411;GO:0005737;GO:0016874;GO:0016207;GO:0009698	response to wounding;nucleus;response to fungus;metabolic process;ATP binding;response to UV;cytoplasm;ligase activity;4-coumarate-CoA ligase activity;phenylpropanoid metabolic process	biological_process;cellular_component;biological_process;biological_process;molecular_function;biological_process;cellular_component;molecular_function;molecular_function;biological_process	ko00940;ko00360;ko00130	Phenylpropanoid biosynthesis;Phenylalanine metabolism;Ubiquinone and other terpenoid-quinone biosynthesis	Metabolism;Metabolism;Metabolism
Ciclev10011018m.g : Ciclev10011018m.g : Ciclev10011018m	Ciclev10011018m.g	1.12162	no	up	0.691954	no	Ciclev10011018m	1.00382	no	up	0.864839	no	GO:0009506;GO:0005524;GO:0016301;GO:0006468;GO:0004674;GO:0004672;GO:0005576;GO:0016021;GO:0005886	plasmodesma;ATP binding;kinase activity;protein phosphorylation;protein serine/threonine kinase activity;protein kinase activity;extracellular region;integral component of membrane;plasma membrane	cellular_component;molecular_function;molecular_function;biological_process;molecular_function;molecular_function;cellular_component;cellular_component;cellular_component	ko04626	Plant-pathogen interaction	Organismal Systems
Ciclev10014774m.g : Ciclev10014774m.g : Ciclev10014774m	Ciclev10014774m.g	0.963434	no	down	0.944061	no	Ciclev10014774m	1.01933	no	up	0.605189	no	GO:0016020;GO:0030276;GO:0030136;GO:0005545;GO:0005794;GO:0005905;GO:0048268;GO:0006897;GO:0005886	membrane;clathrin binding;clathrin-coated vesicle;1-phosphatidylinositol binding;Golgi apparatus;clathrin-coated pit;clathrin coat assembly;endocytosis;plasma membrane	cellular_component;molecular_function;cellular_component;molecular_function;cellular_component;cellular_component;biological_process;biological_process;cellular_component	ko01230;ko00770;ko00290;ko01210	Biosynthesis of amino acids;Pantothenate and CoA biosynthesis;Valine, leucine and isoleucine biosynthesis;2-Oxocarboxylic acid metabolism	Metabolism;Metabolism;Metabolism;Metabolism
Ciclev10016641m.g : Ciclev10016641m.g : Ciclev10016641m	Ciclev10016641m.g	1.18406	no	up	0.367029	no	Ciclev10016641m	1.00855	no	up	0.651528	no	GO:0009506;GO:0042546;GO:0003924;GO:0006886;GO:0032588;GO:0031901;GO:0006913;GO:0005829;GO:0007264;GO:0005525;GO:0005886	plasmodesma;cell wall biogenesis;GTPase activity;intracellular protein transport;trans-Golgi network membrane;early endosome membrane;nucleocytoplasmic transport;cytosol;small GTPase mediated signal transduction;GTP binding;plasma membrane	cellular_component;biological_process;molecular_function;biological_process;cellular_component;cellular_component;biological_process;cellular_component;biological_process;molecular_function;cellular_component	ko04144	Endocytosis	Cellular Processes
Ciclev10013690m.g : Ciclev10013690m.g : Ciclev10013690m	Ciclev10013690m.g	1.0008	no	up	0.97004	no	Ciclev10013690m	1.27939	yes	up	0.1513	no	GO:0003729;GO:0000028;GO:0006412;GO:0022627;GO:0003735;GO:0019843	mRNA binding;ribosomal small subunit assembly;translation;cytosolic small ribosomal subunit;structural constituent of ribosome;rRNA binding	molecular_function;biological_process;biological_process;cellular_component;molecular_function;molecular_function	ko03010	Ribosome	Genetic Information Processing
Ciclev10009736m.g : Ciclev10009736m.g : Ciclev10009736m	Ciclev10009736m.g	1.22906	no	up	0.422483	no	Ciclev10009736m	1.0672	no	up	0.0636924	no	GO:0004596;GO:0031248;GO:0006474	peptide alpha-N-acetyltransferase activity;protein acetyltransferase complex;N-terminal protein amino acid acetylation	molecular_function;cellular_component;biological_process	.	.	.
Ciclev10002099m.g : Ciclev10002099m.g : Ciclev10002099m	Ciclev10002099m.g	0.902364	no	down	0.754195	no	Ciclev10002099m	0.879901	no	down	0.00267847	yes	GO:0016020;GO:0010196;GO:0009535;GO:0009517;GO:0009523;GO:0009579;GO:0009534;GO:0051738;GO:0080167;GO:0016021;GO:0016168;GO:0015979;GO:0009507;GO:0010027	membrane;nonphotochemical quenching;chloroplast thylakoid membrane;PSII associated light-harvesting complex II;photosystem II;thylakoid;chloroplast thylakoid;xanthophyll binding;response to karrikin;integral component of membrane;chlorophyll binding;photosynthesis;chloroplast;thylakoid membrane organization	cellular_component;biological_process;cellular_component;cellular_component;cellular_component;cellular_component;cellular_component;molecular_function;biological_process;cellular_component;molecular_function;biological_process;cellular_component;biological_process	ko00195	Photosynthesis	Metabolism
Ciclev10015532m.g : Ciclev10015532m.g : Ciclev10015532m	Ciclev10015532m.g	1.13606	no	up	0.94618	no	Ciclev10015532m	1.00753	no	up	0.754375	no	GO:0016020;GO:0006355;GO:0005739;GO:0003690;GO:0009507	membrane;regulation of transcription, DNA-templated;mitochondrion;double-stranded DNA binding;chloroplast	cellular_component;biological_process;cellular_component;molecular_function;cellular_component	.	.	.
Ciclev10018516m.g : Ciclev10018516m.g : Ciclev10018516m	Ciclev10018516m.g	0.986775	no	down	0.982215	no	Ciclev10018516m	0.973738	no	down	0.402441	no	GO:0005515	protein binding	molecular_function	.	.	.
Ciclev10014514m.g : Ciclev10014514m.g : Ciclev10014514m	Ciclev10014514m.g	1.20646	no	up	0.571466	no	Ciclev10014514m	1.03533	no	up	0.868919	no	GO:0005739;GO:0005525;GO:0009793;GO:0009507	mitochondrion;GTP binding;embryo development ending in seed dormancy;chloroplast	cellular_component;molecular_function;biological_process;cellular_component	ko03008	Ribosome biogenesis in eukaryotes	Genetic Information Processing
Ciclev10015756m.g : Ciclev10015756m.g : Ciclev10015756m	Ciclev10015756m.g	0.987322	no	down	0.977917	no	Ciclev10015756m	0.954677	no	down	0.32015	no	GO:0055114;GO:0016491	oxidation-reduction process;oxidoreductase activity	biological_process;molecular_function	.	.	.
Ciclev10025230m.g : Ciclev10025230m.g : Ciclev10025230m	Ciclev10025230m.g	0.95721	no	down	0.884793	no	Ciclev10025230m	0.98218	no	down	0.715574	no	GO:0005783;GO:0004571;GO:0006491;GO:0000139	endoplasmic reticulum;mannosyl-oligosaccharide 1,2-alpha-mannosidase activity;N-glycan processing;Golgi membrane	cellular_component;molecular_function;biological_process;cellular_component	ko04141;ko00510	Protein processing in endoplasmic reticulum;N-Glycan biosynthesis	Genetic Information Processing;Metabolism
Ciclev10014269m.g : Ciclev10014269m.g : Ciclev10014269m	Ciclev10014269m.g	1.14847	no	up	0.648992	no	Ciclev10014269m	1.04464	no	up	0.329731	no	GO:0005634;GO:0003677;GO:0005524;GO:0006270;GO:0006268;GO:0046872;GO:0000347;GO:0005515;GO:0042555;GO:0008094;GO:0007049;GO:0003678	nucleus;DNA binding;ATP binding;DNA replication initiation;DNA unwinding involved in DNA replication;metal ion binding;THO complex;protein binding;MCM complex;DNA-dependent ATPase activity;cell cycle;DNA helicase activity	cellular_component;molecular_function;molecular_function;biological_process;biological_process;molecular_function;cellular_component;molecular_function;cellular_component;molecular_function;biological_process;molecular_function	ko03030	DNA replication	Genetic Information Processing
Ciclev10015245m.g : Ciclev10015245m.g : Ciclev10015245m	Ciclev10015245m.g	1.17539	no	up	0.385125	no	Ciclev10015245m	0.961553	no	down	0.13852	no	GO:0005739	mitochondrion	cellular_component	ko00500	Starch and sucrose metabolism	Metabolism
Ciclev10031799m.g : Ciclev10031799m.g : Ciclev10031799m	Ciclev10031799m.g	1.22242	no	up	0.331851	no	Ciclev10031799m	0.932166	no	down	0.39348	no	GO:0004853;GO:0005829;GO:0006783	uroporphyrinogen decarboxylase activity;cytosol;heme biosynthetic process	molecular_function;cellular_component;biological_process	ko00860	Porphyrin and chlorophyll metabolism	Metabolism
Ciclev10011203m.g : Ciclev10011203m.g : Ciclev10011203m	Ciclev10011203m.g	0.972225	no	down	0.945698	no	Ciclev10011203m	0.801841	yes	down	0.544467	no	GO:0006047;GO:0006002;GO:0004360	UDP-N-acetylglucosamine metabolic process;fructose 6-phosphate metabolic process;glutamine-fructose-6-phosphate transaminase (isomerizing) activity	biological_process;biological_process;molecular_function	.	.	.
Ciclev10031497m.g : Ciclev10031497m.g : Ciclev10031497m	Ciclev10031497m.g	1.18302	no	up	0.428908	no	Ciclev10031497m	1.04274	no	up	0.180195	no	GO:0051603;GO:0004185;GO:0005773	proteolysis involved in cellular protein catabolic process;serine-type carboxypeptidase activity;vacuole	biological_process;molecular_function;cellular_component	ko00460	Cyanoamino acid metabolism	Metabolism
Ciclev10028990m.g : Ciclev10028990m.g : Ciclev10028990m	Ciclev10028990m.g	1.01975	no	up	0.926785	no	Ciclev10028990m	0.903625	no	down	0.210039	no	GO:0016688;GO:0005777;GO:0055114;GO:0046861;GO:0005515;GO:0005829;GO:0016021;GO:0009735;GO:0009941;GO:0005739;GO:0009514;GO:0009507;GO:0005778;GO:0020037;GO:0009506;GO:0005773;GO:0005774;GO:0006979;GO:0046872;GO:0005794;GO:0042744;GO:0009536	L-ascorbate peroxidase activity;peroxisome;oxidation-reduction process;glyoxysomal membrane;protein binding;cytosol;integral component of membrane;response to cytokinin;chloroplast envelope;mitochondrion;glyoxysome;chloroplast;peroxisomal membrane;heme binding;plasmodesma;vacuole;vacuolar membrane;response to oxidative stress;metal ion binding;Golgi apparatus;hydrogen peroxide catabolic process;p…	molecular_function;cellular_component;biological_process;cellular_component;molecular_function;cellular_component;cellular_component;biological_process;cellular_component;cellular_component;cellular_component;cellular_component;cellular_component;molecular_function;cellular_component;cellular_component;cellular_component;biological_process;molecular_function;cellular_component;biological_process;…	ko00480;ko00053	Glutathione metabolism;Ascorbate and aldarate metabolism	Metabolism;Metabolism
Ciclev10011792m.g : Ciclev10011792m.g : Ciclev10011792m	Ciclev10011792m.g	1.02876	no	up	0.924895	no	Ciclev10011792m	1.01701	no	up	0.671239	no	GO:0016020;GO:0009535;GO:0009658;GO:0009706;GO:0045037;GO:0005515;GO:0016021;GO:0031897;GO:0009941;GO:0009507	membrane;chloroplast thylakoid membrane;chloroplast organization;chloroplast inner membrane;protein import into chloroplast stroma;protein binding;integral component of membrane;Tic complex;chloroplast envelope;chloroplast	cellular_component;cellular_component;biological_process;cellular_component;biological_process;molecular_function;cellular_component;cellular_component;cellular_component;cellular_component	.	.	.
Ciclev10031191m.g : Ciclev10031191m.g : Ciclev10031191m	Ciclev10031191m.g	1.11803	no	up	0.69768	no	Ciclev10031191m	1.0229	no	up	0.194273	no	GO:0006457;GO:0009506;GO:0005524;GO:0005737;GO:0005515;GO:0005829;GO:0051082;GO:0005886	protein folding;plasmodesma;ATP binding;cytoplasm;protein binding;cytosol;unfolded protein binding;plasma membrane	biological_process;cellular_component;molecular_function;cellular_component;molecular_function;cellular_component;molecular_function;cellular_component	.	.	.
Ciclev10015627m.g : Ciclev10015627m.g : Ciclev10015627m	Ciclev10015627m.g	1.17319	no	up	0.351359	no	Ciclev10015627m	0.983104	no	down	0.67828	no	GO:0005507;GO:0004324;GO:0055114;GO:0016491;GO:0015979;GO:0009507	copper ion binding;ferredoxin-NADP+ reductase activity;oxidation-reduction process;oxidoreductase activity;photosynthesis;chloroplast	molecular_function;molecular_function;biological_process;molecular_function;biological_process;cellular_component	ko00195	Photosynthesis	Metabolism
Ciclev10019532m.g : Ciclev10019532m.g : Ciclev10019532m	Ciclev10019532m.g	1.0177	no	up	0.950205	no	Ciclev10019532m	0.97761	no	down	0.703525	no	GO:0050832;GO:0009611;GO:0008152;GO:0005524;GO:0009411;GO:0016874;GO:0016207;GO:0016021;GO:0009698;GO:0010584	defense response to fungus;response to wounding;metabolic process;ATP binding;response to UV;ligase activity;4-coumarate-CoA ligase activity;integral component of membrane;phenylpropanoid metabolic process;pollen exine formation	biological_process;biological_process;biological_process;molecular_function;biological_process;molecular_function;molecular_function;cellular_component;biological_process;biological_process	ko00940;ko00360;ko00130	Phenylpropanoid biosynthesis;Phenylalanine metabolism;Ubiquinone and other terpenoid-quinone biosynthesis	Metabolism;Metabolism;Metabolism
Ciclev10016829m.g : Ciclev10016829m.g : Ciclev10016829m	Ciclev10016829m.g	0.785197	no	down	0.204449	no	Ciclev10016829m	1.02865	no	up	0.777862	no	.	.	.	.	.	.
Ciclev10011525m.g : Ciclev10011525m.g : Ciclev10011525m	Ciclev10011525m.g	0.8883	no	down	0.697619	no	Ciclev10011525m	0.963229	no	down	0.578636	no	GO:0006508;GO:0030163;GO:0004190	proteolysis;protein catabolic process;aspartic-type endopeptidase activity	biological_process;biological_process;molecular_function	ko01200;ko00330;ko00220;ko00250;ko00950;ko00360;ko00270;ko00710;ko01230;ko00350;ko01210;ko00400;ko00960	Carbon metabolism;Arginine and proline metabolism;Arginine biosynthesis;Alanine, aspartate and glutamate metabolism;Isoquinoline alkaloid biosynthesis;Phenylalanine metabolism;Cysteine and methionine metabolism;Carbon fixation in photosynthetic organisms;Biosynthesis of amino acids;Tyrosine metabolism;2-Oxocarboxylic acid metabolism;Phenylalanine, tyrosine and tryptophan biosynthesis;Tropane, pip…	Metabolism;Metabolism;Metabolism;Metabolism;Metabolism;Metabolism;Metabolism;Metabolism;Metabolism;Metabolism;Metabolism;Metabolism;Metabolism
Ciclev10018733m.g : Ciclev10018733m.g : Ciclev10018733m	Ciclev10018733m.g	0.913046	no	down	0.691247	no	Ciclev10018733m	1.03869	no	up	0.452107	no	GO:0005634;GO:0000398;GO:0003676	nucleus;mRNA splicing, via spliceosome;nucleic acid binding	cellular_component;biological_process;molecular_function	ko03040	Spliceosome	Genetic Information Processing
Ciclev10011236m.g : Ciclev10011236m.g : Ciclev10011236m	Ciclev10011236m.g	1.03819	no	up	0.95107	no	Ciclev10011236m	0.961634	no	down	0.093138	no	GO:0005739	mitochondrion	cellular_component	.	.	.
Ciclev10021271m.g : Ciclev10021271m.g : Ciclev10021271m	Ciclev10021271m.g	1.11071	no	up	0.713422	no	Ciclev10021271m	1.10116	no	up	0.145034	no	GO:0032502;GO:0006457;GO:0009555;GO:0048833;GO:0009965;GO:0009408;GO:0005737;GO:0048448;GO:0009880;GO:0005829;GO:0009735;GO:0010450	developmental process;protein folding;pollen development;specification of floral organ number;leaf morphogenesis;response to heat;cytoplasm;stamen morphogenesis;embryonic pattern specification;cytosol;response to cytokinin;inflorescence meristem growth	biological_process;biological_process;biological_process;biological_process;biological_process;biological_process;cellular_component;biological_process;biological_process;cellular_component;biological_process;biological_process	.	.	.
Ciclev10010700m.g : Ciclev10010700m.g : Ciclev10010700m	Ciclev10010700m.g	1.01799	no	up	0.958725	no	Ciclev10010700m	1.03165	no	up	0.524011	no	GO:0006342;GO:0003677;GO:0000790	chromatin silencing;DNA binding;nuclear chromatin	biological_process;molecular_function;cellular_component	ko04070;ko04626	Phosphatidylinositol signaling system;Plant-pathogen interaction	Environmental Information Processing;Organismal Systems
Ciclev10001178m.g : Ciclev10001178m.g : Ciclev10001178m	Ciclev10001178m.g	0.902458	no	down	0.668388	no	Ciclev10001178m	0.994271	no	down	0.854364	no	GO:0005615;GO:0051603;GO:0004197;GO:0005764	extracellular space;proteolysis involved in cellular protein catabolic process;cysteine-type endopeptidase activity;lysosome	cellular_component;biological_process;molecular_function;cellular_component	ko04145	Phagosome	Cellular Processes
Ciclev10022626m.g : Ciclev10022626m.g : Ciclev10022626m	Ciclev10022626m.g	1.11538	no	up	0.481027	no	Ciclev10022626m	1.38422	yes	up	0.126238	no	GO:0006412;GO:0005739	translation;mitochondrion	biological_process;cellular_component	ko03010	Ribosome	Genetic Information Processing
Ciclev10011145m.g : Ciclev10011145m.g : Ciclev10011145m	Ciclev10011145m.g	0.822431	no	down	0.529811	no	Ciclev10011145m	0.966817	no	down	0.722448	no	NA	NA	NA	ko03040	Spliceosome	Genetic Information Processing
Ciclev10009650m.g : Ciclev10009650m.g : Ciclev10009650m	Ciclev10009650m.g	1.10969	no	up	0.680027	no	Ciclev10009650m	0.808483	yes	down	0.112447	no	GO:0080163;GO:0010427;GO:0005634;GO:0004864;GO:0009738;GO:0004872;GO:0005737	regulation of protein serine/threonine phosphatase activity;abscisic acid binding;nucleus;protein phosphatase inhibitor activity;abscisic acid-activated signaling pathway;receptor activity;cytoplasm	biological_process;molecular_function;cellular_component;molecular_function;biological_process;molecular_function;cellular_component	.	.	.
Ciclev10009422m.g : Ciclev10009422m.g : Ciclev10009422m	Ciclev10009422m.g	1.26547	no	up	0.209791	no	Ciclev10009422m	0.974928	no	down	0.591744	no	GO:0005762;GO:0003735	mitochondrial large ribosomal subunit;structural constituent of ribosome	cellular_component;molecular_function	ko03010	Ribosome	Genetic Information Processing
Ciclev10033914m.g : Ciclev10033914m.g : Ciclev10033914m	Ciclev10033914m.g	0.938726	no	down	0.869991	no	Ciclev10033914m	0.965188	no	down	0.671622	no	GO:0006397;GO:0005634;GO:0003723;GO:0000166;GO:0003676	mRNA processing;nucleus;RNA binding;nucleotide binding;nucleic acid binding	biological_process;cellular_component;molecular_function;molecular_function;molecular_function	ko03015	mRNA surveillance pathway	Genetic Information Processing
Ciclev10010223m.g : Ciclev10010223m.g : Ciclev10010223m	Ciclev10010223m.g	0.336867	yes	down	8.36635e-08	yes	Ciclev10010223m	0.622386	yes	down	0.0412231	yes	GO:0042626;GO:0016021;GO:0005886	ATPase activity, coupled to transmembrane movement of substances;integral component of membrane;plasma membrane	molecular_function;cellular_component;cellular_component	ko02010	ABC transporters	Environmental Information Processing
Ciclev10024320m.g : Ciclev10024320m.g : Ciclev10024320m	Ciclev10024320m.g	0.922185	no	down	0.835826	no	Ciclev10024320m	1.01604	no	up	0.867045	no	GO:0007031;GO:0005634;GO:0016560;GO:0008565;GO:0005777;GO:0005515;GO:0005829;GO:0016021;GO:0005739;GO:0006625;GO:0005886;GO:0005778	peroxisome organization;nucleus;protein import into peroxisome matrix, docking;protein transporter activity;peroxisome;protein binding;cytosol;integral component of membrane;mitochondrion;protein targeting to peroxisome;plasma membrane;peroxisomal membrane	biological_process;cellular_component;biological_process;molecular_function;cellular_component;molecular_function;cellular_component;cellular_component;cellular_component;biological_process;cellular_component;cellular_component	ko04146	Peroxisome	Cellular Processes
Ciclev10002001m.g : Ciclev10002001m.g : Ciclev10002001m	Ciclev10002001m.g	0.872738	no	down	0.779012	no	Ciclev10002001m	0.860404	no	down	0.0286491	yes	GO:0009535;GO:0003993;GO:0009579;GO:0009534;GO:0010206;GO:0031977;GO:0009543;GO:0016021;GO:0016311;GO:0009507	chloroplast thylakoid membrane;acid phosphatase activity;thylakoid;chloroplast thylakoid;photosystem II repair;thylakoid lumen;chloroplast thylakoid lumen;integral component of membrane;dephosphorylation;chloroplast	cellular_component;molecular_function;cellular_component;cellular_component;biological_process;cellular_component;cellular_component;cellular_component;biological_process;cellular_component	.	.	.
Ciclev10019850m.g : Ciclev10019850m.g : Ciclev10019850m	Ciclev10019850m.g	1.21603	no	up	0.370486	no	Ciclev10019850m	1.0333	no	up	0.445969	no	GO:0003723;GO:0003697;GO:0005524;GO:0005515;GO:0009409;GO:0005507;GO:0005739;GO:0080156	RNA binding;single-stranded DNA binding;ATP binding;protein binding;response to cold;copper ion binding;mitochondrion;mitochondrial mRNA modification	molecular_function;molecular_function;molecular_function;molecular_function;biological_process;molecular_function;cellular_component;biological_process	ko03040	Spliceosome	Genetic Information Processing
Ciclev10022230m.g : Ciclev10022230m.g : Ciclev10022230m	Ciclev10022230m.g	1.0909	no	up	0.759191	no	Ciclev10022230m	0.955299	no	down	0.611639	no	NA	NA	NA	ko00500	Starch and sucrose metabolism	Metabolism
Ciclev10028565m.g : Ciclev10028565m.g : Ciclev10028565m	Ciclev10028565m.g	0.948345	no	down	0.869991	no	Ciclev10028565m	1.10624	no	up	0.192818	no	GO:0043248;GO:0005634;GO:0043161;GO:0031593;GO:0005829;GO:0008540	proteasome assembly;nucleus;proteasome-mediated ubiquitin-dependent protein catabolic process;polyubiquitin binding;cytosol;proteasome regulatory particle, base subcomplex	biological_process;cellular_component;biological_process;molecular_function;cellular_component;cellular_component	ko03050	Proteasome	Genetic Information Processing
Ciclev10019848m.g : Ciclev10019848m.g : Ciclev10019848m	Ciclev10019848m.g	1.01133	no	up	0.991556	no	Ciclev10019848m	0.907013	no	down	0.197974	no	GO:0006508;GO:0030163;GO:0004190	proteolysis;protein catabolic process;aspartic-type endopeptidase activity	biological_process;biological_process;molecular_function	.	.	.
Ciclev10032494m.g : Ciclev10032494m.g : Ciclev10032494m	Ciclev10032494m.g	1.2109	no	up	0.349771	no	Ciclev10032494m	1.03279	no	up	0.260129	no	GO:0000470;GO:0003723;GO:0022625;GO:0006412	maturation of LSU-rRNA;RNA binding;cytosolic large ribosomal subunit;translation	biological_process;molecular_function;cellular_component;biological_process	ko03010	Ribosome	Genetic Information Processing
Ciclev10023088m.g : Ciclev10023088m.g : Ciclev10023088m	Ciclev10023088m.g	1.23445	no	up	0.234072	no	Ciclev10023088m	0.980996	no	down	0.628631	no	GO:0005758;GO:0006626;GO:0005507;GO:0005743;GO:0015450;GO:0005739;GO:0015031;GO:0009507	mitochondrial intermembrane space;protein targeting to mitochondrion;copper ion binding;mitochondrial inner membrane;P-P-bond-hydrolysis-driven protein transmembrane transporter activity;mitochondrion;protein transport;chloroplast	cellular_component;biological_process;molecular_function;cellular_component;molecular_function;cellular_component;biological_process;cellular_component	.	.	.
Ciclev10014720m.g : Ciclev10014720m.g : Ciclev10014720m	Ciclev10014720m.g	0.9964	no	down	0.974059	no	Ciclev10014720m	1.04722	no	up	0.651113	no	GO:0048046;GO:0009097;GO:0004455;GO:0055114;GO:0009082;GO:0009099;GO:0046686;GO:0005618;GO:0005507;GO:0005829;GO:0009941;GO:0009536;GO:0005739;GO:0009570;GO:0009507	apoplast;isoleucine biosynthetic process;ketol-acid reductoisomerase activity;oxidation-reduction process;branched-chain amino acid biosynthetic process;valine biosynthetic process;response to cadmium ion;cell wall;copper ion binding;cytosol;chloroplast envelope;plastid;mitochondrion;chloroplast stroma;chloroplast	cellular_component;biological_process;molecular_function;biological_process;biological_process;biological_process;biological_process;cellular_component;molecular_function;cellular_component;cellular_component;cellular_component;cellular_component;cellular_component;cellular_component	ko01230;ko00770;ko00290;ko01210	Biosynthesis of amino acids;Pantothenate and CoA biosynthesis;Valine, leucine and isoleucine biosynthesis;2-Oxocarboxylic acid metabolism	Metabolism;Metabolism;Metabolism;Metabolism
Ciclev10011917m.g : Ciclev10011917m.g : Ciclev10011917m	Ciclev10011917m.g	0.858676	no	down	0.612091	no	Ciclev10011917m	1.3052	yes	up	0.0556691	no	GO:0045227;GO:0032580;GO:0033358;GO:0003824;GO:0050373;GO:0005794;GO:0009225;GO:0016021;GO:0019567;GO:0006012;GO:0003978;GO:0009832	capsule polysaccharide biosynthetic process;Golgi cisterna membrane;UDP-L-arabinose biosynthetic process;catalytic activity;UDP-arabinose 4-epimerase activity;Golgi apparatus;nucleotide-sugar metabolic process;integral component of membrane;arabinose biosynthetic process;galactose metabolic process;UDP-glucose 4-epimerase activity;plant-type cell wall biogenesis	biological_process;cellular_component;biological_process;molecular_function;molecular_function;cellular_component;biological_process;cellular_component;biological_process;biological_process;molecular_function;biological_process	ko00520	Amino sugar and nucleotide sugar metabolism	Metabolism
Ciclev10005651m.g : Ciclev10005651m.g : Ciclev10005651m	Ciclev10005651m.g	1.05977	no	up	0.908671	no	Ciclev10005651m	1.10967	no	up	0.502154	no	.	.	.	.	.	.
Ciclev10007590m.g : Ciclev10007590m.g : Ciclev10007590m	Ciclev10007590m.g	0.962076	no	down	0.94464	no	Ciclev10007590m	0.953924	no	down	0.00542469	yes	GO:0009506;GO:0009845;GO:0005777;GO:0005737;GO:0009908;GO:0006635;GO:0005618;GO:0007275;GO:0009695;GO:0003857;GO:0004165;GO:0008692;GO:0009507;GO:0004300	plasmodesma;seed germination;peroxisome;cytoplasm;flower development;fatty acid beta-oxidation;cell wall;multicellular organism development;jasmonic acid biosynthetic process;3-hydroxyacyl-CoA dehydrogenase activity;dodecenoyl-CoA delta-isomerase activity;3-hydroxybutyryl-CoA epimerase activity;chloroplast;enoyl-CoA hydratase activity	cellular_component;biological_process;cellular_component;cellular_component;biological_process;biological_process;cellular_component;biological_process;biological_process;molecular_function;molecular_function;molecular_function;cellular_component;molecular_function	ko00071;ko01212;ko00592	Fatty acid degradation;Fatty acid metabolism;alpha-Linolenic acid metabolism	Metabolism;Metabolism;Metabolism
Ciclev10022415m.g : Ciclev10022415m.g : Ciclev10022415m	Ciclev10022415m.g	0.997285	no	down	0.925914	no	Ciclev10022415m	0.924989	no	down	0.239795	no	GO:0005634;GO:0003723;GO:0000166;GO:0003676	nucleus;RNA binding;nucleotide binding;nucleic acid binding	cellular_component;molecular_function;molecular_function;molecular_function	ko03040	Spliceosome	Genetic Information Processing
Ciclev10025591m.g : Ciclev10025591m.g : Ciclev10025591m	Ciclev10025591m.g	1.01597	no	up	0.979014	no	Ciclev10025591m	0.979807	no	down	0.723052	no	GO:0009611;GO:0005788;GO:0005783;GO:0008152;GO:0006508;GO:0008237;GO:0010179;GO:0005886;GO:0009507	response to wounding;endoplasmic reticulum lumen;endoplasmic reticulum;metabolic process;proteolysis;metallopeptidase activity;IAA-Ala conjugate hydrolase activity;plasma membrane;chloroplast	biological_process;cellular_component;cellular_component;biological_process;biological_process;molecular_function;molecular_function;cellular_component;cellular_component	.	.	.
Ciclev10020210m.g : Ciclev10020210m.g : Ciclev10020210m	Ciclev10020210m.g	0.862392	no	down	0.498973	no	Ciclev10020210m	0.961405	no	down	0.23103	no	GO:0006096;GO:0055114;GO:0005829;GO:0009941;GO:0004739;GO:0005739;GO:0009536;GO:0006086;GO:0009507;GO:0009570	glycolytic process;oxidation-reduction process;cytosol;chloroplast envelope;pyruvate dehydrogenase (acetyl-transferring) activity;mitochondrion;plastid;acetyl-CoA biosynthetic process from pyruvate;chloroplast;chloroplast stroma	biological_process;biological_process;cellular_component;cellular_component;molecular_function;cellular_component;cellular_component;biological_process;cellular_component;cellular_component	ko00020;ko01200;ko00010;ko00620	Citrate cycle (TCA cycle);Carbon metabolism;Glycolysis / Gluconeogenesis;Pyruvate metabolism	Metabolism;Metabolism;Metabolism;Metabolism
Ciclev10031155m.g : Ciclev10031155m.g : Ciclev10031155m	Ciclev10031155m.g	0.408725	yes	down	3.67334e-19	yes	Ciclev10031155m	0.746835	yes	down	0.124771	no	GO:0004029	aldehyde dehydrogenase (NAD) activity	molecular_function	ko00330;ko00010;ko00903;ko00380;ko00040;ko00310;ko00280;ko00410;ko00620;ko00071;ko00053;ko00561;ko00340	Arginine and proline metabolism;Glycolysis / Gluconeogenesis;Limonene and pinene degradation;Tryptophan metabolism;Pentose and glucuronate interconversions;Lysine degradation;Valine, leucine and isoleucine degradation;beta-Alanine metabolism;Pyruvate metabolism;Fatty acid degradation;Ascorbate and aldarate metabolism;Glycerolipid metabolism;Histidine metabolism	Metabolism;Metabolism;Metabolism;Metabolism;Metabolism;Metabolism;Metabolism;Metabolism;Metabolism;Metabolism;Metabolism;Metabolism;Metabolism
Ciclev10011472m.g : Ciclev10011472m.g : Ciclev10011472m	Ciclev10011472m.g	1.01742	no	up	0.96292	no	Ciclev10011472m	0.99259	no	down	0.824591	no	GO:0016020;GO:0000287;GO:0004743;GO:0016301;GO:0006096;GO:0005737;GO:0030955;GO:0046686;GO:0005829	membrane;magnesium ion binding;pyruvate kinase activity;kinase activity;glycolytic process;cytoplasm;potassium ion binding;response to cadmium ion;cytosol	cellular_component;molecular_function;molecular_function;molecular_function;biological_process;cellular_component;molecular_function;biological_process;cellular_component	ko01230;ko01200;ko00230;ko00010;ko00620	Biosynthesis of amino acids;Carbon metabolism;Purine metabolism;Glycolysis / Gluconeogenesis;Pyruvate metabolism	Metabolism;Metabolism;Metabolism;Metabolism;Metabolism
Ciclev10000022m.g : Ciclev10000022m.g : Ciclev10000022m	Ciclev10000022m.g	0.891177	no	down	0.75113	no	Ciclev10000022m	0.878051	no	down	0.0914018	no	GO:0070062	extracellular exosome	cellular_component	ko04144	Endocytosis	Cellular Processes
Ciclev10029527m.g : Ciclev10029527m.g : Ciclev10029527m	Ciclev10029527m.g	0.779528	no	down	0.560361	no	Ciclev10029527m	0.910792	no	down	0.77371	no	GO:0008289;GO:0007165;GO:0005737;GO:0035091	lipid binding;signal transduction;cytoplasm;phosphatidylinositol binding	molecular_function;biological_process;cellular_component;molecular_function	.	.	.
Ciclev10031397m.g : Ciclev10031397m.g : Ciclev10031397m	Ciclev10031397m.g	0.961326	no	down	0.954754	no	Ciclev10031397m	0.956357	no	down	0.274339	no	GO:0016020;GO:0004742;GO:0006096;GO:0009534;GO:0005829;GO:0009941;GO:0005739;GO:0006086;GO:0022626;GO:0009507;GO:0009570	membrane;dihydrolipoyllysine-residue acetyltransferase activity;glycolytic process;chloroplast thylakoid;cytosol;chloroplast envelope;mitochondrion;acetyl-CoA biosynthetic process from pyruvate;cytosolic ribosome;chloroplast;chloroplast stroma	cellular_component;molecular_function;biological_process;cellular_component;cellular_component;cellular_component;cellular_component;biological_process;cellular_component;cellular_component;cellular_component	ko00020;ko01200;ko00010;ko00620	Citrate cycle (TCA cycle);Carbon metabolism;Glycolysis / Gluconeogenesis;Pyruvate metabolism	Metabolism;Metabolism;Metabolism;Metabolism
Ciclev10000072m.g : Ciclev10000072m.g : Ciclev10000072m	Ciclev10000072m.g	0.972644	no	down	0.934346	no	Ciclev10000072m	0.94795	no	down	0.0235967	yes	GO:0005634;GO:0035281;GO:0005635;GO:0005487;GO:0048364;GO:0009965;GO:0009910;GO:0005515;GO:0048367;GO:0009944	nucleus;pre-miRNA export from nucleus;nuclear envelope;nucleocytoplasmic transporter activity;root development;leaf morphogenesis;negative regulation of flower development;protein binding;shoot system development;polarity specification of adaxial/abaxial axis	cellular_component;biological_process;cellular_component;molecular_function;biological_process;biological_process;biological_process;molecular_function;biological_process;biological_process	ko03013	RNA transport	Genetic Information Processing
Ciclev10007237m.g : Ciclev10007237m.g : Ciclev10007237m	Ciclev10007237m.g	0.733714	no	down	0.0855155	no	Ciclev10007237m	1.0899	no	up	0.323173	no	GO:0016787;GO:0009793	hydrolase activity;embryo development ending in seed dormancy	molecular_function;biological_process	.	.	.
Ciclev10003424m.g : Ciclev10003424m.g : Ciclev10003424m	Ciclev10003424m.g	0.816974	no	down	0.225984	no	Ciclev10003424m	1.04747	no	up	0.251729	no	GO:0009536	plastid	cellular_component	.	.	.
Ciclev10021569m.g : Ciclev10021569m.g : Ciclev10021569m	Ciclev10021569m.g	1.12379	no	up	0.627812	no	Ciclev10021569m	0.961448	no	down	0.482544	no	GO:0016021;GO:0009507	integral component of membrane;chloroplast	cellular_component;cellular_component	.	.	.
Ciclev10016329m.g : Ciclev10016329m.g : Ciclev10016329m	Ciclev10016329m.g	1.35289	no	up	0.206298	no	Ciclev10016329m	1.06674	no	up	0.027038	yes	GO:0000470;GO:0003723;GO:0022625;GO:0006412	maturation of LSU-rRNA;RNA binding;cytosolic large ribosomal subunit;translation	biological_process;molecular_function;cellular_component;biological_process	ko03010	Ribosome	Genetic Information Processing
Ciclev10021490m.g : Ciclev10021490m.g : Ciclev10021490m	Ciclev10021490m.g	1.10836	no	up	0.713371	no	Ciclev10021490m	1.04096	no	up	0.399834	no	GO:0042781	3'-tRNA processing endoribonuclease activity	molecular_function	ko03013	RNA transport	Genetic Information Processing
Ciclev10020174m.g : Ciclev10020174m.g : Ciclev10020174m	Ciclev10020174m.g	1.0329	no	up	0.875011	no	Ciclev10020174m	1.02442	no	up	0.729501	no	GO:0005634;GO:0043565;GO:0044212;GO:0003700	nucleus;sequence-specific DNA binding;transcription regulatory region DNA binding;transcription factor activity, sequence-specific DNA binding	cellular_component;molecular_function;molecular_function;molecular_function	.	.	.
Ciclev10020723m.g : Ciclev10020723m.g : Ciclev10020723m	Ciclev10020723m.g	1.16494	no	up	0.445079	no	Ciclev10020723m	0.91323	no	down	0.00620053	yes	GO:0033356;GO:0005829;GO:0005794;GO:0052691;GO:0009832	UDP-L-arabinose metabolic process;cytosol;Golgi apparatus;UDP-arabinopyranose mutase activity;plant-type cell wall biogenesis	biological_process;cellular_component;cellular_component;molecular_function;biological_process	ko00520	Amino sugar and nucleotide sugar metabolism	Metabolism
Ciclev10014994m.g : Ciclev10014994m.g : Ciclev10014994m	Ciclev10014994m.g	0.938733	no	down	0.93156	no	Ciclev10014994m	0.952464	no	down	0.371271	no	GO:0004553;GO:0042547;GO:0030245;GO:0005576;GO:0009507;GO:0008810	hydrolase activity, hydrolyzing O-glycosyl compounds;cell wall modification involved in multidimensional cell growth;cellulose catabolic process;extracellular region;chloroplast;cellulase activity	molecular_function;biological_process;biological_process;cellular_component;cellular_component;molecular_function	ko00500	Starch and sucrose metabolism	Metabolism
Ciclev10014421m.g : Ciclev10014421m.g : Ciclev10014421m	Ciclev10014421m.g	0.868622	no	down	0.502626	no	Ciclev10014421m	0.866342	no	down	0.028522	yes	GO:0005783;GO:0005524;GO:0004467;GO:0005794;GO:0006631;GO:0006633;GO:0009941;GO:0009507	endoplasmic reticulum;ATP binding;long-chain fatty acid-CoA ligase activity;Golgi apparatus;fatty acid metabolic process;fatty acid biosynthetic process;chloroplast envelope;chloroplast	cellular_component;molecular_function;molecular_function;cellular_component;biological_process;biological_process;cellular_component;cellular_component	ko04146;ko00071;ko01212;ko00061	Peroxisome;Fatty acid degradation;Fatty acid metabolism;Fatty acid biosynthesis	Cellular Processes;Metabolism;Metabolism;Metabolism
Ciclev10028454m.g : Ciclev10028454m.g : Ciclev10028454m	Ciclev10028454m.g	1.07571	no	up	0.773515	no	Ciclev10028454m	1.08156	no	up	0.30292	no	GO:0008143;GO:0006397;GO:0005634;GO:0003723;GO:0005829;GO:0000166;GO:0009735	poly(A) binding;mRNA processing;nucleus;RNA binding;cytosol;nucleotide binding;response to cytokinin	molecular_function;biological_process;cellular_component;molecular_function;cellular_component;molecular_function;biological_process	ko03013	RNA transport	Genetic Information Processing
Ciclev10031358m.g : Ciclev10031358m.g : Ciclev10031358m	Ciclev10031358m.g	0.674829	no	down	0.0169495	yes	Ciclev10031358m	0.924692	no	down	0.0538638	no	GO:0015238;GO:0006855	drug transmembrane transporter activity;drug transmembrane transport	molecular_function;biological_process	.	.	.
Ciclev10028864m.g : Ciclev10028864m.g : Ciclev10028864m	Ciclev10028864m.g	1.12207	no	up	0.6377	no	Ciclev10028864m	1.12899	no	up	0.0453249	yes	GO:0005730;GO:0000027;GO:0000463;GO:0019843	nucleolus;ribosomal large subunit assembly;maturation of LSU-rRNA from tricistronic rRNA transcript (SSU-rRNA, 5.8S rRNA, LSU-rRNA);rRNA binding	cellular_component;biological_process;biological_process;molecular_function	.	.	.
Ciclev10018468m.g : Ciclev10018468m.g : Ciclev10018468m	Ciclev10018468m.g	0.957608	no	down	0.973098	no	Ciclev10018468m	0.939721	no	down	0.261934	no	GO:0012505;GO:0019898;GO:0005543	endomembrane system;extrinsic component of membrane;phospholipid binding	cellular_component;cellular_component;molecular_function	.	.	.
Ciclev10004283m.g : Ciclev10004283m.g : Ciclev10004283m	Ciclev10004283m.g	1.07833	no	up	0.751313	no	Ciclev10004283m	1.04352	no	up	0.772364	no	GO:0035194;GO:0005524;GO:0005515;GO:0009616;GO:0003724;GO:0005737	posttranscriptional gene silencing by RNA;ATP binding;protein binding;virus induced gene silencing;RNA helicase activity;cytoplasm	biological_process;molecular_function;molecular_function;biological_process;molecular_function;cellular_component	ko03015;ko03013	mRNA surveillance pathway;RNA transport	Genetic Information Processing;Genetic Information Processing
Ciclev10031939m.g : Ciclev10031939m.g : Ciclev10031939m	Ciclev10031939m.g	1.14374	no	up	0.543609	no	Ciclev10031939m	0.938262	no	down	0.414338	no	GO:0004356	glutamate-ammonia ligase activity	molecular_function	ko00910;ko01230;ko00220;ko00250;ko00630	Nitrogen metabolism;Biosynthesis of amino acids;Arginine biosynthesis;Alanine, aspartate and glutamate metabolism;Glyoxylate and dicarboxylate metabolism	Metabolism;Metabolism;Metabolism;Metabolism;Metabolism
Ciclev10008931m.g : Ciclev10008931m.g : Ciclev10008931m	Ciclev10008931m.g	0.994336	no	down	0.866555	no	Ciclev10008931m	0.995998	no	down	0.968332	no	GO:0005829	cytosol	cellular_component	.	.	.
Ciclev10026028m.g : Ciclev10026028m.g : Ciclev10026028m	Ciclev10026028m.g	1.05921	no	up	0.81976	no	Ciclev10026028m	1.02641	no	up	0.726809	no	GO:0045431	flavonol synthase activity	molecular_function	ko00941	Flavonoid biosynthesis	Metabolism
Ciclev10002024m.g : Ciclev10002024m.g : Ciclev10002024m	Ciclev10002024m.g	1.04259	no	up	0.909981	no	Ciclev10002024m	1.04851	no	up	0.133761	no	GO:0003999;GO:0006168;GO:0005829;GO:0044209;GO:0005737	adenine phosphoribosyltransferase activity;adenine salvage;cytosol;AMP salvage;cytoplasm	molecular_function;biological_process;cellular_component;biological_process;cellular_component	ko00230	Purine metabolism	Metabolism
Ciclev10007516m.g : Ciclev10007516m.g : Ciclev10007516m	Ciclev10007516m.g	1.46136	no	up	0.000748936	yes	Ciclev10007516m	0.983461	no	down	0.857369	no	GO:0006820;GO:0008381;GO:0050982;GO:0005886	anion transport;mechanically-gated ion channel activity;detection of mechanical stimulus;plasma membrane	biological_process;molecular_function;biological_process;cellular_component	.	.	.
Ciclev10016366m.g : Ciclev10016366m.g : Ciclev10016366m	Ciclev10016366m.g	1.28748	no	up	0.0438306	yes	Ciclev10016366m	0.798594	yes	down	0.0167131	yes	GO:0016787;GO:0008152	hydrolase activity;metabolic process	molecular_function;biological_process	.	.	.
Ciclev10011995m.g : Ciclev10011995m.g : Ciclev10011995m	Ciclev10011995m.g	1.24625	no	up	0.208108	no	Ciclev10011995m	1.01803	no	up	0.702078	no	GO:0016020;GO:0000302;GO:0009648;GO:0016021;GO:0009536;GO:0009941;GO:0048366;GO:0009507;GO:0031969	membrane;response to reactive oxygen species;photoperiodism;integral component of membrane;plastid;chloroplast envelope;leaf development;chloroplast;chloroplast membrane	cellular_component;biological_process;biological_process;cellular_component;cellular_component;cellular_component;biological_process;cellular_component;cellular_component	.	.	.
Ciclev10010887m.g : Ciclev10010887m.g : Ciclev10010887m	Ciclev10010887m.g	0.896954	no	down	0.86159	no	Ciclev10010887m	1.00606	no	up	0.7528	no	.	.	.	.	.	.
Ciclev10032568m.g : Ciclev10032568m.g : Ciclev10032568m	Ciclev10032568m.g	0.968486	no	down	0.979333	no	Ciclev10032568m	0.870015	no	down	0.0811299	no	GO:0009768;GO:0031409;GO:0010287;GO:0009535;GO:0009416;GO:0016168;GO:0009941	photosynthesis, light harvesting in photosystem I;pigment binding;plastoglobule;chloroplast thylakoid membrane;response to light stimulus;chlorophyll binding;chloroplast envelope	biological_process;molecular_function;cellular_component;cellular_component;biological_process;molecular_function;cellular_component	ko00196	Photosynthesis - antenna proteins	Metabolism
Ciclev10020804m.g : Ciclev10020804m.g : Ciclev10020804m	Ciclev10020804m.g	1.37689	no	up	0.0501624	no	Ciclev10020804m	1.03731	no	up	0.813552	no	GO:0008643;GO:0016021;GO:0008514;GO:0005886	carbohydrate transport;integral component of membrane;organic anion transmembrane transporter activity;plasma membrane	biological_process;cellular_component;molecular_function;cellular_component	.	.	.
Ciclev10018974m.g : Ciclev10018974m.g : Ciclev10018974m	Ciclev10018974m.g	1.04284	no	up	0.917849	no	Ciclev10018974m	0.947661	no	down	0.0112256	yes	GO:0003746;GO:0005739;GO:0070125;GO:0003924	translation elongation factor activity;mitochondrion;mitochondrial translational elongation;GTPase activity	molecular_function;cellular_component;biological_process;molecular_function	ko03008	Ribosome biogenesis in eukaryotes	Genetic Information Processing
Ciclev10016124m.g : Ciclev10016124m.g : Ciclev10016124m	Ciclev10016124m.g	1.19833	no	up	0.255948	no	Ciclev10016124m	0.973232	no	down	0.596213	no	GO:0055114;GO:0009579;GO:0005507;GO:0009735;GO:0009941;GO:0009507;GO:0009570;GO:0016491	oxidation-reduction process;thylakoid;copper ion binding;response to cytokinin;chloroplast envelope;chloroplast;chloroplast stroma;oxidoreductase activity	biological_process;cellular_component;molecular_function;biological_process;cellular_component;cellular_component;cellular_component;molecular_function	.	.	.
Ciclev10022372m.g : Ciclev10022372m.g : Ciclev10022372m	Ciclev10022372m.g	1.29279	no	up	0.0380281	yes	Ciclev10022372m	1.01323	no	up	0.81836	no	GO:0003723;GO:0022625;GO:0002181;GO:0003735	RNA binding;cytosolic large ribosomal subunit;cytoplasmic translation;structural constituent of ribosome	molecular_function;cellular_component;biological_process;molecular_function	ko03010	Ribosome	Genetic Information Processing
Ciclev10014690m.g : Ciclev10014690m.g : Ciclev10014690m	Ciclev10014690m.g	1.0408	no	up	0.934588	no	Ciclev10014690m	1.06636	no	up	0.232511	no	GO:0006432;GO:0004826;GO:0009328	phenylalanyl-tRNA aminoacylation;phenylalanine-tRNA ligase activity;phenylalanine-tRNA ligase complex	biological_process;molecular_function;cellular_component	ko00970	Aminoacyl-tRNA biosynthesis	Genetic Information Processing
Ciclev10004983m.g : Ciclev10004983m.g : Ciclev10004983m	Ciclev10004983m.g	1.23635	no	up	0.196669	no	Ciclev10004983m	1.02894	no	up	0.00923941	yes	GO:0005634;GO:0003743;GO:0005852	nucleus;translation initiation factor activity;eukaryotic translation initiation factor 3 complex	cellular_component;molecular_function;cellular_component	ko03013	RNA transport	Genetic Information Processing
Ciclev10011709m.g : Ciclev10011709m.g : Ciclev10011709m	Ciclev10011709m.g	1.2196	no	up	0.206956	no	Ciclev10011709m	1.21777	yes	up	0.112977	no	GO:0045298;GO:0005200;GO:0005737;GO:0005774;GO:0046686;GO:0005618;GO:0005829;GO:0007017;GO:0005886;GO:0071258;GO:0009507;GO:0009570	tubulin complex;structural constituent of cytoskeleton;cytoplasm;vacuolar membrane;response to cadmium ion;cell wall;cytosol;microtubule-based process;plasma membrane;cellular response to gravity;chloroplast;chloroplast stroma	cellular_component;molecular_function;cellular_component;cellular_component;biological_process;cellular_component;cellular_component;biological_process;cellular_component;biological_process;cellular_component;cellular_component	ko04145	Phagosome	Cellular Processes
Ciclev10000842m.g : Ciclev10000842m.g : Ciclev10000842m	Ciclev10000842m.g	1.02395	no	up	0.963624	no	Ciclev10000842m	0.941518	no	down	0.240997	no	GO:0019252;GO:0005978;GO:0008878;GO:0005524;GO:0009507	starch biosynthetic process;glycogen biosynthetic process;glucose-1-phosphate adenylyltransferase activity;ATP binding;chloroplast	biological_process;biological_process;molecular_function;molecular_function;cellular_component	ko00500;ko00520	Starch and sucrose metabolism;Amino sugar and nucleotide sugar metabolism	Metabolism;Metabolism
Ciclev10019479m.g : Ciclev10019479m.g : Ciclev10019479m	Ciclev10019479m.g	1.04783	no	up	0.86159	no	Ciclev10019479m	1.0074	no	up	0.884841	no	GO:0009969;GO:0008417;GO:0005794;GO:0009832	xyloglucan biosynthetic process;fucosyltransferase activity;Golgi apparatus;plant-type cell wall biogenesis	biological_process;molecular_function;cellular_component;biological_process	.	.	.
Ciclev10028980m.g : Ciclev10028980m.g : Ciclev10028980m	Ciclev10028980m.g	1.21278	no	up	0.339962	no	Ciclev10028980m	0.987693	no	down	0.730679	no	GO:0005774;GO:0005747;GO:0016021;GO:0005739	vacuolar membrane;mitochondrial respiratory chain complex I;integral component of membrane;mitochondrion	cellular_component;cellular_component;cellular_component;cellular_component	.	.	.
Ciclev10019226m.g : Ciclev10019226m.g : Ciclev10019226m	Ciclev10019226m.g	1.05041	no	up	0.939116	no	Ciclev10019226m	1.02419	no	up	0.524378	no	GO:0005634;GO:0016567	nucleus;protein ubiquitination	cellular_component;biological_process	.	.	.
Ciclev10011985m.g : Ciclev10011985m.g : Ciclev10011985m	Ciclev10011985m.g	1.04515	no	up	0.917593	no	Ciclev10011985m	0.940468	no	down	0.37803	no	GO:0009535;GO:0046408;GO:0016021;GO:0009534;GO:0031969;GO:0015995;GO:0009507	chloroplast thylakoid membrane;chlorophyll synthetase activity;integral component of membrane;chloroplast thylakoid;chloroplast membrane;chlorophyll biosynthetic process;chloroplast	cellular_component;molecular_function;cellular_component;cellular_component;cellular_component;biological_process;cellular_component	ko00860	Porphyrin and chlorophyll metabolism	Metabolism
Ciclev10030743m.g : Ciclev10030743m.g : Ciclev10030743m	Ciclev10030743m.g	1.14667	no	up	0.783996	no	Ciclev10030743m	1.02257	no	up	0.567914	no	GO:0010157;GO:0009414;GO:0005524;GO:0045037;GO:0005829;GO:0009651;GO:0009941;GO:0005739;GO:0009704;GO:0009507;GO:0006457;GO:0009408;GO:0005774;GO:0051082;GO:0009536;GO:0009570;GO:0009793	response to chlorate;response to water deprivation;ATP binding;protein import into chloroplast stroma;cytosol;response to salt stress;chloroplast envelope;mitochondrion;de-etiolation;chloroplast;protein folding;response to heat;vacuolar membrane;unfolded protein binding;plastid;chloroplast stroma;embryo development ending in seed dormancy	biological_process;biological_process;molecular_function;biological_process;cellular_component;biological_process;cellular_component;cellular_component;biological_process;cellular_component;biological_process;biological_process;cellular_component;molecular_function;cellular_component;cellular_component;biological_process	ko04626;ko04141	Plant-pathogen interaction;Protein processing in endoplasmic reticulum	Organismal Systems;Genetic Information Processing
Ciclev10007673m.g : Ciclev10007673m.g : Ciclev10007673m	Ciclev10007673m.g	1.15786	no	up	0.572101	no	Ciclev10007673m	1.03004	no	up	0.795765	no	GO:0009506;GO:0005524;GO:0016301;GO:0006468;GO:0005774;GO:0007169;GO:0004674;GO:0004672;GO:0016021;GO:0005886	plasmodesma;ATP binding;kinase activity;protein phosphorylation;vacuolar membrane;transmembrane receptor protein tyrosine kinase signaling pathway;protein serine/threonine kinase activity;protein kinase activity;integral component of membrane;plasma membrane	cellular_component;molecular_function;molecular_function;biological_process;cellular_component;biological_process;molecular_function;molecular_function;cellular_component;cellular_component	ko04075	Plant hormone signal transduction	Environmental Information Processing
Ciclev10029087m.g : Ciclev10029087m.g : Ciclev10029087m	Ciclev10029087m.g	1.01339	no	up	0.93185	no	Ciclev10029087m	0.980671	no	down	0.78023	no	GO:0009742;GO:0005737;GO:0005773;GO:0005774;GO:0019904;GO:0045309;GO:0005794;GO:0005829;GO:0005886	brassinosteroid mediated signaling pathway;cytoplasm;vacuole;vacuolar membrane;protein domain specific binding;protein phosphorylated amino acid binding;Golgi apparatus;cytosol;plasma membrane	biological_process;cellular_component;cellular_component;cellular_component;molecular_function;molecular_function;cellular_component;cellular_component;cellular_component	.	.	.
Ciclev10022793m.g : Ciclev10022793m.g : Ciclev10022793m	Ciclev10022793m.g	0.902725	no	down	0.825451	no	Ciclev10022793m	0.910636	no	down	0.193983	no	GO:0009535;GO:0009523;GO:0010270;GO:0009579;GO:0009534;GO:0009654;GO:0005515;GO:0009735;GO:0009507;GO:0015979	chloroplast thylakoid membrane;photosystem II;photosystem II oxygen evolving complex assembly;thylakoid;chloroplast thylakoid;photosystem II oxygen evolving complex;protein binding;response to cytokinin;chloroplast;photosynthesis	cellular_component;cellular_component;biological_process;cellular_component;cellular_component;cellular_component;molecular_function;biological_process;cellular_component;biological_process	ko00195	Photosynthesis	Metabolism
Ciclev10012766m.g : Ciclev10012766m.g : Ciclev10012766m	Ciclev10012766m.g	0.882593	no	down	0.63658	no	Ciclev10012766m	0.974115	no	down	0.602737	no	GO:0005783;GO:0005634;GO:0016021;GO:0005789;GO:0016192	endoplasmic reticulum;nucleus;integral component of membrane;endoplasmic reticulum membrane;vesicle-mediated transport	cellular_component;cellular_component;cellular_component;cellular_component;biological_process	.	.	.
Ciclev10029226m.g : Ciclev10029226m.g : Ciclev10029226m	Ciclev10029226m.g	1.04908	no	up	0.925622	no	Ciclev10029226m	0.987441	no	down	0.547538	no	GO:0046872;GO:0005747;GO:0051539;GO:0005739;GO:0055114;GO:0008137	metal ion binding;mitochondrial respiratory chain complex I;4 iron, 4 sulfur cluster binding;mitochondrion;oxidation-reduction process;NADH dehydrogenase (ubiquinone) activity	molecular_function;cellular_component;molecular_function;cellular_component;biological_process;molecular_function	ko00190	Oxidative phosphorylation	Metabolism
Ciclev10019279m.g : Ciclev10019279m.g : Ciclev10019279m	Ciclev10019279m.g	0.978409	no	down	0.959112	no	Ciclev10019279m	1.00375	no	up	0.916123	no	GO:0005506;GO:0016021;GO:0006633;GO:0003824;GO:0055114;GO:0016491	iron ion binding;integral component of membrane;fatty acid biosynthetic process;catalytic activity;oxidation-reduction process;oxidoreductase activity	molecular_function;cellular_component;biological_process;molecular_function;biological_process;molecular_function	ko00073	Cutin, suberine and wax biosynthesis	Metabolism
Ciclev10009222m.g : Ciclev10009222m.g : Ciclev10009222m	Ciclev10009222m.g	1.06537	no	up	0.892435	no	Ciclev10009222m	1.00879	no	up	0.783322	no	GO:0005774;GO:0005829;GO:0005576;GO:0003993;GO:0005773	vacuolar membrane;cytosol;extracellular region;acid phosphatase activity;vacuole	cellular_component;cellular_component;cellular_component;molecular_function;cellular_component	ko03010	Ribosome	Genetic Information Processing
Ciclev10012463m.g : Ciclev10012463m.g : Ciclev10012463m	Ciclev10012463m.g	1.04019	no	up	0.953059	no	Ciclev10012463m	1.11712	no	up	0.0748593	no	GO:0008289;GO:0005634;GO:0005515;GO:0006355;GO:0009707;GO:0005886;GO:0005737	lipid binding;nucleus;protein binding;regulation of transcription, DNA-templated;chloroplast outer membrane;plasma membrane;cytoplasm	molecular_function;cellular_component;molecular_function;biological_process;cellular_component;cellular_component;cellular_component	.	.	.
Ciclev10017936m.g : Ciclev10017936m.g : Ciclev10017936m	Ciclev10017936m.g	1.06962	no	up	0.822618	no	Ciclev10017936m	1.02579	no	up	0.596854	no	GO:0000470;GO:0003723;GO:0022625;GO:0006412;GO:0005739	maturation of LSU-rRNA;RNA binding;cytosolic large ribosomal subunit;translation;mitochondrion	biological_process;molecular_function;cellular_component;biological_process;cellular_component	ko03010	Ribosome	Genetic Information Processing
Ciclev10007782m.g : Ciclev10007782m.g : Ciclev10007782m	Ciclev10007782m.g	0.911631	no	down	0.728326	no	Ciclev10007782m	0.957401	no	down	0.400842	no	GO:0080008;GO:0005829;GO:0000166;GO:0005737	Cul4-RING E3 ubiquitin ligase complex;cytosol;nucleotide binding;cytoplasm	cellular_component;cellular_component;molecular_function;cellular_component	ko03013	RNA transport	Genetic Information Processing
Ciclev10016720m.g : Ciclev10016720m.g : Ciclev10016720m	Ciclev10016720m.g	1.13249	no	up	0.560159	no	Ciclev10016720m	1.03361	no	up	0.0628269	no	GO:0045040;GO:0005741;GO:0005742;GO:0006626;GO:0005515;GO:0005744;GO:0016021;GO:0005743;GO:0015450;GO:0005739	protein import into mitochondrial outer membrane;mitochondrial outer membrane;mitochondrial outer membrane translocase complex;protein targeting to mitochondrion;protein binding;mitochondrial inner membrane presequence translocase complex;integral component of membrane;mitochondrial inner membrane;P-P-bond-hydrolysis-driven protein transmembrane transporter activity;mitochondrion	biological_process;cellular_component;cellular_component;biological_process;molecular_function;cellular_component;cellular_component;cellular_component;molecular_function;cellular_component	.	.	.
Ciclev10030694m.g : Ciclev10030694m.g : Ciclev10030694m	Ciclev10030694m.g	0.999618	no	down	0.997143	no	Ciclev10030694m	1.08025	no	up	0.155429	no	GO:0000398;GO:0046540	mRNA splicing, via spliceosome;U4/U6 x U5 tri-snRNP complex	biological_process;cellular_component	ko03040	Spliceosome	Genetic Information Processing
Ciclev10022481m.g : Ciclev10022481m.g : Ciclev10022481m	Ciclev10022481m.g	1.27617	no	up	0.305024	no	Ciclev10022481m	1.08154	no	up	0.149193	no	GO:0000028;GO:0022627;GO:0003735	ribosomal small subunit assembly;cytosolic small ribosomal subunit;structural constituent of ribosome	biological_process;cellular_component;molecular_function	ko03010	Ribosome	Genetic Information Processing
Ciclev10016576m.g : Ciclev10016576m.g : Ciclev10016576m	Ciclev10016576m.g	1.04198	no	up	0.938475	no	Ciclev10016576m	0.955874	no	down	0.217661	no	GO:0046872;GO:0019323;GO:0009052;GO:0005829;GO:0044262;GO:0004750	metal ion binding;pentose catabolic process;pentose-phosphate shunt, non-oxidative branch;cytosol;cellular carbohydrate metabolic process;ribulose-phosphate 3-epimerase activity	molecular_function;biological_process;biological_process;cellular_component;biological_process;molecular_function	ko01230;ko01200;ko00030;ko00040;ko00710	Biosynthesis of amino acids;Carbon metabolism;Pentose phosphate pathway;Pentose and glucuronate interconversions;Carbon fixation in photosynthetic organisms	Metabolism;Metabolism;Metabolism;Metabolism;Metabolism
Ciclev10030580m.g : Ciclev10030580m.g : Ciclev10030580m	Ciclev10030580m.g	0.973234	no	down	0.896167	no	Ciclev10030580m	1.06124	no	up	0.0585228	no	GO:0008964;GO:0005829	phosphoenolpyruvate carboxylase activity;cytosol	molecular_function;cellular_component	ko01200;ko00620;ko00710	Carbon metabolism;Pyruvate metabolism;Carbon fixation in photosynthetic organisms	Metabolism;Metabolism;Metabolism
Ciclev10011651m.g : Ciclev10011651m.g : Ciclev10011651m	Ciclev10011651m.g	1.01371	no	up	0.958229	no	Ciclev10011651m	0.85088	no	down	0.0376672	yes	GO:0016020;GO:0006813;GO:0005634;GO:0005249;GO:0016567;GO:0051260;GO:0008076	membrane;potassium ion transport;nucleus;voltage-gated potassium channel activity;protein ubiquitination;protein homooligomerization;voltage-gated potassium channel complex	cellular_component;biological_process;cellular_component;molecular_function;biological_process;biological_process;cellular_component	.	.	.
Ciclev10006542m.g : Ciclev10006542m.g : Ciclev10006542m	Ciclev10006542m.g	0.930936	no	down	0.886942	no	Ciclev10006542m	1.03135	no	up	0.319825	no	GO:0005643;GO:0006913;GO:0005487;GO:0007094	nuclear pore;nucleocytoplasmic transport;nucleocytoplasmic transporter activity;mitotic spindle assembly checkpoint	cellular_component;biological_process;molecular_function;biological_process	ko03013	RNA transport	Genetic Information Processing
Ciclev10025909m.g : Ciclev10025909m.g : Ciclev10025909m	Ciclev10025909m.g	0.942414	no	down	0.922682	no	Ciclev10025909m	0.902429	no	down	0.564888	no	GO:0030246;GO:0004034;GO:0016853;GO:0005829;GO:0005975;GO:0006012;GO:0009737	carbohydrate binding;aldose 1-epimerase activity;isomerase activity;cytosol;carbohydrate metabolic process;galactose metabolic process;response to abscisic acid	molecular_function;molecular_function;molecular_function;cellular_component;biological_process;biological_process;biological_process	ko00010	Glycolysis / Gluconeogenesis	Metabolism
Ciclev10032498m.g : Ciclev10032498m.g : Ciclev10032498m	Ciclev10032498m.g	1.20976	no	up	0.351904	no	Ciclev10032498m	1.09367	no	up	0.298828	no	GO:0009535;GO:0003723;GO:0000166;GO:0009941;GO:0009579;GO:0009570;GO:0009507;GO:0003676	chloroplast thylakoid membrane;RNA binding;nucleotide binding;chloroplast envelope;thylakoid;chloroplast stroma;chloroplast;nucleic acid binding	cellular_component;molecular_function;molecular_function;cellular_component;cellular_component;cellular_component;cellular_component;molecular_function	ko03018;ko03015;ko03013	RNA degradation;mRNA surveillance pathway;RNA transport	Genetic Information Processing;Genetic Information Processing;Genetic Information Processing
Ciclev10030995m.g : Ciclev10030995m.g : Ciclev10030995m	Ciclev10030995m.g	1.09844	no	up	0.819017	no	Ciclev10030995m	1.08502	no	up	0.474403	no	GO:0005829;GO:0006431;GO:0004825	cytosol;methionyl-tRNA aminoacylation;methionine-tRNA ligase activity	cellular_component;biological_process;molecular_function	ko00970;ko00450	Aminoacyl-tRNA biosynthesis;Selenocompound metabolism	Genetic Information Processing;Metabolism
Ciclev10020897m.g : Ciclev10020897m.g : Ciclev10020897m	Ciclev10020897m.g	1.07105	no	up	0.908747	no	Ciclev10020897m	0.912796	no	down	0.174073	no	GO:0046872;GO:0016787;GO:0008152;GO:0009941;GO:0009570;GO:0009507	metal ion binding;hydrolase activity;metabolic process;chloroplast envelope;chloroplast stroma;chloroplast	molecular_function;molecular_function;biological_process;cellular_component;cellular_component;cellular_component	ko00740	Riboflavin metabolism	Metabolism
Ciclev10032925m.g : Ciclev10032925m.g : Ciclev10032925m	Ciclev10032925m.g	1.1524	no	up	0.996951	no	Ciclev10032925m	1.14777	no	up	0.774127	no	GO:0046872;GO:0005506;GO:0016021;GO:0009507	metal ion binding;iron ion binding;integral component of membrane;chloroplast	molecular_function;molecular_function;cellular_component;cellular_component	ko00910	Nitrogen metabolism	Metabolism
Ciclev10011402m.g : Ciclev10011402m.g : Ciclev10011402m	Ciclev10011402m.g	0.961675	no	down	0.958531	no	Ciclev10011402m	1.02558	no	up	0.380896	no	GO:0048046;GO:0009555;GO:0009506;GO:0006007;GO:0010118;GO:0006096;GO:0005737;GO:0046537;GO:0046686;GO:0005829;GO:0030145	apoplast;pollen development;plasmodesma;glucose catabolic process;stomatal movement;glycolytic process;cytoplasm;2,3-bisphosphoglycerate-independent phosphoglycerate mutase activity;response to cadmium ion;cytosol;manganese ion binding	cellular_component;biological_process;cellular_component;biological_process;biological_process;biological_process;cellular_component;molecular_function;biological_process;cellular_component;molecular_function	ko01230;ko01200;ko00010;ko00260	Biosynthesis of amino acids;Carbon metabolism;Glycolysis / Gluconeogenesis;Glycine, serine and threonine metabolism	Metabolism;Metabolism;Metabolism;Metabolism
Ciclev10016637m.g : Ciclev10016637m.g : Ciclev10016637m	Ciclev10016637m.g	0.954753	no	down	0.944352	no	Ciclev10016637m	0.798078	yes	down	0.0357008	yes	GO:0016020;GO:0010287;GO:0009535;GO:0009538;GO:0009579;GO:0009534;GO:0019684;GO:0005515;GO:0016021;GO:0009941;GO:0015979;GO:0009507	membrane;plastoglobule;chloroplast thylakoid membrane;photosystem I reaction center;thylakoid;chloroplast thylakoid;photosynthesis, light reaction;protein binding;integral component of membrane;chloroplast envelope;photosynthesis;chloroplast	cellular_component;cellular_component;cellular_component;cellular_component;cellular_component;cellular_component;biological_process;molecular_function;cellular_component;cellular_component;biological_process;cellular_component	ko00195	Photosynthesis	Metabolism
Ciclev10016098m.g : Ciclev10016098m.g : Ciclev10016098m	Ciclev10016098m.g	1.11196	no	up	0.457695	no	Ciclev10016098m	0.873174	no	down	0.354146	no	GO:0009535;GO:0009534;GO:0010182;GO:0045037;GO:0005515;GO:0009527;GO:0009532;GO:0016021;GO:0010207;GO:0009941;GO:0009707;GO:0010027;GO:0009507;GO:0007186;GO:0009528;GO:0045038;GO:0010319;GO:0009570	chloroplast thylakoid membrane;chloroplast thylakoid;sugar mediated signaling pathway;protein import into chloroplast stroma;protein binding;plastid outer membrane;plastid stroma;integral component of membrane;photosystem II assembly;chloroplast envelope;chloroplast outer membrane;thylakoid membrane organization;chloroplast;G-protein coupled receptor signaling pathway;plastid inner membrane;prote…	cellular_component;cellular_component;biological_process;biological_process;molecular_function;cellular_component;cellular_component;cellular_component;biological_process;cellular_component;cellular_component;biological_process;cellular_component;biological_process;cellular_component;biological_process;cellular_component;cellular_component	.	.	.
Ciclev10001333m.g : Ciclev10001333m.g : Ciclev10001333m	Ciclev10001333m.g	0.926544	no	down	0.829507	no	Ciclev10001333m	1.10565	no	up	0.361493	no	GO:0005634;GO:0043565;GO:0006351;GO:0003700;GO:0045893	nucleus;sequence-specific DNA binding;transcription, DNA-templated;transcription factor activity, sequence-specific DNA binding;positive regulation of transcription, DNA-templated	cellular_component;molecular_function;biological_process;molecular_function;biological_process	.	.	.
Ciclev10002395m.g : Ciclev10002395m.g : Ciclev10002395m	Ciclev10002395m.g	0.714253	no	down	0.886572	no	Ciclev10002395m	0.867912	no	down	0.481592	no	GO:0048046;GO:0008233;GO:0006508;GO:0005618;GO:0005576;GO:0004866	apoplast;peptidase activity;proteolysis;cell wall;extracellular region;endopeptidase inhibitor activity	cellular_component;molecular_function;biological_process;cellular_component;cellular_component;molecular_function	.	.	.
Ciclev10033494m.g : Ciclev10033494m.g : Ciclev10033494m	Ciclev10033494m.g	0.853193	no	down	0.71976	no	Ciclev10033494m	1.05507	no	up	0.377721	no	GO:0031386;GO:0005634;GO:0006464;GO:0000398;GO:0005737	protein tag;nucleus;cellular protein modification process;mRNA splicing, via spliceosome;cytoplasm	molecular_function;cellular_component;biological_process;biological_process;cellular_component	.	.	.
Ciclev10030134m.g : Ciclev10030134m.g : Ciclev10030134m	Ciclev10030134m.g	1.26679	no	up	0.422483	no	Ciclev10030134m	1.0396	no	up	0.230013	no	GO:0005840;GO:0003723;GO:0022625;GO:0005737;GO:0005730;GO:0005829;GO:0006412;GO:0003735;GO:0022626	ribosome;RNA binding;cytosolic large ribosomal subunit;cytoplasm;nucleolus;cytosol;translation;structural constituent of ribosome;cytosolic ribosome	cellular_component;molecular_function;cellular_component;cellular_component;cellular_component;cellular_component;biological_process;molecular_function;cellular_component	ko03010	Ribosome	Genetic Information Processing
Ciclev10018900m.g : Ciclev10018900m.g : Ciclev10018900m	Ciclev10018900m.g	0.88197	no	down	0.846545	no	Ciclev10018900m	0.91489	no	down	0.291617	no	GO:0070062;GO:0045892;GO:0061630;GO:0005634;GO:0042787;GO:0005737;GO:0016874;GO:0004842;GO:0043161	extracellular exosome;negative regulation of transcription, DNA-templated;ubiquitin protein ligase activity;nucleus;protein ubiquitination involved in ubiquitin-dependent protein catabolic process;cytoplasm;ligase activity;ubiquitin-protein transferase activity;proteasome-mediated ubiquitin-dependent protein catabolic process	cellular_component;biological_process;molecular_function;cellular_component;biological_process;cellular_component;molecular_function;molecular_function;biological_process	.	.	.
Ciclev10009364m.g : Ciclev10009364m.g : Ciclev10009364m	Ciclev10009364m.g	1.01143	no	up	0.99491	no	Ciclev10009364m	1.00523	no	up	0.938606	no	GO:0005484;GO:0000149;GO:0006886;GO:0012505;GO:0006906;GO:0016021;GO:0031201;GO:0048278	SNAP receptor activity;SNARE binding;intracellular protein transport;endomembrane system;vesicle fusion;integral component of membrane;SNARE complex;vesicle docking	molecular_function;molecular_function;biological_process;cellular_component;biological_process;cellular_component;cellular_component;biological_process	ko04130	SNARE interactions in vesicular transport	Genetic Information Processing
Ciclev10019376m.g : Ciclev10019376m.g : Ciclev10019376m	Ciclev10019376m.g	1.20189	no	up	0.873448	no	Ciclev10019376m	0.794511	yes	down	0.0463194	yes	GO:0071944;GO:0046910;GO:0030599	cell periphery;pectinesterase inhibitor activity;pectinesterase activity	cellular_component;molecular_function;molecular_function	ko00500;ko00040	Starch and sucrose metabolism;Pentose and glucuronate interconversions	Metabolism;Metabolism
Ciclev10032613m.g : Ciclev10032613m.g : Ciclev10032613m	Ciclev10032613m.g	1.09247	no	up	0.772916	no	Ciclev10032613m	1.08283	no	up	0.0355606	yes	GO:0005618	cell wall	cellular_component	ko04144	Endocytosis	Cellular Processes
Ciclev10015917m.g : Ciclev10015917m.g : Ciclev10015917m	Ciclev10015917m.g	1.0757	no	up	0.751318	no	Ciclev10015917m	0.989639	no	down	0.584881	no	GO:0080008;GO:0005737;GO:0001731;GO:0016282;GO:0046686;GO:0003743;GO:0006446;GO:0005515;GO:0000166;GO:0005829;GO:0033290;GO:0009651;GO:0005852	Cul4-RING E3 ubiquitin ligase complex;cytoplasm;formation of translation preinitiation complex;eukaryotic 43S preinitiation complex;response to cadmium ion;translation initiation factor activity;regulation of translational initiation;protein binding;nucleotide binding;cytosol;eukaryotic 48S preinitiation complex;response to salt stress;eukaryotic translation initiation factor 3 complex	cellular_component;cellular_component;biological_process;cellular_component;biological_process;molecular_function;biological_process;molecular_function;molecular_function;cellular_component;cellular_component;biological_process;cellular_component	ko03013	RNA transport	Genetic Information Processing
Ciclev10015728m.g : Ciclev10015728m.g : Ciclev10015728m	Ciclev10015728m.g	1.32706	no	up	0.549655	no	Ciclev10015728m	0.918959	no	down	0.616983	no	GO:0016042;GO:0052689;GO:0005576;GO:0016788	lipid catabolic process;carboxylic ester hydrolase activity;extracellular region;hydrolase activity, acting on ester bonds	biological_process;molecular_function;cellular_component;molecular_function	ko00561	Glycerolipid metabolism	Metabolism
Ciclev10013208m.g : Ciclev10013208m.g : Ciclev10013208m	Ciclev10013208m.g	1.10149	no	up	0.812627	no	Ciclev10013208m	1.0565	no	up	0.418325	no	GO:0005762;GO:0006412;GO:0003735	mitochondrial large ribosomal subunit;translation;structural constituent of ribosome	cellular_component;biological_process;molecular_function	.	.	.
Ciclev10000605m.g : Ciclev10000605m.g : Ciclev10000605m	Ciclev10000605m.g	1.09769	no	up	0.895889	no	Ciclev10000605m	1.03934	no	up	0.380554	no	GO:0016020;GO:0005739	membrane;mitochondrion	cellular_component;cellular_component	ko03018	RNA degradation	Genetic Information Processing
Ciclev10016852m.g : Ciclev10016852m.g : Ciclev10016852m	Ciclev10016852m.g	1.15602	no	up	0.230788	no	Ciclev10016852m	1.07528	no	up	0.0947331	no	GO:0006412;GO:0003735	translation;structural constituent of ribosome	biological_process;molecular_function	ko03010	Ribosome	Genetic Information Processing
Ciclev10014440m.g : Ciclev10014440m.g : Ciclev10014440m	Ciclev10014440m.g	1.22089	no	up	0.348247	no	Ciclev10014440m	1.05278	no	up	0.375437	no	GO:0004553;GO:0030247;GO:0046658	hydrolase activity, hydrolyzing O-glycosyl compounds;polysaccharide binding;anchored component of plasma membrane	molecular_function;molecular_function;cellular_component	ko00500	Starch and sucrose metabolism	Metabolism
Ciclev10024301m.g : Ciclev10024301m.g : Ciclev10024301m	Ciclev10024301m.g	1.05577	no	up	0.841308	no	Ciclev10024301m	0.958495	no	down	0.75931	no	GO:0030170;GO:0005737	pyridoxal phosphate binding;cytoplasm	molecular_function;cellular_component	.	.	.
Ciclev10030161m.g : Ciclev10030161m.g : Ciclev10030161m	Ciclev10030161m.g	0.951041	no	down	0.901446	no	Ciclev10030161m	1.01466	no	up	0.645815	no	GO:0016020;GO:0045036;GO:0046872;GO:0016817;GO:0004888;GO:0016021;GO:0005525;GO:0009536;GO:0009707;GO:0015031;GO:0009507	membrane;protein targeting to chloroplast;metal ion binding;hydrolase activity, acting on acid anhydrides;transmembrane signaling receptor activity;integral component of membrane;GTP binding;plastid;chloroplast outer membrane;protein transport;chloroplast	cellular_component;biological_process;molecular_function;molecular_function;molecular_function;cellular_component;molecular_function;cellular_component;cellular_component;biological_process;cellular_component	.	.	.
Ciclev10001370m.g : Ciclev10001370m.g : Ciclev10001370m	Ciclev10001370m.g	0.861743	no	down	0.649278	no	Ciclev10001370m	0.952226	no	down	0.492379	no	GO:0010051;GO:0009611;GO:0008202;GO:0005829;GO:0055114;GO:0047787;GO:0035671	xylem and phloem pattern formation;response to wounding;steroid metabolic process;cytosol;oxidation-reduction process;delta4-3-oxosteroid 5beta-reductase activity;enone reductase activity	biological_process;biological_process;biological_process;cellular_component;biological_process;molecular_function;molecular_function	ko00500;ko00040	Starch and sucrose metabolism;Pentose and glucuronate interconversions	Metabolism;Metabolism
Ciclev10007564m.g : Ciclev10007564m.g : Ciclev10007564m	Ciclev10007564m.g	1.03404	no	up	0.923295	no	Ciclev10007564m	0.929865	no	down	0.502516	no	GO:0005634;GO:0005886	nucleus;plasma membrane	cellular_component;cellular_component	.	.	.
Ciclev10014667m.g : Ciclev10014667m.g : Ciclev10014667m	Ciclev10014667m.g	1.13504	no	up	0.617923	no	Ciclev10014667m	1.05639	no	up	0.686248	no	GO:0006269;GO:0005524;GO:0003896;GO:0004003;GO:0043139;GO:0003697;GO:0046872;GO:0005739;GO:1990077;GO:0009507	DNA replication, synthesis of RNA primer;ATP binding;DNA primase activity;ATP-dependent DNA helicase activity;5'-3' DNA helicase activity;single-stranded DNA binding;metal ion binding;mitochondrion;primosome complex;chloroplast	biological_process;molecular_function;molecular_function;molecular_function;molecular_function;molecular_function;molecular_function;cellular_component;cellular_component;cellular_component	.	.	.
Ciclev10010658m.g : Ciclev10010658m.g : Ciclev10010658m	Ciclev10010658m.g	1.04508	no	up	0.970328	no	Ciclev10010658m	1.00413	no	up	0.920818	no	GO:0071004;GO:0003729;GO:0005686;GO:0005689;GO:0000245;GO:0071013	U2-type prespliceosome;mRNA binding;U2 snRNP;U12-type spliceosomal complex;spliceosomal complex assembly;catalytic step 2 spliceosome	cellular_component;molecular_function;cellular_component;cellular_component;biological_process;cellular_component	ko03040	Spliceosome	Genetic Information Processing
Ciclev10004852m.g : Ciclev10004852m.g : Ciclev10004852m	Ciclev10004852m.g	1.18587	no	up	0.53168	no	Ciclev10004852m	1.00866	no	up	0.784994	no	GO:0033353;GO:0004013;GO:0005829	S-adenosylmethionine cycle;adenosylhomocysteinase activity;cytosol	biological_process;molecular_function;cellular_component	ko00270	Cysteine and methionine metabolism	Metabolism
Ciclev10019676m.g : Ciclev10019676m.g : Ciclev10019676m	Ciclev10019676m.g	1.24593	no	up	0.204449	no	Ciclev10019676m	1.01895	no	up	0.190736	no	GO:0003922;GO:0006177;GO:0005829;GO:0003921	GMP synthase (glutamine-hydrolyzing) activity;GMP biosynthetic process;cytosol;GMP synthase activity	molecular_function;biological_process;cellular_component;molecular_function	ko00230	Purine metabolism	Metabolism
Ciclev10019973m.g : Ciclev10019973m.g : Ciclev10019973m	Ciclev10019973m.g	1.04444	no	up	0.920485	no	Ciclev10019973m	0.954134	no	down	0.717869	no	GO:0016020;GO:0009306;GO:0005794;GO:0016021;GO:0015450;GO:0015031	membrane;protein secretion;Golgi apparatus;integral component of membrane;P-P-bond-hydrolysis-driven protein transmembrane transporter activity;protein transport	cellular_component;biological_process;cellular_component;cellular_component;molecular_function;biological_process	ko04145;ko04141;ko03060	Phagosome;Protein processing in endoplasmic reticulum;Protein export	Cellular Processes;Genetic Information Processing;Genetic Information Processing
Ciclev10016076m.g : Ciclev10016076m.g : Ciclev10016076m	Ciclev10016076m.g	1.06228	no	up	0.900286	no	Ciclev10016076m	1.07459	no	up	0.153341	no	GO:0046872;GO:0004721;GO:0005737;GO:0004722	metal ion binding;phosphoprotein phosphatase activity;cytoplasm;protein serine/threonine phosphatase activity	molecular_function;molecular_function;cellular_component;molecular_function	ko03015	mRNA surveillance pathway	Genetic Information Processing
Ciclev10006307m.g : Ciclev10006307m.g : Ciclev10006307m	Ciclev10006307m.g	0.213989	yes	down	0.132843	no	Ciclev10006307m	0.139536	yes	down	0.00599667	yes	GO:0008289;GO:0008233;GO:0006508;GO:0006869;GO:0005576	lipid binding;peptidase activity;proteolysis;lipid transport;extracellular region	molecular_function;molecular_function;biological_process;biological_process;cellular_component	.	.	.
Ciclev10000324m.g : Ciclev10000324m.g : Ciclev10000324m	Ciclev10000324m.g	0.905881	no	down	0.694905	no	Ciclev10000324m	0.826644	yes	down	0.259427	no	GO:0005634;GO:0009506;GO:0005802;GO:0005768;GO:0016757;GO:0005509;GO:0005794;GO:0005886	nucleus;plasmodesma;trans-Golgi network;endosome;transferase activity, transferring glycosyl groups;calcium ion binding;Golgi apparatus;plasma membrane	cellular_component;cellular_component;cellular_component;cellular_component;molecular_function;molecular_function;cellular_component;cellular_component	.	.	.
Ciclev10019082m.g : Ciclev10019082m.g : Ciclev10019082m	Ciclev10019082m.g	1.03003	no	up	0.947459	no	Ciclev10019082m	1.02033	no	up	0.466412	no	GO:0071010;GO:0071012;GO:0000974;GO:0071014;GO:0071011;GO:0000245;GO:0071013	prespliceosome;catalytic step 1 spliceosome;Prp19 complex;post-mRNA release spliceosomal complex;precatalytic spliceosome;spliceosomal complex assembly;catalytic step 2 spliceosome	cellular_component;cellular_component;cellular_component;cellular_component;cellular_component;biological_process;cellular_component	ko03040	Spliceosome	Genetic Information Processing
Ciclev10009894m.g : Ciclev10009894m.g : Ciclev10009894m	Ciclev10009894m.g	1.27109	no	up	0.451023	no	Ciclev10009894m	1.05525	no	up	0.425473	no	GO:0016272;GO:0006457;GO:0051082;GO:0005829;GO:0005737	prefoldin complex;protein folding;unfolded protein binding;cytosol;cytoplasm	cellular_component;biological_process;molecular_function;cellular_component;cellular_component	.	.	.
Ciclev10004659m.g : Ciclev10004659m.g : Ciclev10004659m	Ciclev10004659m.g	1.05972	no	up	0.720512	no	Ciclev10004659m	0.982222	no	down	0.837375	no	GO:0006433;GO:0003723;GO:0005739;GO:0009570;GO:0004827	prolyl-tRNA aminoacylation;RNA binding;mitochondrion;chloroplast stroma;proline-tRNA ligase activity	biological_process;molecular_function;cellular_component;cellular_component;molecular_function	ko00970	Aminoacyl-tRNA biosynthesis	Genetic Information Processing
Ciclev10032471m.g : Ciclev10032471m.g : Ciclev10032471m	Ciclev10032471m.g	1.13505	no	up	0.526781	no	Ciclev10032471m	0.981027	no	down	0.612023	no	GO:0006879;GO:0008199;GO:0010039;GO:0055114;GO:0000302;GO:0009908;GO:0055072;GO:0006826;GO:0004322;GO:0009941;GO:0005739;GO:0048366;GO:0015979;GO:0009507;GO:0009570	cellular iron ion homeostasis;ferric iron binding;response to iron ion;oxidation-reduction process;response to reactive oxygen species;flower development;iron ion homeostasis;iron ion transport;ferroxidase activity;chloroplast envelope;mitochondrion;leaf development;photosynthesis;chloroplast;chloroplast stroma	biological_process;molecular_function;biological_process;biological_process;biological_process;biological_process;biological_process;biological_process;molecular_function;cellular_component;cellular_component;biological_process;biological_process;cellular_component;cellular_component	.	.	.
Ciclev10008114m.g : Ciclev10008114m.g : Ciclev10008114m	Ciclev10008114m.g	1.13643	no	up	0.697086	no	Ciclev10008114m	0.888259	no	down	0.254769	no	GO:0015238;GO:0006855	drug transmembrane transporter activity;drug transmembrane transport	molecular_function;biological_process	.	.	.
Ciclev10001702m.g : Ciclev10001702m.g : Ciclev10001702m	Ciclev10001702m.g	0.779292	no	down	0.171047	no	Ciclev10001702m	0.976013	no	down	0.760946	no	GO:0004033;GO:0009941;GO:0055114;GO:0005886;GO:0005737;GO:0016491	aldo-keto reductase (NADP) activity;chloroplast envelope;oxidation-reduction process;plasma membrane;cytoplasm;oxidoreductase activity	molecular_function;cellular_component;biological_process;cellular_component;cellular_component;molecular_function	ko00750	Vitamin B6 metabolism	Metabolism
Ciclev10001939m.g : Ciclev10001939m.g : Ciclev10001939m	Ciclev10001939m.g	0.942069	no	down	0.892435	no	Ciclev10001939m	1.0007	no	up	0.985856	no	GO:0080023;GO:0033542;GO:0005777;GO:0016491	3R-hydroxyacyl-CoA dehydratase activity;fatty acid beta-oxidation, unsaturated, even number;peroxisome;oxidoreductase activity	molecular_function;biological_process;cellular_component;molecular_function	.	.	.
Ciclev10016274m.g : Ciclev10016274m.g : Ciclev10016274m	Ciclev10016274m.g	1.15573	no	up	0.572385	no	Ciclev10016274m	0.961571	no	down	0.197599	no	GO:0003735	structural constituent of ribosome	molecular_function	ko03010	Ribosome	Genetic Information Processing
Ciclev10029458m.g : Ciclev10029458m.g : Ciclev10029458m	Ciclev10029458m.g	1.12292	no	up	0.511781	no	Ciclev10029458m	1.08235	no	up	0.444162	no	GO:0016021;GO:0009536;GO:0005739	integral component of membrane;plastid;mitochondrion	cellular_component;cellular_component;cellular_component	.	.	.
Ciclev10030740m.g : Ciclev10030740m.g : Ciclev10030740m	Ciclev10030740m.g	0.99501	no	down	0.992182	no	Ciclev10030740m	0.8741	no	down	0.0105667	yes	GO:0005643;GO:0005524;GO:0006468;GO:0006409;GO:0000049;GO:0005737;GO:0005515;GO:0004672	nuclear pore;ATP binding;protein phosphorylation;tRNA export from nucleus;tRNA binding;cytoplasm;protein binding;protein kinase activity	cellular_component;molecular_function;biological_process;biological_process;molecular_function;cellular_component;molecular_function;molecular_function	.	.	.
Ciclev10018374m.g : Ciclev10018374m.g : Ciclev10018374m	Ciclev10018374m.g	0.873608	no	down	0.909233	no	Ciclev10018374m	0.972503	no	down	0.871049	no	GO:0048046;GO:0009409;GO:0055114;GO:0035798;GO:0009579;GO:0008270;GO:0009941;GO:0010319;GO:0009507;GO:0009570;GO:0035671	apoplast;response to cold;oxidation-reduction process;2-alkenal reductase (NADP+) activity;thylakoid;zinc ion binding;chloroplast envelope;stromule;chloroplast;chloroplast stroma;enone reductase activity	cellular_component;biological_process;biological_process;molecular_function;cellular_component;molecular_function;cellular_component;cellular_component;cellular_component;cellular_component;molecular_function	.	.	.
Ciclev10022212m.g : Ciclev10022212m.g : Ciclev10022212m	Ciclev10022212m.g	1.01801	no	up	0.974835	no	Ciclev10022212m	0.932496	no	down	0.375278	no	GO:0004364;GO:0006749;GO:0005737	glutathione transferase activity;glutathione metabolic process;cytoplasm	molecular_function;biological_process;cellular_component	ko00480	Glutathione metabolism	Metabolism
Ciclev10014030m.g : Ciclev10014030m.g : Ciclev10014030m	Ciclev10014030m.g	0.982845	no	down	0.978928	no	Ciclev10014030m	1.02337	no	up	0.728578	no	GO:0005634;GO:0016592;GO:0006355;GO:0006351	nucleus;mediator complex;regulation of transcription, DNA-templated;transcription, DNA-templated	cellular_component;cellular_component;biological_process;biological_process	.	.	.
Ciclev10000034m.g : Ciclev10000034m.g : Ciclev10000034m	Ciclev10000034m.g	0.955153	no	down	0.89121	no	Ciclev10000034m	1.0702	no	up	0.0959043	no	GO:0006412;GO:0005622;GO:0003924	translation;intracellular;GTPase activity	biological_process;cellular_component;molecular_function	ko03013	RNA transport	Genetic Information Processing
Ciclev10029126m.g : Ciclev10029126m.g : Ciclev10029126m	Ciclev10029126m.g	1.08629	no	up	0.713371	no	Ciclev10029126m	0.989734	no	down	0.90961	no	GO:0005634;GO:0016787	nucleus;hydrolase activity	cellular_component;molecular_function	.	.	.
Ciclev10016107m.g : Ciclev10016107m.g : Ciclev10016107m	Ciclev10016107m.g	1.16722	no	up	0.436001	no	Ciclev10016107m	1.02148	no	up	0.61319	no	GO:0022625;GO:0006412;GO:0000027;GO:0008097;GO:0003735	cytosolic large ribosomal subunit;translation;ribosomal large subunit assembly;5S rRNA binding;structural constituent of ribosome	cellular_component;biological_process;biological_process;molecular_function;molecular_function	ko03010	Ribosome	Genetic Information Processing
Ciclev10020183m.g : Ciclev10020183m.g : Ciclev10020183m	Ciclev10020183m.g	0.980744	no	down	0.96757	no	Ciclev10020183m	0.993919	no	down	0.928096	no	GO:0005783;GO:0000166;GO:0016021;GO:0005737	endoplasmic reticulum;nucleotide binding;integral component of membrane;cytoplasm	cellular_component;molecular_function;cellular_component;cellular_component	ko03040	Spliceosome	Genetic Information Processing
Ciclev10004180m.g : Ciclev10004180m.g : Ciclev10004180m	Ciclev10004180m.g	1.06489	no	up	0.930291	no	Ciclev10004180m	0.932627	no	down	0.359322	no	GO:0008757;GO:0005634;GO:0008168;GO:0006139;GO:0005737;GO:0003676;GO:0005829;GO:0032259;GO:0009793	S-adenosylmethionine-dependent methyltransferase activity;nucleus;methyltransferase activity;nucleobase-containing compound metabolic process;cytoplasm;nucleic acid binding;cytosol;methylation;embryo development ending in seed dormancy	molecular_function;cellular_component;molecular_function;biological_process;cellular_component;molecular_function;cellular_component;biological_process;biological_process	ko03040	Spliceosome	Genetic Information Processing
Ciclev10003615m.g : Ciclev10003615m.g : Ciclev10003615m	Ciclev10003615m.g	1.10776	no	up	0.657293	no	Ciclev10003615m	0.983188	no	down	0.349217	no	GO:0016020;GO:0048046;GO:0005737;GO:0045309;GO:0005515;GO:0005829;GO:0016021;GO:0005886;GO:0009507;GO:0005634;GO:0009506;GO:0005773;GO:0019222;GO:0046686;GO:0019904;GO:0005794;GO:0009570	membrane;apoplast;cytoplasm;protein phosphorylated amino acid binding;protein binding;cytosol;integral component of membrane;plasma membrane;chloroplast;nucleus;plasmodesma;vacuole;regulation of metabolic process;response to cadmium ion;protein domain specific binding;Golgi apparatus;chloroplast stroma	cellular_component;cellular_component;cellular_component;molecular_function;molecular_function;cellular_component;cellular_component;cellular_component;cellular_component;cellular_component;cellular_component;cellular_component;biological_process;biological_process;molecular_function;cellular_component;cellular_component	.	.	.
Ciclev10010506m.g : Ciclev10010506m.g : Ciclev10010506m	Ciclev10010506m.g	1.09453	no	up	0.809434	no	Ciclev10010506m	1.1406	no	up	0.0123471	yes	GO:0046872;GO:0005634;GO:0003677;GO:0005829;GO:0003824;GO:0003676	metal ion binding;nucleus;DNA binding;cytosol;catalytic activity;nucleic acid binding	molecular_function;cellular_component;molecular_function;cellular_component;molecular_function;molecular_function	.	.	.
Ciclev10001785m.g : Ciclev10001785m.g : Ciclev10001785m	Ciclev10001785m.g	0.995596	no	down	1	no	Ciclev10001785m	0.976857	no	down	0.519416	no	GO:0005634;GO:0009506	nucleus;plasmodesma	cellular_component;cellular_component	.	.	.
Ciclev10032932m.g : Ciclev10032932m.g : Ciclev10032932m	Ciclev10032932m.g	0.87512	no	down	0.598202	no	Ciclev10032932m	1.06873	no	up	0.765668	no	GO:0005509;GO:0009536	calcium ion binding;plastid	molecular_function;cellular_component	.	.	.
Ciclev10025717m.g : Ciclev10025717m.g : Ciclev10025717m	Ciclev10025717m.g	1.1638	no	up	0.474881	no	Ciclev10025717m	0.947277	no	down	0.325314	no	GO:0005768;GO:0016757;GO:0005794;GO:0016021;GO:0005802	endosome;transferase activity, transferring glycosyl groups;Golgi apparatus;integral component of membrane;trans-Golgi network	cellular_component;molecular_function;cellular_component;cellular_component;cellular_component	.	.	.
Ciclev10000866m.g : Ciclev10000866m.g : Ciclev10000866m	Ciclev10000866m.g	1.11792	no	up	0.661454	no	Ciclev10000866m	0.964331	no	down	0.528164	no	GO:0016709;GO:0016020;GO:0044550	oxidoreductase activity, acting on paired donors, with incorporation or reduction of molecular oxygen, NAD(P)H as one donor, and incorporation of one atom of oxygen;membrane;secondary metabolite biosynthetic process	molecular_function;cellular_component;biological_process	ko00232;ko00380;ko00591	Caffeine metabolism;Tryptophan metabolism;Linoleic acid metabolism	Metabolism;Metabolism;Metabolism
Ciclev10002477m.g : Ciclev10002477m.g : Ciclev10002477m	Ciclev10002477m.g	1.05	no	up	0.932905	no	Ciclev10002477m	1.09371	no	up	0.131358	no	GO:0006886;GO:0006913;GO:0007264;GO:0005622;GO:0005525;GO:0005886;GO:0003924	intracellular protein transport;nucleocytoplasmic transport;small GTPase mediated signal transduction;intracellular;GTP binding;plasma membrane;GTPase activity	biological_process;biological_process;biological_process;cellular_component;molecular_function;cellular_component;molecular_function	ko04070;ko00562;ko04144	Phosphatidylinositol signaling system;Inositol phosphate metabolism;Endocytosis	Environmental Information Processing;Metabolism;Cellular Processes
Ciclev10000035m.g : Ciclev10000035m.g : Ciclev10000035m	Ciclev10000035m.g	1.03094	no	up	0.968728	no	Ciclev10000035m	1.03607	no	up	0.638822	no	GO:0005856;GO:0005524;GO:0006468;GO:0005737;GO:0000911;GO:0009524;GO:0004674;GO:0005515;GO:0009558	cytoskeleton;ATP binding;protein phosphorylation;cytoplasm;cytokinesis by cell plate formation;phragmoplast;protein serine/threonine kinase activity;protein binding;embryo sac cellularization	cellular_component;molecular_function;biological_process;cellular_component;biological_process;cellular_component;molecular_function;molecular_function;biological_process	ko04140	Regulation of autophagy	Cellular Processes
Ciclev10007670m.g : Ciclev10007670m.g : Ciclev10007670m	Ciclev10007670m.g	0.904195	no	down	0.700762	no	Ciclev10007670m	1.01707	no	up	0.716358	no	GO:0005887;GO:0004674	integral component of plasma membrane;protein serine/threonine kinase activity	cellular_component;molecular_function	ko04626	Plant-pathogen interaction	Organismal Systems
Ciclev10005332m.g : Ciclev10005332m.g : Ciclev10005332m	Ciclev10005332m.g	0.977857	no	down	0.975677	no	Ciclev10005332m	1.01712	no	up	0.826801	no	GO:0005685;GO:0071004;GO:0006376;GO:0003729	U1 snRNP;U2-type prespliceosome;mRNA splice site selection;mRNA binding	cellular_component;cellular_component;biological_process;molecular_function	.	.	.
Ciclev10020553m.g : Ciclev10020553m.g : Ciclev10020553m	Ciclev10020553m.g	1.04896	no	up	0.910358	no	Ciclev10020553m	1.35501	yes	up	0.00184694	yes	GO:0004076;GO:0051537;GO:0051539;GO:0008270;GO:0005739;GO:0009102	biotin synthase activity;2 iron, 2 sulfur cluster binding;4 iron, 4 sulfur cluster binding;zinc ion binding;mitochondrion;biotin biosynthetic process	molecular_function;molecular_function;molecular_function;molecular_function;cellular_component;biological_process	ko00780	Biotin metabolism	Metabolism
Ciclev10018565m.g : Ciclev10018565m.g : Ciclev10018565m	Ciclev10018565m.g	0.914753	no	down	0.814001	no	Ciclev10018565m	1.00493	no	up	0.38369	no	GO:0043231;GO:0005887;GO:0019829;GO:0006874	intracellular membrane-bounded organelle;integral component of plasma membrane;cation-transporting ATPase activity;cellular calcium ion homeostasis	cellular_component;cellular_component;molecular_function;biological_process	ko00190	Oxidative phosphorylation	Metabolism
Ciclev10011107m.g : Ciclev10011107m.g : Ciclev10011107m	Ciclev10011107m.g	1.03761	no	up	0.909981	no	Ciclev10011107m	0.989504	no	down	0.89124	no	GO:0009535;GO:0005739;GO:0009534	chloroplast thylakoid membrane;mitochondrion;chloroplast thylakoid	cellular_component;cellular_component;cellular_component	ko03018	RNA degradation	Genetic Information Processing
Ciclev10028764m.g : Ciclev10028764m.g : Ciclev10028764m	Ciclev10028764m.g	1.08787	no	up	0.777345	no	Ciclev10028764m	0.909868	no	down	0.608193	no	GO:0016746;GO:0008152;GO:0016021;GO:0005739;GO:0003841;GO:0016024	transferase activity, transferring acyl groups;metabolic process;integral component of membrane;mitochondrion;1-acylglycerol-3-phosphate O-acyltransferase activity;CDP-diacylglycerol biosynthetic process	molecular_function;biological_process;cellular_component;cellular_component;molecular_function;biological_process	ko00561;ko00564	Glycerolipid metabolism;Glycerophospholipid metabolism	Metabolism;Metabolism
Ciclev10018808m.g : Ciclev10018808m.g : Ciclev10018808m	Ciclev10018808m.g	0.903807	no	down	0.69379	no	Ciclev10018808m	0.96182	no	down	0.186637	no	GO:0006508;GO:0008270;GO:0042277;GO:0043171;GO:0005886;GO:0005737;GO:0070006	proteolysis;zinc ion binding;peptide binding;peptide catabolic process;plasma membrane;cytoplasm;metalloaminopeptidase activity	biological_process;molecular_function;molecular_function;biological_process;cellular_component;cellular_component;molecular_function	ko00480	Glutathione metabolism	Metabolism
Ciclev10007447m.g : Ciclev10007447m.g : Ciclev10007447m	Ciclev10007447m.g	1.06806	no	up	0.939116	no	Ciclev10007447m	0.974675	no	down	0.442282	no	GO:0030130;GO:0016192	clathrin coat of trans-Golgi network vesicle;vesicle-mediated transport	cellular_component;biological_process	ko04144	Endocytosis	Cellular Processes
[truncated: 2,053 more rows]

## Sheet: Group I
# Correlation	mRNA_Information						protein_Information						GO			KEGG
# mRNA : Gene : Protein	#mRNA	FC(N3/Y3)	Sig_FC	Regulation	FDR	Sig_FDR	Protein_ID	FC(N3/Y3)	Sig_FC	Regulation	p_value	Sig_p_value	GO_list	GO_term	GO_class	KEGG_list	KEGG_term	KEGG_class
[truncated: 2,632 more rows]

## Sheet: Group II
# Correlation	mRNA_Information						protein_Information						GO			KEGG
[truncated: 14 more rows]

## Sheet: Group III
# Correlation	mRNA_Information						protein_Information						GO			KEGG
[truncated: 13 more rows]

[truncated: 5 more sheets: Group IV, down-down, down-u'p, up-down, up-up]
